# Supplementary material for: Seasonal Changes in the Structure and Function of Gut Microbiota in the Muskrat (Ondatra zibethicus)
Source: Metabolites. 2023 Feb 9;13(2):248. doi: 10.3390/metabo13020248 (PMC9966595; doi:10.3390/metabo13020248)
Supplement: Supplementary file 1 [file metabolites-13-00248-s001.zip]

Archive with 16 entries (13 files):
- Supplementary Materials/
- Supplementary Materials/Table S1.xlsx
- __MACOSX/
- __MACOSX/Supplementary Materials/
- __MACOSX/Supplementary Materials/._Table S1.xlsx
- Supplementary Materials/Table S5.xlsx
- __MACOSX/Supplementary Materials/._Table S5.xlsx
- Supplementary Materials/Table S4.xlsx
- __MACOSX/Supplementary Materials/._Table S4.xlsx
- Supplementary Materials/Table S3.xlsx
- __MACOSX/Supplementary Materials/._Table S3.xlsx
- Supplementary Materials/Figure S1.png
- __MACOSX/Supplementary Materials/._Figure S1.png
- Supplementary Materials/Table S2.xlsx
- __MACOSX/Supplementary Materials/._Table S2.xlsx
- __MACOSX/._Supplementary Materials
