# Supplementary material for: Seasonal Changes in the Structure and Function of Gut Microbiota in the Muskrat (Ondatra zibethicus)
Source: Metabolites. 2023 Feb 9;13(2):248. doi: 10.3390/metabo13020248 (PMC9966595; doi:10.3390/metabo13020248)
Supplement: Supplementary file 1 [file metabolites-13-00248-s001.zip › Supplementary Materials/Table S1.xlsx]

## Sheet: Sheet1
Sample	Raw bases(Gb)	Clean bases(Gb)	Q20(%)	Q30(%)	Effective%
B1	11.25	10.97	98.42	95.11	97.47
B2	13.91	13.67	98.07	94.36	98.29
B3	11.95	11.83	98.46	95.24	99.03
B4	10.63	10.48	98.46	95.23	98.64
B5	9.68	9.46	98.54	95.4	97.62
NB1	11.24	11.09	98.37	94.99	98.71
NB2	11.7	11.27	98.54	95.4	96.32
NB3	12.04	11.93	98.49	95.33	99.04
NB4	14.1	13.95	98.48	95.29	98.94
NB5	11	10.87	98.44	95.19	98.86
Total	117.5	115.52	/	/	/
Average	11.75	11.55	98.42	95.15	98.29
Note: B: breeding season; NB: non-breeding season; Q20: Percentage of bases with sequencing error probabilities less than 0.01; Q30: Percentage of bases with sequencing error probabilities less than 0.001; Effective%: The percentage of clean data versus raw data.
