# Supplementary material for: Seasonal Changes in the Structure and Function of Gut Microbiota in the Muskrat (Ondatra zibethicus)
Source: Metabolites. 2023 Feb 9;13(2):248. doi: 10.3390/metabo13020248 (PMC9966595; doi:10.3390/metabo13020248)
Supplement: Supplementary file 1 [file metabolites-13-00248-s001.zip › Supplementary Materials/Table S5.xlsx]

## Sheet: Level1
KEGGLevel1	B1	B2	B3	B4	B5	NB1	NB2	NB3	NB4	NB5	Percentage in Total	Percentage in B	Percentage in NB
Metabolism	162003	139973	140609	145716	149891	126540	126177	129548	131473	134549	0.483268	0.493998	0.471604
Genetic Information Processing	62603.2	58890.5	54979.7	57681	62660.8	49143.9	48390.7	49633.2	50082.1	49560.4	0.189485	0.198628	0.179545
Environmental Information Processing	36610.3	37312.9	36114.8	36373.6	32834.5	38965.1	43954.7	35448.7	43400	38858.3	0.132408	0.119951	0.145948
Cellular Processes	27277.6	28312.3	25811	25453.6	27258	28831.9	31179.9	25015.9	31330.9	26715.9	0.0966157	0.0897479	0.104081
Human Diseases	20603.8	19456.7	19118.1	19570.7	19952.6	18497.7	18432.4	18337.4	19323.5	19005.7	0.0670272	0.0660513	0.068088
Organismal Systems	10130	9432.19	9244.21	9218.67	9230.8	8343.1	8181.07	8531.47	8633.82	8557.18	0.0311968	0.0316236	0.0307329

## Sheet: Level2
KEGGLevel2	B1	B2	B3	B4	B5	NB1	NB2	NB3	NB4	NB5	Percentage in Total	Percentage in B	Percentage in NB
Carbohydrate metabolism	50410.3	45305.5	45761.2	46538.3	48736.3	43013.8	44058.9	43638.2	45793.4	46124	0.126542	0.124719	0.12854
Amino acid metabolism	38026.4	33591.9	33451.8	35095.8	33998.2	31070.7	31545.5	32180.1	33204.3	34090	0.0926254	0.0917483	0.0935867
Translation	32414.9	29757.4	27798.4	29204.9	33391.5	24115.1	23405.4	23934.6	24517.7	23414	0.074913	0.0803712	0.0689307
Metabolism of cofactors and vitamins	32218.3	25745.1	25574.6	27875.6	27259.1	21946.7	21344.3	23093.8	21941.4	23337.5	0.0689582	0.0730517	0.0644716
Energy metabolism	26769.1	22921	23640.9	23181.7	24976.6	21081.8	21677.4	22140.6	23124.7	22715.9	0.0639705	0.0639996	0.0639385
Signal transduction	19501.5	19204.5	19310.6	19067.9	17755.5	21136.8	22050.1	18808.9	21940	20336.4	0.0548479	0.0499611	0.0602039
Membrane transport	18374.2	19082.5	18088.8	18441.3	16414.4	18581.7	22457.6	17596	22100.3	19503.6	0.0525142	0.0476227	0.0578753
Glycan biosynthesis and metabolism	22277.4	18920.8	18651.2	19068.8	23996.9	15400.1	13502.4	15725.1	13852.6	15687.7	0.0487796	0.0542149	0.0428225
Nucleotide metabolism	18842.3	17281.5	17715.6	17685.6	18864.7	15937.2	16032.2	16431.2	16804.1	17023.5	0.0475496	0.0476166	0.0474763
Replication and repair	16991.8	16419.6	15407.7	15811.6	16818.9	14394.1	14156.4	14837.4	14465.3	14987.9	0.0425012	0.042907	0.0420565
Cellular community - prokaryotes	14299	14775.6	14054	14345	13656.3	14971.5	15910.4	13648	16004.9	14106.2	0.0401544	0.0374707	0.0430957
Lipid metabolism	14748.7	12696.3	11303.5	12963.8	13567.6	10645.5	10675.8	10344.9	10872.6	10993.6	0.0327283	0.034389	0.0309081
Folding, sorting and degradation	11498.7	10980.2	10220.2	11063.7	10841.8	9199.77	9258.03	9434.06	9558.89	9693.44	0.0280279	0.0287653	0.0272198
Biosynthesis of other secondary metabolites	11244	9675.42	9357.49	10232.6	9688.38	8722.96	8420.77	8904.56	8503.16	9160.6	0.0258686	0.0264439	0.0252381
Drug resistance: antimicrobial	9617.21	8663.47	8973.52	8432.67	9329.49	8693.4	8648.4	8383.96	8839.06	8665.22	0.0243085	0.0237143	0.0249598
Metabolism of other amino acids	8914.81	7705.91	8209.93	8235.69	8406.54	7345.86	7671.18	7743.99	7887.33	7862.42	0.0220325	0.0218476	0.0222351
Cell growth and death	6905.32	6617.84	6008.59	6550.8	6660.84	5895.88	5735.33	5902.37	5945.61	6003.74	0.017141	0.017249	0.0170226
Xenobiotics biodegradation and metabolism	6270.04	5739.09	5931.01	5606.32	6288.66	5589.73	6010.24	5278.08	6349.69	5717.31	0.0161917	0.0157169	0.0167121
Metabolism of terpenoids and polyketides	6991.94	6111.22	6154.81	6197.39	6543.1	5363.43	5251.16	5279.14	5446.4	5393.31	0.0161784	0.0168565	0.0154352
Cell motility	2834.34	5219.53	4078.49	2863.65	3488.55	7341.55	9177.97	4938.1	8916.85	6065.42	0.0151296	0.00973753	0.0210394
Infectious disease: bacterial	6109.96	5680.95	5803.01	5840.46	6033.23	4915.75	4732.12	5336.95	5107.2	5351.28	0.0151259	0.0155233	0.0146903
Transport and catabolism	5421.52	4253.25	3829.96	4193.24	5940.47	2705.03	2319.01	2631.54	2337.4	2620.55	0.00998604	0.0124525	0.0072827
Endocrine system	2772.84	2968.51	2614.27	2751.63	2672.17	2666.62	2782.39	2537.73	2880.63	2678.99	0.00752721	0.00725889	0.00782129
Cancer: overview	2184.33	2906.49	2472.28	2867.62	2578.76	2667.42	2782.74	2381.98	3027.07	2687.71	0.00731528	0.0068533	0.00782163
Environmental adaptation	2868.38	2810.33	2743.95	2596.96	2925.63	2360.16	2223.24	2396.64	2309.42	2495.87	0.0070878	0.00734625	0.00680453
Aging	2654.36	2439.54	2028.76	2180.33	2307.8	2064.25	2041.95	2098.16	2231.36	2119.27	0.00610583	0.00611648	0.00609416
Transcription	1766.24	1784.52	1600.58	1661.81	1653.66	1516.25	1647.61	1489.57	1596.16	1537.48	0.00447733	0.00446025	0.00449604
Neurodegenerative disease	1897.25	1451.05	1780.37	1878.16	1872.37	1290.25	1133.75	1546.38	1220.16	1507.9	0.00429105	0.00467749	0.00386749
Immune system	1402.21	1554.51	1635.74	1519.23	1547.25	1503.73	1570.46	1473.95	1576.38	1429	0.00419046	0.00403467	0.0043612
Endocrine and metabolic disease	1579.72	1595.38	1369.51	1423.3	1292.51	1456.63	1575.96	1480.79	1728.74	1600.2	0.00416023	0.00382473	0.00452794
Drug resistance: antineoplastic	1885.49	1537.86	1417.85	1622.42	1681.16	1229.45	1256.29	1474.13	1310.21	1405.6	0.00408247	0.00429061	0.00385435
Cardiovascular disease	1644.24	1340.28	1621.94	1581.97	1530.15	1247.5	1141.8	1401.25	1178.45	1295.67	0.00385185	0.00406608	0.00361705
Digestive system	1067.74	1080.14	1136.06	1044.85	935.755	975.245	1010.46	968.976	1037.92	939.49	0.00280878	0.00277332	0.00284765
Nervous system	799.223	784.968	771.137	818.707	662.239	721.386	711.917	748.292	730.686	781.316	0.00207419	0.00202092	0.00213258
Infectious disease: viral	577.264	472.992	378.777	448.175	392.524	639.582	552.314	446.601	595.084	554.887	0.00139334	0.00119568	0.00160999
Cancer: specific types	383.936	400.136	366.813	406.02	373.926	389.21	398.16	343.703	374.561	391.369	0.00105442	0.00101715	0.00109528
Infectious disease: parasitic	221.738	312.132	232.822	257.819	261.698	289.218	314.068	236.557	365.587	296.744	0.000768094	0.000677565	0.000867314
Immune disease	355.544	350.891	248.498	373.673	361.108	185.849	170.993	216.983	164.049	215.139	0.000727971	0.000890128	0.000550244
Not included in regular maps	169.178	253.246	300.061	213.259	233.046	197.074	214.022	160.522	251.632	177.881	0.000597731	0.00061571	0.000578026
Excretory system	214.973	176.556	169.96	185.837	142.302	150.131	135.542	137.001	138.968	107.831	0.000429473	0.00046865	0.000386536
Signaling molecules and interaction	75.2732	128.93	71.1192	51.319	75.1781	157.869	173.75	93.5167	216.335	132.761	0.000323957	0.000211675	0.00044702
Development and regeneration	201.454	173.871	104.635	211.082	164.245	64.86	36.2792	63.8523	53.1707	56.9012	0.000311369	0.000450559	0.000158814
Cellular community - eukaryotes	32.3971	104.707	52.9032	50.8945	109.196	94.0216	114.724	54.165	139.018	99.1687	0.000234472	0.000184429	0.00028932
Substance dependence	20.6968	28.163	9.58255	28.4515	61.662	5.53793	2.01386	5.23434	3.74431	12.6371	4.89561e-05	7.82581e-05	1.68406e-05
Circulatory system	33.3986	20.3838	11.8755	21.0937	65.2902	2.91698	0.957955	5.45005	2.19773	9.89611	4.77818e-05	8.00944e-05	1.23666e-05
Sensory system	1.67886	14.4364	6.14858	3.87606	28.0851	0.866805	0.108626	0.506616	0.061152	1.57908	1.5797e-05	2.85654e-05	1.80272e-06

## Sheet: Pathway1
Pathway	B1	B2	B3	B4	B5	NB1	NB2	NB3	NB4	NB5	Percentage in Total	Percentage in B	Percentage in NB
Ribosome [PATH:ko03010]	22575.9	20532.3	19315.8	20496.5	23933.9	16077.3	15242.9	16138.3	15899	15230.6	0.04223	0.0463511	0.0376754
Two-component system [PATH:ko02020]	16404.9	16566.9	16854.6	16417.6	14869.7	18947.3	19791.9	16648.8	19587.2	18055.4	0.0396571	0.0351854	0.0445992
ABC transporters [PATH:ko02010]	11072.3	11870.2	11184.7	11100.4	9777.82	11982	15180.4	11349.9	14951.3	12754.6	0.0276057	0.0238601	0.0317452
Amino sugar and nucleotide sugar metabolism [PATH:ko00520]	11509.1	11123.5	10907.7	10559.7	13006.5	9793.03	9393.79	9888.49	9411.85	10246.4	0.0241025	0.0247716	0.023363
Purine metabolism [PATH:ko00230]	11534.4	10514.8	10854.1	10772.5	11638.3	9584.96	9654.33	10063.3	10215.3	10417.7	0.023968	0.023994	0.0239393
Quorum sensing [PATH:ko02024]	9655.56	10168.7	9528.69	9574.64	9182.09	9805.29	10696	9145.53	10737	9420.11	0.0222974	0.0208689	0.0238762
Pyrimidine metabolism [PATH:ko00240]	9448.47	8543.72	9035.22	8881.05	9440.6	7982.28	7862.67	8278.91	8161.04	8674.75	0.0196547	0.0196714	0.0196362
Glycolysis / Gluconeogenesis [PATH:ko00010]	9229.33	8294.27	8408.75	8195.02	9295.61	7451.99	7840.84	7833.57	8426.53	7957.39	0.018886	0.0188359	0.0189414
Starch and sucrose metabolism [PATH:ko00500]	7481.52	7282.17	7593.11	7661.77	7117.27	7882.17	8385.93	8097.09	8611.75	8635.37	0.017933	0.0161087	0.0199491
Pyruvate metabolism [PATH:ko00620]	8558.05	7605.89	7776.08	7769.55	8080.41	7011.27	7233.26	7123.11	7726.73	7376.8	0.0173666	0.01726	0.0174844
Homologous recombination [PATH:ko03440]	8405.77	8081.39	7378.61	7618.14	8308.44	6807.27	6434.18	7094.49	6628.78	7099.23	0.016819	0.017261	0.0163304
Alanine, aspartate and glutamate metabolism [PATH:ko00250]	7884.43	7242.72	7797.56	7602.19	7386.18	6984.89	6641.19	7210.86	7060.44	7637.32	0.0167259	0.0164459	0.0170355
Cysteine and methionine metabolism [PATH:ko00270]	7607.62	7539.84	7311.71	7944.17	7331.1	6751.69	6930.88	6964.21	7395.88	7452.69	0.0166763	0.0163684	0.0170166
Carbon fixation pathways in prokaryotes [PATH:ko00720]	8018.31	6852	7238.83	7219.15	8307.02	6022.89	5899.12	6657.23	6723.79	6559.78	0.0158265	0.0163254	0.0152752
C00970 Aminoacyl-tRNA biosynthesis [PATH:ko00970]	7523.27	7327.46	6633.29	6746.58	7370.75	6335.58	6448.98	6119.23	6859.91	6393.45	0.0154303	0.0154431	0.0154163
Mismatch repair [PATH:ko03430]	6710.94	6647.21	6482.11	6521.72	6855.06	6115.32	6049.45	6351.71	6124.05	6348.99	0.0146215	0.0144088	0.0148565
Oxidative phosphorylation [PATH:ko00190]	7688.42	5510.94	6135.4	5621.47	6154.6	5327.13	5124.15	5479.71	5337.53	5423.67	0.0131632	0.0134952	0.0127963
Galactose metabolism [PATH:ko00052]	6192.02	5498.47	5444.23	5539.61	5831.89	5578.31	5775.98	5380.92	5916.17	5848.66	0.0129818	0.0123654	0.013663
Peptidoglycan biosynthesis [PATH:ko00550]	5959.37	5940.08	5521.99	5539.8	6436.38	5290.35	5237.13	5176.79	5465.08	5378.42	0.0127402	0.012752	0.0127271
Bacterial secretion system [PATH:ko03070]	5935.66	5695.74	5535.14	5843.58	5738.97	4920.7	4883.72	4876.31	5013.36	5071.38	0.0121866	0.0124707	0.0118727
C03030 DNA replication [PATH:ko03030]	5927.21	5623.97	5335.27	5539.28	5805.5	4961.83	4749.83	5240.28	4956.19	5315.24	0.012173	0.0122461	0.0120922
Butanoate metabolism [PATH:ko00650]	5555.07	5259.25	5279.17	5025.59	6223.92	4905.1	5215.47	4901.82	5289.62	5135.56	0.0120218	0.0118608	0.0121997
Glycine, serine and threonine metabolism [PATH:ko00260]	6220.29	5079.25	5484.31	5474.83	5611.79	4392.56	4722.56	4822.21	5088.74	5067.85	0.0118336	0.0120896	0.0115507
Methane metabolism [PATH:ko00680]	5353.32	4900.32	4753.13	5113.99	5068.65	4705.78	5003.3	4770.57	5436.87	5114.6	0.0114365	0.0109266	0.012
Fructose and mannose metabolism [PATH:ko00051]	5531.39	5012	4787.22	5037.63	5145.94	4336.26	4415.41	4470.75	4587.67	4557.81	0.010904	0.0110675	0.0107233
O-Antigen nucleotide sugar biosynthesis [PATH:ko00541]	5204.05	5279.36	5167.59	4938.63	7287.29	4431.45	3713.92	4300.81	3426.64	4029.19	0.0108805	0.0120924	0.0095411
Pentose phosphate pathway [PATH:ko00030]	5237.27	4746.78	4546.59	4657.75	4697.61	4358.61	4779.07	4126.98	4926.85	4467.3	0.0105994	0.0103612	0.0108627
beta-Lactam resistance [PATH:ko01501]	5284.75	4402.18	4719.24	4356.06	4975.3	4393.49	4381.28	4542.24	4555.42	4629.64	0.0105299	0.0102968	0.0107876
Glyoxylate and dicarboxylate metabolism [PATH:ko00630]	5742.17	4244.93	4538.22	4908.96	4907.67	3902.44	3777.85	4242.68	4302.25	4366.04	0.0102324	0.010559	0.00987152
Citrate cycle (TCA cycle) [PATH:ko00020]	5174.81	4176.39	4696.52	4506.9	5272.67	3727.11	3648.05	4202.49	4066.79	4117.53	0.00992639	0.0103358	0.00947396
Phenylalanine, tyrosine and tryptophan biosynthesis [PATH:ko00400]	5106.71	4421.64	4242.22	4644.95	4157.76	3964.42	3944.5	4106.17	4099.03	4536.65	0.00984322	0.00979179	0.00990005
Fatty acid biosynthesis [PATH:ko00061]	5571.62	4983.75	3793.01	4893.9	4757.91	3822.63	3609.17	3706.48	3547.87	3723.93	0.0096579	0.0104108	0.00882586
Protein export [PATH:ko03060]	4692.53	4471.68	4225.31	4483.43	4589.23	3602.25	3433.6	3578.6	3532.73	3487.7	0.00913112	0.0097436	0.00845423
Carbon fixation in photosynthetic organisms [PATH:ko00710]	4377.75	3928.35	4030.66	3813.75	4591.87	3358.71	3564.33	3547.72	3763.87	3644.55	0.00879511	0.00899758	0.00857135
Lysine biosynthesis [PATH:ko00300]	4578.85	3803.03	3736.59	4030.81	4185.71	3276.04	3145.96	3384.83	3409.9	3661.2	0.00847433	0.00882087	0.00809134
Cell cycle - Caulobacter [PATH:ko04112]	4335.19	3852.41	3593.15	3818.3	4039.16	3531.85	3403.29	3490.99	3562	3531.09	0.00846169	0.00851862	0.00839877
Flagellar assembly [PATH:ko02040]	2028.4	3604.29	2888.4	2034.23	2563.8	4746.73	6012.68	3289.28	5918.94	4039.1	0.0084545	0.00569078	0.0115089
Arginine biosynthesis [PATH:ko00220]	4109.82	3743.22	3482.81	3615.62	3464.73	3548.15	3652.87	3493.63	3767.52	3841.63	0.00836208	0.00798855	0.00877491
Pantothenate and CoA biosynthesis [PATH:ko00770]	4655.42	3757.74	3508.67	4107.21	4303.38	3117.76	3116.99	3286.64	3232.89	3252.14	0.00827528	0.00881976	0.00767353
Pentose and glucuronate interconversions [PATH:ko00040]	3265.14	3333.14	3294.1	3527.34	3280.59	3624.08	3689.17	3351.53	3912.83	3734.59	0.00797324	0.00724422	0.00877893
C03018 RNA degradation [PATH:ko03018]	4115.47	3778.22	3507.56	3705.25	3894.99	3067.5	2958.66	3273.44	3132.61	3471.78	0.00794887	0.00824243	0.00762443
Propanoate metabolism [PATH:ko00640]	4236.89	3451.78	3272.19	3498.09	3828.96	3142.96	3271.02	3107.49	3361.91	3331.15	0.00785708	0.00793289	0.0077733
One carbon pool by folate [PATH:ko00670]	3878.11	3547.66	3342.53	3627.18	3622.8	3056.81	3006.57	3402.7	3226.61	3346.62	0.00775578	0.00781593	0.00768931
Nicotinate and nicotinamide metabolism [PATH:ko00760]	4057.46	3471.13	3576.22	3718.91	3636.76	2873.88	2918.66	3003.3	3028.78	3230.07	0.00763226	0.00800775	0.00721727
Porphyrin and chlorophyll metabolism [PATH:ko00860]	4110.22	2993.83	3276.33	3116.32	2843.16	3356.25	3523.33	2943.89	3508.49	3326.21	0.00751449	0.00708787	0.00798599
Nucleotide excision repair [PATH:ko03420]	3293.1	3376.43	3319.29	3230.06	3551.7	3100.94	3160.86	3058.49	3155.29	3173.89	0.00738287	0.00727471	0.00750241
Cationic antimicrobial peptide (CAMP) resistance [PATH:ko01503]	3950.16	3147.21	3626.41	3370.06	3910.66	2653.16	2170.31	3046.62	2370.38	2978.85	0.00711046	0.00780996	0.00633739
Other glycan degradation [PATH:ko00511]	4532.91	3098.71	3184.47	3470.04	4234.05	2482.69	1937.12	2585.3	2196.87	2754.49	0.00694031	0.00803365	0.00573197
Glycerophospholipid metabolism [PATH:ko00564]	3644.9	3263.03	3025.66	3406.91	3425.91	2663.61	2568.98	2546.14	2653.01	2679.78	0.00680397	0.0072729	0.00628571
Folate biosynthesis [PATH:ko00790]	4093.7	3039.27	3252	3472.31	3916.93	2220.81	2003.66	2637.86	1950.05	2431.12	0.00660807	0.00771006	0.00539017
Terpenoid backbone biosynthesis [PATH:ko00900]	3529.5	2970.63	2872.67	3040.14	3035.95	2586.08	2616.91	2651.88	2755.4	2681.59	0.006545	0.0067014	0.00637216
Nitrogen metabolism [PATH:ko00910]	2790.06	2828.29	2813.38	2720.61	2683	2674.52	2926.28	2847.7	3026.43	3091.13	0.00646772	0.00600147	0.00698302
Base excision repair [PATH:ko03410]	3228.67	2851.03	2778.14	2805.81	2962.6	2462.7	2552.04	2581.74	2603.6	2672.78	0.00626225	0.00634455	0.0061713
Thiamine metabolism [PATH:ko00730]	3154.94	3124.92	2605.08	3257.55	2719.06	2371.69	2395.88	2634.46	2432.12	2625.7	0.00622178	0.00644662	0.0059733
Drug metabolism - other enzymes [PATH:ko00983]	2793.85	2657.74	2910.58	2625.83	3178.89	2416.91	2453.8	2544.82	2598.24	2655.15	0.0061112	0.00614529	0.00607353
Glycerolipid metabolism [PATH:ko00561]	2748.28	2691.63	2542.91	2524.35	2814.7	2516.58	2925.37	2210.17	3011.3	2500.89	0.00603158	0.00577874	0.00631102
Valine, leucine and isoleucine biosynthesis [PATH:ko00290]	3049.17	2532.05	2336.83	2588.33	2271.28	2604.4	2627.36	2420.51	2706.61	2590.35	0.00585867	0.00554267	0.00620791
Biofilm formation - Vibrio cholerae [PATH:ko05111]	2437.68	2472.7	2383.18	2610.41	2020.45	2538.91	2706.13	2319.62	2758.05	2466.54	0.00562794	0.00517255	0.00613122
Biofilm formation - Escherichia coli [PATH:ko02026]	2141.83	2297.41	2348.89	2284.46	2317.58	2611.88	2808.03	2184.07	2868.8	2367.08	0.00551779	0.0049408	0.00615548
Lipopolysaccharide biosynthesis [PATH:ko00540]	4626.28	2522.2	2877.96	3237.86	3577.09	1549.17	935.884	2044.93	1091.65	1762.34	0.00551673	0.00730543	0.00353991
Lysosome [PATH:ko04142]	3898.24	2893.17	2598.15	2782.42	4567.28	1544.1	1301.39	1494.13	1329.27	1461.6	0.00543575	0.00726113	0.00341838
Streptomycin biosynthesis [PATH:ko00521]	3039.03	2447.56	2575.89	2456.29	2933.57	2132.66	1919.99	2092.38	1931.08	2082.81	0.00537688	0.00583533	0.00487022
Vancomycin resistance [PATH:ko01502]	2298.86	2358.5	2197.65	2129.99	2219.3	2511.42	2620.06	2074.77	2564.65	2297.65	0.00529982	0.00486018	0.00578571
Sphingolipid metabolism [PATH:ko00600]	3024.94	2231.56	2241.94	2366.39	2885.6	2080.43	1962.53	2034.02	2094.79	2291.26	0.0052863	0.00553086	0.00501601
Bacterial chemotaxis [PATH:ko02030]	1093.66	2085.75	1566.81	1079.87	1287.75	3318.14	4087.74	2102.55	3906.23	2630.61	0.00527392	0.00308582	0.00769216
Arginine and proline metabolism [PATH:ko00330]	2671.76	2273.64	2243.23	2571.1	2324.23	2124.25	2028.44	2160.27	2149.48	2256.67	0.00519284	0.00524176	0.00513879
Histidine metabolism [PATH:ko00340]	2686.22	2271.46	2077.95	2243.62	1957.09	2178.53	2278.86	2289.67	2382.79	2354	0.00517396	0.00487407	0.0055054
Photosynthesis [PATH:ko00195]	2709.6	2091.45	2262.43	1861.85	2270.59	2209.99	2132.11	1970.75	2081.14	1996.55	0.00491579	0.00485655	0.00498126
Biotin metabolism [PATH:ko00780]	3073.34	2359.71	2203.16	2639.65	2279.86	1845.3	1682.67	1875.21	1690.1	1784.18	0.00488088	0.0054464	0.00425588
Biofilm formation - Pseudomonas aeruginosa [PATH:ko02025]	1499.46	1844.93	1718.52	1535.61	1561.32	2575.65	2609.21	1909.62	2547.33	2118.78	0.00453639	0.00353956	0.00563807
Selenocompound metabolism [PATH:ko00450]	2232.91	1852.02	1990.22	1806.37	2005.7	1832.31	1966.66	1827.33	1975.22	1998.66	0.00443778	0.00428886	0.00460236
Plant-pathogen interaction [PATH:ko04626]	2088.33	1958.32	2062.09	1761.48	2152.49	1765.19	1697.44	1733.88	1810.59	1877.92	0.00430577	0.00434764	0.00425951
Sulfur metabolism [PATH:ko00920]	2323.24	1800.3	1875	1941.31	1862.19	1690.05	1785.69	1822.54	1784	1807.58	0.00425662	0.00425191	0.00426183
Cyanoamino acid metabolism [PATH:ko00460]	1872.16	1537.28	1779.21	1914	1634.09	1703.54	1803.99	2145.53	1840.24	2107.45	0.00417592	0.00378981	0.00460264
Riboflavin metabolism [PATH:ko00740]	2417.7	1840.05	2087.72	1976.42	2133.06	1525.92	1319.59	1605.73	1420.03	1557.01	0.00407247	0.00453513	0.00356115
Benzoate degradation [PATH:ko00362]	1701.47	1845.71	1749.16	1729.58	1797.88	1822.84	1886.18	1608.26	1987.6	1743.28	0.0040699	0.00382757	0.00433772
Salmonella infection [PATH:ko05132]	1674.42	1762.75	1894.98	1796.85	1821.46	1654.53	1729.01	1686.19	1717.75	1616.71	0.0039521	0.00388251	0.004029
Phosphotransferase system (PTS) [PATH:ko02060]	1374.11	1518.27	1373.51	1500.45	899.152	1703.02	2396.44	1375.05	2140.71	1678.56	0.00363433	0.00289134	0.00445547
Longevity regulating pathway - worm [PATH:ko04212]	1956.2	1794.64	1421.12	1544.76	1576.66	1480.14	1496.19	1468.01	1643.65	1495.34	0.00361553	0.00359748	0.00363548
Valine, leucine and isoleucine degradation [PATH:ko00280]	2208.39	1429.93	1683.3	1504.42	2229.89	1177.85	1254.49	1454.96	1318.71	1354.88	0.00355635	0.00392826	0.00314532
Sulfur relay system [PATH:ko04122]	1515.74	1501.51	1367.67	1653.45	1110.63	1440.99	1767.66	1552.57	1748.63	1619.44	0.00347926	0.00310108	0.00389722
C03020 RNA polymerase [PATH:ko03020]	1590.86	1668.39	1454.6	1512.95	1470.32	1383.06	1540.89	1388.47	1510.71	1398.25	0.00339732	0.00333885	0.00346195
Phenylalanine metabolism [PATH:ko00360]	1360.97	1415.07	1316.06	1522.41	1267.66	1458.14	1530.33	1466.59	1528.91	1560.39	0.00328529	0.00298534	0.00361679
NOD-like receptor signaling pathway [PATH:ko04621]	1364.5	1401.27	1576.73	1414.19	1425.03	1402.85	1450.13	1409.78	1433.95	1326.09	0.00323473	0.00311527	0.00336675
C5-Branched dibasic acid metabolism [PATH:ko00660]	1729.02	1418.97	1284.75	1463.81	1155.66	1472.69	1472.91	1289.27	1437.23	1454.15	0.0032288	0.00305909	0.00341635
Polyketide sugar unit biosynthesis [PATH:ko00523]	1638.09	1474.32	1665.61	1518.96	1935.89	1314.64	981.375	1234.31	1004.88	1178.75	0.00317605	0.00357124	0.00273929
Fluid shear stress and atherosclerosis [PATH:ko05418]	1614.04	1321.46	1596.12	1569.52	1492.52	1240.48	1135.07	1393.89	1174.15	1287.34	0.00314821	0.00329396	0.00298713
Fatty acid degradation [PATH:ko00071]	1459.36	1502.98	1346.01	1601.72	1375.97	1170.62	1340.31	1254.24	1269.55	1357.38	0.00311486	0.00316052	0.0030644
Monobactam biosynthesis [PATH:ko00261]	1648.76	1361.22	1430.34	1472.51	1500	1168.4	1191.83	1181.4	1229.62	1279.54	0.00306601	0.00321552	0.00290077
Legionellosis [PATH:ko05134]	1460.83	1408.58	1309.66	1102.6	1336.34	1285.97	1378.4	1227.04	1490.79	1259.61	0.0030196	0.00287075	0.00318411
Phenylpropanoid biosynthesis [PATH:ko00940]	1274.94	1049.99	1212.77	1436.18	1021.83	1249.95	1329.89	1627.13	1332.77	1603.57	0.00299209	0.0026008	0.00342453
Antifolate resistance [PATH:ko01523]	1621.93	1337.97	1224.95	1394.98	1509.6	1067.41	1054.26	1315.73	1083.51	1215.91	0.00292087	0.00307524	0.00275026
Necroptosis [PATH:ko04217]	1095.52	1265.05	1121.97	1246.22	1062.9	1199.74	1328.31	1207.03	1342.31	1315.71	0.00277478	0.00251229	0.00306488
HIF-1 signaling pathway [PATH:ko04066]	1270.89	1261.85	1231.81	1259.45	1453.78	1026.26	1088.71	1100.41	1157.41	1127.46	0.0027277	0.00280992	0.00263683
MicroRNAs in cancer [PATH:ko05206]	635.183	1285.57	1181.83	1386.09	1181.1	1201.69	1222.88	1107.04	1408.74	1213.59	0.00269256	0.00245942	0.00295022
Vitamin B6 metabolism [PATH:ko00750]	1341.24	1186.86	1177	1382.3	1222.23	1043.67	983.457	1074.9	1020.76	1165.79	0.00264121	0.00273698	0.00253536
Peroxisome [PATH:ko04146]	1334.45	1267.59	1153.81	1281.5	1242.7	1079.89	976.421	1076.91	952.893	1075.83	0.00260564	0.00272415	0.00247466
Ascorbate and aldarate metabolism [PATH:ko00053]	1180.62	1099.7	1096.54	1125.41	1636.56	988.549	1013.57	1044.24	1016.94	1175.44	0.00259096	0.00266289	0.00251147
Biosynthesis of various secondary metabolites - part 2 [PATH:ko00998]	1383.22	1491.12	991.85	1446.42	1296.64	1060.57	937.257	937.051	859.226	896.326	0.00257323	0.00286695	0.00224861
Tuberculosis [PATH:ko05152]	1203.1	1275.61	986.374	1121.59	1018.32	955.082	954.701	955.774	1071.8	1005.09	0.00240192	0.00243133	0.00236942
Tyrosine metabolism [PATH:ko00350]	1386.9	1056.12	1068.63	1195.86	1104.98	888.026	892.35	932.372	935.925	1012.58	0.00238514	0.00252133	0.00223462
PPAR signaling pathway [PATH:ko03320]	1190.2	1248.76	1051.83	1195.35	1092.14	939.334	875.133	986.522	899.897	977.375	0.00238122	0.0025065	0.00224278
Glycosaminoglycan degradation [PATH:ko00531]	1762.78	1179.07	1146.06	1159.22	1730.75	689.65	627.77	673.292	664.333	732.786	0.00236054	0.00302685	0.00162414
Pertussis [PATH:ko05133]	1499.37	899.853	1337.16	1181.84	1396.29	769.088	425.723	1133.2	531.239	1090.18	0.00233736	0.0027391	0.00189337
Aminoacyl-tRNA biosynthesis [PATH:ko00970]	1221.98	1094.69	1027.43	1065.31	1158.65	888.411	952.105	899.075	974.776	958.593	0.00233214	0.00241531	0.00224023
Inositol phosphate metabolism [PATH:ko00562]	1423.13	971.537	992.002	1008.89	1065.85	776.372	953.885	982.101	893.235	1013.94	0.00229569	0.00236904	0.00221462
Glucagon signaling pathway [PATH:ko04922]	999.118	1009.62	942.36	919.892	935.087	1017.2	1138.06	929.526	1184.08	984.568	0.00229081	0.00208477	0.00251851
Ubiquinone and other terpenoid-quinone biosynthesis [PATH:ko00130]	1859.47	802.494	1082.56	1110.08	1052.13	800.831	559.077	935.087	621.487	954.772	0.0022267	0.00256222	0.00185589
Glycosphingolipid biosynthesis - globo and isoglobo series [PATH:ko00603]	1254.28	953.484	978.641	911.599	1413.54	815.428	919.809	716.779	897.205	797.966	0.00219954	0.00239078	0.00198818
Prodigiosin biosynthesis [PATH:ko00333]	1261.11	992.714	927.839	1045.6	983.468	887.646	902.48	793.845	915.46	891.439	0.00218653	0.0022603	0.002105
D-Glutamine and D-glutamate metabolism [PATH:ko00471]	1043.15	1019.06	993.663	980.438	1078.12	806.777	787.47	826.614	847.189	765.783	0.00208329	0.00221853	0.00193384
Lysine degradation [PATH:ko00310]	1118.91	935.34	906.118	876.328	1181.13	633.406	865.557	726.935	793.543	749.944	0.00200107	0.00217662	0.00180706
Parkinson disease [PATH:ko05012]	1156.26	767.926	1079.47	1036.31	1008.71	683.906	593.814	887.371	629.708	735.093	0.00195356	0.00219	0.00169224
Novobiocin biosynthesis [PATH:ko00401]	964.443	901.217	809.989	900.061	871.767	808.9	747.817	820.761	774.407	912.924	0.00193846	0.00192922	0.00194868
Glutathione metabolism [PATH:ko00480]	841.881	799.787	866.246	940.977	873.241	839.437	793.958	719.435	846.717	787.624	0.00189224	0.00187485	0.00191146
Central carbon metabolism in cancer [PATH:ko05230]	846.177	866.584	800.859	803.684	754.572	834.804	863.28	734.713	937.203	771.961	0.0018705	0.00176629	0.00198567
Acarbose and validamycin biosynthesis [PATH:ko00525]	939.51	874.36	905.854	876.411	1070.27	750.868	586.235	729.168	648.832	692.311	0.00183861	0.00202418	0.00163353
Ferroptosis [PATH:ko04216]	810.416	961.322	807.545	940.974	893.661	719.74	632.36	764.587	624.104	709.821	0.00179095	0.00191466	0.00165424
Longevity regulating pathway - multiple species [PATH:ko04213]	913.352	782.7	790.041	771.286	941.72	706.025	651.143	736.266	690.086	743.457	0.00175942	0.00182148	0.00169085
D-Alanine metabolism [PATH:ko00473]	830.145	774.987	748.116	771.812	753.782	729.77	775.883	705.965	830.479	747.663	0.00174634	0.00168256	0.00181682
Taurine and hypotaurine metabolism [PATH:ko00430]	840.932	806.195	834.606	775.846	849.458	628.827	618.405	677.985	675.261	681.316	0.00168263	0.00178154	0.0015733
Insulin resistance [PATH:ko04931]	652.806	702.367	712.139	711.841	599.12	738.159	809.819	771.376	847.842	823.36	0.00167807	0.00146542	0.00191309
beta-Alanine metabolism [PATH:ko00410]	976.695	673.635	770.172	806.851	914.184	534.037	645.877	608.411	615.693	552.939	0.00161651	0.00179651	0.00141758
Adipocytokine signaling pathway [PATH:ko04920]	752.402	872.772	644.338	837.236	726.43	610.572	559.07	670.504	531.722	623.021	0.00155492	0.00166275	0.00143576
GABAergic synapse [PATH:ko04727]	654.764	720.579	710.392	729.275	591.811	663.153	657.407	689.841	684.454	722.45	0.00155403	0.0014778	0.00163827
Thermogenesis [PATH:ko04714]	778.355	850.754	680.999	833.439	769.695	593.533	525.808	662.763	498.77	617.92	0.00155127	0.00169748	0.00138969
Biosynthesis of ansamycins [PATH:ko01051]	671.422	684.576	617.921	578.053	707.22	636.942	779.097	592.115	826.688	703.385	0.00154795	0.00141377	0.00169624
Tropane, piperidine and pyridine alkaloid biosynthesis [PATH:ko00960]	819.713	701.69	635.228	710.988	703.426	629.177	583.11	636.381	584.159	713.421	0.0015297	0.00154904	0.00150832
Glutamatergic synapse [PATH:ko04724]	614.312	694.228	676.546	685.421	564.362	621.622	642.584	670.437	669.936	702.41	0.00148975	0.00140321	0.00158538
Epithelial cell signaling in Helicobacter pylori infection [PATH:ko05120]	714.467	641.86	586.394	681.985	744.092	560.159	560.762	581.963	693.213	581.431	0.00144522	0.00146131	0.00142744
C03013 RNA transport [PATH:ko03013]	825.202	528.01	625.428	621.535	652.668	593.775	530.798	549.777	561.2	560.228	0.00137743	0.00141101	0.00134031
RNA degradation [PATH:ko03018]	667.486	574.306	614.167	554.663	664.307	578.632	621.134	550.605	675.202	535.76	0.00137461	0.00133384	0.00141967
Insulin signaling pathway [PATH:ko04910]	514.46	567.092	476.14	530.275	504.294	538.435	629.795	482.101	628.114	525.874	0.00122894	0.00112447	0.0013444
Tryptophan metabolism [PATH:ko00380]	678.228	469.776	554.69	513.36	548.543	421.318	578.054	477.368	500.01	497.913	0.00119311	0.00119922	0.00118636
Protein processing in endoplasmic reticulum [PATH:ko04141]	476.926	601.061	468.57	628.169	553.637	479.217	456.593	449.345	454.729	537.845	0.00116279	0.0011835	0.00113989
Glucosinolate biosynthesis [PATH:ko00966]	640.105	484.704	497.222	467.308	535.886	455.158	475.133	419.374	513.203	414.169	0.00111637	0.00113876	0.00109162
Various types of N-glycan biosynthesis [PATH:ko00513]	933.866	522.538	560.201	554.659	952.959	256.039	199.097	279.153	234.764	266.908	0.00108402	0.00152873	0.000592524
Glycosphingolipid biosynthesis - ganglio series [PATH:ko00604]	911.374	508.912	542.459	544.285	934.318	237.248	186.754	239.825	219.561	247.165	0.00104114	0.00149278	0.000541992
Isoquinoline alkaloid biosynthesis [PATH:ko00950]	500.989	482.61	421.236	500.717	517.588	391.13	340.622	415.949	344.494	454.461	0.000995114	0.0010511	0.000933234
Type I diabetes mellitus [PATH:ko04940]	623.701	475.88	375.241	403.158	394.564	335.425	333.944	389.775	424.52	371.926	0.000940082	0.00098578	0.000889577
Phosphatidylinositol signaling system [PATH:ko04070]	743.149	432.89	403.718	491.133	467.429	341.494	279.197	308.165	306.35	300.018	0.000927649	0.00110107	0.000735991
PI3K-Akt signaling pathway [PATH:ko04151]	376.795	439.754	301.158	392.561	373.974	408.414	460.943	342.316	467.551	405.432	0.000903819	0.000817343	0.000999391
Chloroalkane and chloroalkene degradation [PATH:ko00625]	617.987	385.705	353.918	436.473	465.47	318.052	358.266	275.601	399.636	344.545	0.000900803	0.000980145	0.000813117
Shigellosis [PATH:ko05131]	232.415	443.604	381.561	288.512	239.864	487.606	589.931	321.933	556.536	400.375	0.000897771	0.000687953	0.00112966
Neomycin, kanamycin and gentamicin biosynthesis [PATH:ko00524]	444.07	412.345	393.346	394.309	440.645	334.01	353.207	361.842	393.863	372.54	0.00088817	0.000904304	0.000870339
Biosynthesis of vancomycin group antibiotics [PATH:ko01055]	424.004	406.993	440.512	384.093	554.267	353.229	307.374	348.696	276.198	346.331	0.000874853	0.000958593	0.000782305
Pathways in cancer [PATH:ko05200]	354.697	404.841	346.47	390.805	387.456	383.905	396.754	334.687	371.924	384.945	0.000855447	0.000817355	0.000897547
Zeatin biosynthesis [PATH:ko00908]	481.014	391.272	438.9	420.494	417.653	315.311	295.033	312.633	295.612	310.65	0.000837705	0.000932334	0.000733123
Carbapenem biosynthesis [PATH:ko00332]	319.886	374.756	324.808	430.459	192.098	370.476	388.539	403.924	388.373	429.36	0.000824977	0.000712267	0.000949541
Nitrotoluene degradation [PATH:ko00633]	215.452	259.753	297.373	313.556	190.734	447.457	521.18	326.49	597.61	426.466	0.000818917	0.000553877	0.00111183
Arabinogalactan biosynthesis - Mycobacterium [PATH:ko00572]	397.411	388.51	425.356	352.032	670.091	261.363	206.811	305.714	220.37	343.474	0.000813238	0.0009688	0.000641314
Alzheimer disease [PATH:ko05010]	327.713	376.171	332.164	385.446	426.338	279.781	295.448	295.027	297.421	310.666	0.000757455	0.000801549	0.000708723
Protein digestion and absorption [PATH:ko04974]	381.813	321.448	418.734	331.357	443.132	276.178	231.027	313.863	260.197	275.48	0.000740843	0.000822653	0.000650429
Pathogenic Escherichia coli infection [PATH:ko05130]	308.865	371.717	325.867	382.496	380.266	271.654	294.096	283.706	295.502	298.463	0.000731598	0.000767445	0.000691981
AMPK signaling pathway [PATH:ko04152]	443.632	324.43	296.376	345.448	350.765	257.18	292.283	267.12	304.869	292.963	0.000723043	0.000763732	0.000678075
Phosphonate and phosphinate metabolism [PATH:ko00440]	379.37	286.63	331.536	312.002	344.349	314.121	307.834	251.512	304.116	246.887	0.00070102	0.00071742	0.000682896
MAPK signaling pathway - plant [PATH:ko04016]	459.326	287.168	294.342	313.708	334.687	239.009	250.273	252.806	271.006	272.841	0.000677521	0.000732751	0.000616482
Estrogen signaling pathway [PATH:ko04915]	242.788	312.637	250.626	303.912	327.946	277.251	287.418	248.76	274.02	276.401	0.000638032	0.000623734	0.000653835
Human papillomavirus infection [PATH:ko05165]	214.306	298.511	221.887	213.056	213.447	331.995	356.146	253.189	390.801	305.778	0.00063743	0.000503706	0.00078522
Progesterone-mediated oocyte maturation [PATH:ko04914]	241.279	308.902	250.389	299.927	324.788	276.654	287.904	248.944	273.753	275.573	0.000634925	0.000618257	0.000653345
Proteoglycans in cancer [PATH:ko05205]	219.704	330.782	214.945	241.139	300.532	253.53	310.674	234.489	333.677	314.921	0.000627246	0.000566992	0.000693837
Prostate cancer [PATH:ko05215]	240.844	298.185	244.925	301.286	299.395	277.408	287.292	249.107	273.801	275.566	0.000625746	0.000600625	0.00065351
N-Glycan biosynthesis [PATH:ko00510]	223.486	404.033	284.053	352.977	364.018	213.973	200.364	230.605	206.126	229.19	0.000616869	0.000706437	0.000517879
Antigen processing and presentation [PATH:ko04612]	242.178	297.362	243.192	293.914	274.323	275.925	286.5	247.726	272.366	270.598	0.000615789	0.000586021	0.000648688
IL-17 signaling pathway [PATH:ko04657]	238.364	293.765	242.96	289.624	272.979	275.791	286.464	245.986	272.146	268.054	0.000611701	0.000580261	0.000646447
Th17 cell differentiation [PATH:ko04659]	238.499	293.83	242.608	289.029	271.678	275.178	286.464	246.581	272.171	268.241	0.000611279	0.000579373	0.00064654
Thyroid hormone signaling pathway [PATH:ko04919]	316.342	270.314	283.955	279.422	374.279	204.977	223.573	222.338	240.107	240.019	0.000604686	0.000661213	0.000542212
Mineral absorption [PATH:ko04978]	351.299	276.187	219.401	253.499	142.418	263.638	341.271	220.859	285.516	243.24	0.000591478	0.000539101	0.000649364
Phenazine biosynthesis [PATH:ko00405]	258.742	280.277	274.007	287.404	129.575	263.817	236.207	274.579	238.908	335.151	0.000587228	0.000533549	0.000646554
Aminobenzoate degradation [PATH:ko00627]	514.307	210.325	198.303	186.078	272.687	195.724	319.522	191.693	266.053	198.303	0.000581383	0.000599352	0.000561524
Carbohydrate digestion and absorption [PATH:ko04973]	198.294	273.818	340.894	292.822	225.621	225.09	191.694	269.804	242.873	218.103	0.000564534	0.000577554	0.000550146
Meiosis - yeast [PATH:ko04113]	236.578	257.639	250.034	226.435	343.464	243.794	228.659	225.887	227.372	229.565	0.000562352	0.00057005	0.000553844
Ribosome biogenesis in eukaryotes [PATH:ko03008]	260.323	271.751	194.864	259.668	277.653	220.921	230.655	219.417	221.969	276.248	0.000554163	0.000548407	0.000560523
Amoebiasis [PATH:ko05146]	158.24	265.349	190.882	205.757	207.723	253.188	291.479	211.619	345.186	270.747	0.00054658	0.000445903	0.000657847
Salivary secretion [PATH:ko04970]	195.528	250.876	340.12	276.275	244.771	219.104	178.12	258.705	229.861	198.138	0.000544605	0.000567195	0.000519639
Pancreatic secretion [PATH:ko04972]	195.56	242.399	337.159	279.106	218.954	219.201	179.347	261.277	231.589	201.136	0.000538737	0.000552277	0.000523773
Staphylococcus aureus infection [PATH:ko05150]	174.894	207.994	196.572	181.816	139.637	233.053	317.856	219.219	323.584	255.261	0.000512357	0.000390796	0.000646703
Primary immunodeficiency [PATH:ko05340]	291.471	275.597	207.046	288.351	309.425	168.697	163.148	183.606	144.199	190.305	0.000505971	0.000595096	0.000407472
Type II diabetes mellitus [PATH:ko04930]	189.694	263.316	179.938	215.258	122.629	250.132	257.921	208.797	266.878	229.23	0.000497306	0.000421127	0.000581497
Huntington disease [PATH:ko05016]	335.457	182.927	264.368	235.458	274.865	173.876	149.447	189.969	167.838	209.52	0.00049729	0.000560908	0.000426981
Global maps only	169.178	253.246	300.061	213.259	233.046	197.074	214.022	160.522	251.632	177.881	0.000494147	0.000506996	0.000479946
Viral carcinogenesis [PATH:ko05203]	206.147	220.995	181.372	178.231	148.633	252.668	246.468	202.059	257.186	217.98	0.000480897	0.000405746	0.000563952
FoxO signaling pathway [PATH:ko04068]	320.555	203.117	198.308	210.734	266.479	170.128	169.865	152.361	163.626	168.773	0.000460904	0.000520184	0.000395389
Naphthalene degradation [PATH:ko00626]	276.475	209.814	176.148	266.39	198.603	155.901	182.771	126.563	214.731	162.626	0.000448624	0.000489054	0.000403942
Pathways of neurodegeneration - multiple diseases [PATH:ko05022]	353.799	135.663	204.653	233.975	220.748	162.68	108.441	173.123	154.825	222.098	0.00044862	0.000498341	0.00039367
Xylene degradation [PATH:ko00622]	184.265	186.248	180.33	182.173	198.018	230.425	214.809	177.716	196.474	218.612	0.000448408	0.000403862	0.000497639
Penicillin and cephalosporin biosynthesis [PATH:ko00311]	257.717	179.966	176.348	198.734	130.995	193.293	150.192	251.996	197.076	197.122	0.000440294	0.000409382	0.000474456
Dioxin degradation [PATH:ko00621]	182.239	182.312	166.264	178.388	194.148	221.069	203.157	173.174	174.654	204.045	0.000427999	0.000391854	0.000467946
Platinum drug resistance [PATH:ko01524]	248.613	181.732	184.331	211.737	113.929	157.551	201.09	153.959	224.993	177.239	0.00042247	0.0004079	0.000438573
Apoptosis [PATH:ko04210]	315.177	218.193	186.112	272.934	265.964	104.333	71.2762	161.292	86.9448	151.391	0.000417562	0.000545858	0.000275771
Amyotrophic lateral sclerosis [PATH:ko05014]	257.62	123.518	183.37	203.226	174.239	159.053	112.254	159.986	148.908	196.543	0.000391396	0.000408607	0.000372374
Bacterial invasion of epithelial cells [PATH:ko05100]	105.952	170.669	135.563	172.865	108.028	191.399	232.785	171.081	202.574	215.859	0.000388676	0.000300642	0.00048597
Atrazine degradation [PATH:ko00791]	167.267	139.639	221.332	160.308	190.413	165.768	131.232	145.894	218.712	111.586	0.000376237	0.000381273	0.000370671
Longevity regulating pathway [PATH:ko04211]	218.585	151.486	188.24	136.197	236.975	122.356	105.491	106.12	102.416	119.832	0.000338787	0.000404057	0.000266652
Coronavirus disease - COVID-19 [PATH:ko05171]	238.794	104.267	92.1202	170.305	117.345	211.711	120.567	133.084	115.285	173.881	0.000336432	0.000313548	0.000361724
Flavonoid biosynthesis [PATH:ko00941]	176.518	142.621	191.76	154.075	192.612	135.368	101.854	124.409	97.3785	134.363	0.00033042	0.000372002	0.000284465
Stilbenoid, diarylheptanoid and gingerol biosynthesis [PATH:ko00945]	176.518	142.621	191.76	154.075	192.612	135.368	101.854	124.409	97.3785	134.363	0.00033042	0.000372002	0.000284465
Lipoic acid metabolism [PATH:ko00785]	185.089	147.637	175.948	137.998	173.256	109.244	118.266	137.333	137.183	117.74	0.000327855	0.000355667	0.000297118
MAPK signaling pathway - fly [PATH:ko04013]	184.778	137.823	181.222	134.962	232.539	120.108	103.234	106.559	100.974	123.68	0.000324709	0.000377961	0.000265856
Limonene and pinene degradation [PATH:ko00903]	199.193	119.285	120.585	120.219	191.651	106.735	181.178	96.7503	166.697	113.817	0.000322485	0.000325738	0.000318889
Biosynthesis of unsaturated fatty acids [PATH:ko01040]	177.11	127.909	100.193	119.384	121.372	147.784	159.374	135.793	156.724	139.641	0.000315465	0.000280207	0.000354431
Synthesis and degradation of ketone bodies [PATH:ko00072]	80.2288	131.442	127.891	116.179	77.2521	144.092	209.439	124.135	189.251	159.848	0.000309652	0.000231201	0.000396355
Prolactin signaling pathway [PATH:ko04917]	70.9295	113.465	108.06	101.318	100.742	170.106	206.594	131.227	200.491	152.881	0.000308753	0.000214509	0.00041291
Nonribosomal peptide structures [PATH:ko01054]	81.6174	156.873	107.701	100.673	74.5037	171.775	168.824	170.472	182.776	140.111	0.000308643	0.000226158	0.000399803
Secondary bile acid biosynthesis [PATH:ko00121]	157.714	133.474	139.599	144.004	181.833	125.597	98.9132	167.329	92.0092	103.169	0.000305981	0.000328207	0.000281418
Proximal tubule bicarbonate reclamation [PATH:ko04964]	186.219	140.789	156.509	156.982	95.0088	124.611	122.175	122.732	130.377	87.2966	0.000301212	0.000319047	0.000281501
Primary bile acid biosynthesis [PATH:ko00120]	153.971	120.666	138.675	135.379	212.123	98.6387	76.4096	145.786	74.356	86.5648	0.000282964	0.000330024	0.000230955
Styrene degradation [PATH:ko00643]	107.403	130.789	136.813	93.7564	80.7432	98.9781	174.799	107.948	160.129	139.977	0.000280406	0.000238363	0.000326872
Spinocerebellar ataxia [PATH:ko05017]	154.604	74.5949	103.517	212.004	101.636	88.4274	44.1378	137.311	59.138	186.682	0.000264629	0.000280375	0.000247227
Fat digestion and absorption [PATH:ko04975]	59.2204	109.258	112.072	96.4228	61.6557	128.65	180.82	106.771	163.214	130.91	0.000261656	0.000190268	0.000340552
Retinol metabolism [PATH:ko00830]	208.483	96.4343	97.1796	99.5232	157.203	55.5564	55.0876	108.187	41.6524	69.6116	0.000225202	0.000285783	0.000158249
Choline metabolism in cancer [PATH:ko05231]	190.328	120.645	80.1219	160.098	144.171	72.8729	49.3259	57.0798	51.9031	59.5937	0.000224569	0.000301633	0.000139399
Insect hormone biosynthesis [PATH:ko00981]	165.016	80.5256	86.1324	84.8194	154.802	56.2277	103.012	56.3739	107.772	72.1948	0.000220182	0.000247816	0.000189643
Chlorocyclohexane and chlorobenzene degradation [PATH:ko00361]	156.749	103.188	99.2718	81.5865	98.3223	95.5526	72.1829	88.8217	78.207	88.5147	0.000219162	0.000233857	0.000202921
Caprolactam degradation [PATH:ko00930]	72.3606	83.7002	68.4358	63.9936	96.7702	93.3908	128.075	66.1174	112.091	88.6963	0.000198948	0.000167118	0.000234126
Biosynthesis of siderophore group nonribosomal peptides [PATH:ko01053]	179.936	53.821	121.708	124.566	75.1465	61.1727	34.4255	87.8997	40.9172	91.4975	0.000198369	0.000240824	0.00015145
Spliceosome [PATH:ko03040]	125.57	74.9845	116.655	107.254	148.536	57.9843	32.0974	57.472	29.8863	81.2628	0.0001894	0.000248555	0.000124023
Ether lipid metabolism [PATH:ko00565]	81.4648	81.9896	138.26	83.1625	138.482	64.9083	45.23	68.7791	65.1097	52.4011	0.000186686	0.000227021	0.000142109
Steroid hormone biosynthesis [PATH:ko00140]	95.6012	72.4602	82.8963	98.7889	151.372	54.0387	48.1143	100.148	45.0962	67.7102	0.000185875	0.000217374	0.000151064
Phospholipase D signaling pathway [PATH:ko04072]	162.988	106.094	65.1956	149.793	93.1446	50.5574	34.1899	37.8932	40.6598	38.5474	0.000177413	0.000250383	9.67665e-05
Apoptosis - fly [PATH:ko04214]	127.229	61.4675	66.2568	47.928	54.3569	96.8232	73.5372	54.4272	104.032	64.9081	0.000171014	0.000154962	0.000188754
Axon regeneration [PATH:ko04361]	164.576	107.954	65.7464	131.504	97.0618	47.522	28.8905	33.8241	40.5302	32.6864	0.000170861	0.000245884	8.79481e-05
Relaxin signaling pathway [PATH:ko04926]	14.3834	90.7589	46.3686	35.0657	91.9922	83.7416	111.398	52.3998	131.115	89.06	0.000169948	0.000120837	0.000224224
Arachidonic acid metabolism [PATH:ko00590]	74.5447	69.8687	124.368	84.6803	94.2804	58.1982	32.686	86.0051	43.5873	73.737	0.000168962	0.000194221	0.000141047
Focal adhesion [PATH:ko04510]	16.3564	82.5525	43.1901	40.7103	71.1118	85.1558	111.236	50.8011	135.597	91.5858	0.000165852	0.000110145	0.000227417
Prion disease [PATH:ko05020]	120.387	49.9818	85.0749	85.7696	108.762	47.3322	38.8951	53.6198	63.9754	56.3744	0.000161724	0.000195189	0.000124739
Other types of O-glycan biosynthesis [PATH:ko00514]	46.6208	60.3939	83.6851	53.0633	69.7305	79.3449	63.6948	80.3559	81.6602	87.1217	0.000160699	0.000135987	0.000188011
Platelet activation [PATH:ko04611]	12.7523	88.7452	44.6823	26.3865	65.0134	82.7311	110.57	50.3969	129.522	83.1198	0.000158023	0.000103057	0.000218771
Metabolism of xenobiotics by cytochrome P450 [PATH:ko00980]	123.564	54.0451	85.3588	77.4479	54.4792	71.178	68.9736	40.49	57.2549	53.0573	0.000156185	0.000171297	0.000139484
Human T-cell leukemia virus 1 infection [PATH:ko05166]	69.7449	69.5156	40.6245	45.655	93.4097	81.0928	65.2242	51.9464	85.3581	62.5594	0.000151467	0.000138353	0.00016596
ECM-receptor interaction [PATH:ko04512]	12.1797	76.9499	40.3197	24.8394	40.4271	82.0083	110.408	47.3941	133.967	82.9821	0.000148357	8.44635e-05	0.000218972
AGE-RAGE signaling pathway in diabetic complications [PATH:ko04933]	11.9098	74.9626	38.8661	23.729	39.6377	82.1963	110.461	49.8903	129.508	81.5408	0.00014636	8.20297e-05	0.000217456
alpha-Linolenic acid metabolism [PATH:ko00592]	57.5119	55.1229	127.428	64.1662	82.9313	50.2652	31.882	55.9835	42.9102	41.5016	0.000138845	0.000167942	0.000106688
Cushing syndrome [PATH:ko04934]	34.0333	74.5466	39.1362	46.9177	121.805	42.257	59.7458	50.138	55.8463	81.627	0.000138014	0.000137264	0.000138842
Retrograde endocannabinoid signaling [PATH:ko04723]	105.019	55.9974	58.2547	56.7292	60.8895	48.4343	48.4313	46.3914	37.5013	41.6415	0.000127365	0.000146135	0.000106619
Linoleic acid metabolism [PATH:ko00591]	47.9919	54.4012	116.114	53.8664	78.6053	47.1661	23.0062	52.6398	37.9799	35.2713	0.000124575	0.000152247	9.39935e-05
Renin-angiotensin system [PATH:ko04614]	67.2268	65.8277	65.2627	60.071	68.1811	45.2103	31.8017	46.1851	59.7553	32.8352	0.000123509	0.000141659	0.000103449
Neuroactive ligand-receptor interaction [PATH:ko04080]	63.0935	51.98	30.7995	26.4796	34.751	75.861	63.3423	46.1226	82.3677	49.7787	0.000119459	8.9837e-05	0.000152197
Cholesterol metabolism [PATH:ko04979]	63.0935	50.8872	30.7995	25.9884	34.751	75.861	63.3337	45.9998	82.3457	49.5127	0.000119003	8.91499e-05	0.000151996
Renal cell carcinoma [PATH:ko05211]	33.8878	61.4338	32.0972	44.5639	58.5828	41.0108	58.723	49.6146	53.8594	76.7025	0.000116248	0.000100014	0.00013419
Basal transcription factors [PATH:ko03022]	49.8076	41.1407	29.3261	41.602	34.8048	75.2087	74.6253	43.6316	55.5621	57.9711	0.000114701	8.5316e-05	0.000147176
Lipoarabinomannan (LAM) biosynthesis [PATH:ko00571]	32.7311	89.2131	54.1974	108.647	45.0748	39.4651	26.9075	37.2298	26.4361	30.0324	0.00011157	0.000143087	7.67386e-05
Drug metabolism - cytochrome P450 [PATH:ko00982]	98.9371	29.9136	67.4583	63.9392	43.7529	43.1144	40.787	27.0061	37.9182	30.8306	0.000110141	0.000131869	8.61279e-05
Autophagy - yeast [PATH:ko04138]	102.131	42.1204	35.5888	50.3674	59.3519	39.7746	19.222	25.5573	32.2371	37.4002	0.000101053	0.000125605	7.39198e-05
Biosynthesis of enediyne antibiotics [PATH:ko01059]	34.3181	63.986	61.1272	92.3924	22.8477	41.7629	27.9044	23.4657	26.9644	35.5913	9.8004e-05	0.000119146	7.46378e-05
Carotenoid biosynthesis [PATH:ko00906]	108.541	31.7011	54.0026	42.0045	23.8347	34.4182	39.2706	30.3216	36.2783	27.6778	9.7478e-05	0.000112819	8.05237e-05
Thyroid hormone synthesis [PATH:ko04918]	50.9963	41.9687	35.2468	52.1755	59.5997	26.5315	26.0099	57.3157	19.5209	51.9034	9.59335e-05	0.000104101	8.69069e-05
D-Arginine and D-ornithine metabolism [PATH:ko00472]	33.5291	50.7583	53.3809	42.4171	27.2649	24.7352	50.3596	45.8999	47.5846	32.3931	9.29855e-05	8.9944e-05	9.63469e-05
Flavone and flavonol biosynthesis [PATH:ko00944]	35.4235	32.006	26.7146	29.6925	20.9504	53.8989	58.8802	36.3165	44.5088	51.5513	8.87999e-05	6.28054e-05	0.000117529
Mannose type O-glycan biosynthesis [PATH:ko00515]	12.8198	39.9297	28.2346	23.2202	21.0188	50.579	46.7947	40.2004	65.0849	47.3921	8.54595e-05	5.4319e-05	0.000119875
Osteoclast differentiation [PATH:ko04380]	35.6716	64.5112	38.3838	77.601	65.3799	16.0388	7.38871	29.7477	12.6405	24.2148	8.46178e-05	0.000122129	4.3161e-05
Hepatocellular carcinoma [PATH:ko05225]	46.1672	22.2451	38.7414	47.7331	48.8931	50.2107	28.1918	23.481	34.348	30.1246	8.42894e-05	8.83953e-05	7.97517e-05
Rheumatoid arthritis [PATH:ko05323]	43.5168	63.5059	36.7709	72.4408	38.5946	14.7204	6.62062	30.0738	11.2286	20.9539	7.70683e-05	0.000110539	4.00769e-05
Yersinia infection [PATH:ko05135]	23.2097	47.169	39.3059	66.3895	48.1303	17.7132	12.4751	24.6448	16.3548	22.056	7.22911e-05	9.7255e-05	4.47015e-05
Biosynthesis of various secondary metabolites - part 3 [PATH:ko00997]	46.6451	39.182	63.6915	22.4212	25.6225	25.1691	30.373	30.1777	16.6506	16.4127	7.20399e-05	8.56982e-05	5.69451e-05
Vibrio cholerae infection [PATH:ko05110]	30.6509	60.9125	20.7607	49.6271	36.3555	35.3617	18.2221	22.6485	15.9743	20.6709	7.08646e-05	8.60211e-05	5.41139e-05
Geraniol degradation [PATH:ko00281]	38.2419	18.3477	47.3668	39.6215	28.041	14.9683	39.6154	21.1216	31.6288	31.2026	7.06303e-05	7.44445e-05	6.6415e-05
Regulation of lipolysis in adipocytes [PATH:ko04923]	18.6747	36.214	33.1539	27.952	42.9474	29.1534	29.3872	27.6871	24.9299	26.9417	6.76439e-05	6.89456e-05	6.62054e-05
Parathyroid hormone synthesis, secretion and action [PATH:ko04928]	94.1459	23.9839	14.3934	23.2925	60.8786	10.8698	6.21444	7.78996	6.75054	14.9512	5.99533e-05	9.39972e-05	2.23286e-05
Kaposi sarcoma-associated herpesvirus infection [PATH:ko05167]	44.7039	15.1308	36.8934	39.1678	46.1247	16.5408	6.32883	12.4587	5.95049	24.5998	5.6453e-05	7.89565e-05	3.15824e-05
Ras signaling pathway [PATH:ko04014]	14.0559	32.8973	16.9421	25.7974	60.8409	22.9733	22.6678	14.3881	16.5759	14.3613	5.49957e-05	6.52982e-05	4.36096e-05
Sphingolipid signaling pathway [PATH:ko04071]	21.4046	26.8498	13.5867	26.6158	39.0797	14.7842	25.8298	17.687	23.6222	27.2989	5.3916e-05	5.53226e-05	5.23615e-05
African trypanosomiasis [PATH:ko05143]	24.9647	34.6748	19.6057	31.8806	33.3597	25.1658	15.8056	17.4307	14.2661	12.9643	5.24037e-05	6.26746e-05	4.10525e-05
Ubiquitin mediated proteolysis [PATH:ko04120]	27.5673	22.8334	24.4822	26.5472	21.3652	19.7412	15.9172	21.0149	13.4212	29.6308	5.06736e-05	5.32659e-05	4.78086e-05
Human cytomegalovirus infection [PATH:ko05163]	31.9163	22.0066	27.4844	26.2493	64.4583	9.58244	3.85785	7.91725	4.14471	13.8426	4.81548e-05	7.46597e-05	1.88621e-05
Type I polyketide structures [PATH:ko01052]	1.74801	40.7943	4.07236	46.0649	14.6373	26.3877	12.1994	6.76133	31.1702	22.7714	4.70497e-05	4.65517e-05	4.76e-05
Hepatitis C [PATH:ko05160]	39.8865	10.5617	22.2111	27.8632	39.2801	14.7982	9.24243	9.17001	5.54706	18.8907	4.49647e-05	6.06433e-05	2.76369e-05
Influenza A [PATH:ko05164]	35.2183	9.64792	23.0728	31.6677	37.8252	13.3782	9.25105	9.92367	5.61855	21.2072	4.48188e-05	5.9615e-05	2.84663e-05
Non-alcoholic fatty liver disease [PATH:ko04932]	68.9456	7.19893	25.7187	26.7863	21.403	11.5991	4.06588	11.4086	4.19079	12.7017	4.4183e-05	6.50896e-05	2.10775e-05
Endocytosis [PATH:ko04144]	55.39	26.1469	12.6459	31.7762	13.1184	9.1598	7.53267	17.5586	6.80365	11.3202	4.35986e-05	6.03287e-05	2.51087e-05
Vasopressin-regulated water reabsorption [PATH:ko04962]	10.0984	31.4032	11.8395	19.5906	43.3455	24.5616	13.3068	10.0092	8.42417	15.3004	4.27849e-05	5.04385e-05	3.43264e-05
Human immunodeficiency virus 1 infection [PATH:ko05170]	41.1575	9.20794	22.1215	28.8257	37.8023	9.38576	5.94178	10.4615	4.69793	16.349	4.23458e-05	6.0345e-05	2.24533e-05
Hepatitis B [PATH:ko05161]	34.787	10.3543	22.4995	25.2979	39.3424	11.4463	4.26903	8.54665	4.99068	17.8395	4.08479e-05	5.73807e-05	2.25761e-05
Alcoholism [PATH:ko05034]	20.3386	28.1062	9.52119	28.2281	60.7198	5.25555	2.01386	5.23434	3.74431	12.6371	4.00339e-05	6.3728e-05	1.38477e-05
Fanconi anemia pathway [PATH:ko03460]	4.71185	17.714	2.35346	106.195	4.00952	4.51309	5.92851	9.93215	5.28995	14.0946	3.97933e-05	5.85532e-05	1.90603e-05
Toll-like receptor signaling pathway [PATH:ko04620]	4.99352	42.1786	5.39131	55.9265	38.2161	3.44655	2.69963	2.74269	5.45561	11.5511	3.93058e-05	6.36379e-05	1.24144e-05
Colorectal cancer [PATH:ko05210]	31.1811	9.10502	24.1756	25.8503	38.5518	10.0026	3.74922	8.3407	4.26052	13.8937	3.85108e-05	5.58983e-05	1.92944e-05
cAMP signaling pathway [PATH:ko04024]	11.2422	24.8763	12.7946	21.6011	57.9051	7.37409	6.29731	8.25065	6.5104	12.2529	3.85095e-05	5.57055e-05	1.95047e-05
Steroid degradation [PATH:ko00984]	9.21313	18.7172	12.3247	8.99316	17.3426	17.7356	23.6185	19.7624	20.1782	14.3685	3.69494e-05	2.88856e-05	4.58613e-05
Oxytocin signaling pathway [PATH:ko04921]	13.4025	21.8604	9.66215	24.894	62.2469	5.39358	1.73706	5.41957	3.1368	14.4612	3.69403e-05	5.72873e-05	1.44532e-05
Autophagy - animal [PATH:ko04140]	12.5568	20.5492	11.0077	20.8026	61.9815	7.431	1.99585	6.36928	2.93917	14.2096	3.64003e-05	5.50455e-05	1.57939e-05
GnRH signaling pathway [PATH:ko04912]	10.8146	23.8555	12.3065	19.3608	57.2295	6.94824	5.80589	6.34896	6.5104	10.075	3.62665e-05	5.36006e-05	1.71092e-05
Mitophagy - animal [PATH:ko04137]	18.8913	10.5146	22.7713	17.6085	16.5424	21.6657	10.3288	8.11739	9.88871	20.7088	3.57614e-05	3.74472e-05	3.38983e-05
Synaptic vesicle cycle [PATH:ko04721]	27.0723	16.9318	5.57605	17.0824	11.7098	22.371	13.4638	12.2787	9.28021	19.2439	3.52997e-05	3.39962e-05	3.67403e-05
Bladder cancer [PATH:ko05219]	26.4111	9.18627	26.2058	24.874	37.5997	5.61751	1.30758	8.49266	4.03381	9.64343	3.49267e-05	5.39086e-05	1.39482e-05
Chemical carcinogenesis [PATH:ko05204]	37.9365	3.15505	28.3003	28.4776	13.9711	7.45653	4.87316	7.25052	8.01258	11.3674	3.43412e-05	4.8514e-05	1.86777e-05
Apelin signaling pathway [PATH:ko04371]	15.4002	18.0454	9.4833	17.0022	57.5208	4.05972	0.936971	4.69736	2.00132	12.5269	3.22628e-05	5.09481e-05	1.16122e-05
Measles [PATH:ko05162]	35.1668	8.93818	20.6671	20.3789	15.4022	11.9782	3.99765	7.02767	3.94994	12.6245	3.19114e-05	4.36178e-05	1.89738e-05
Glycosylphosphatidylinositol (GPI)-anchor biosynthesis [PATH:ko00563]	15.1592	8.61153	4.26985	18.3881	23.4971	4.29186	1.86792	35.8603	1.64564	22.156	3.09132e-05	3.03323e-05	3.15552e-05
Proteasome [PATH:ko03050]	13.0724	35.0526	13.0502	13.8643	10.5847	17.3149	5.96086	7.24148	3.98738	15.2488	3.08289e-05	3.71419e-05	2.3852e-05
Isoflavonoid biosynthesis [PATH:ko00943]	7.80623	11.2351	9.1321	3.36607	2.85384	26.7217	24.4103	13.382	23.6666	11.8786	3.06183e-05	1.49191e-05	4.79688e-05
Oocyte meiosis [PATH:ko04114]	13.2945	19.2868	8.49968	16.118	57.4376	3.24519	1.44071	4.20339	1.65451	8.98617	3.05532e-05	4.97269e-05	9.36275e-06
Biosynthesis of type II polyketide products [PATH:ko01057]	8.45198	9.61149	7.13189	3.12752	8.03122	22.7107	20.2452	10.8264	31.9101	11.8177	3.04843e-05	1.57696e-05	4.67467e-05
MAPK signaling pathway [PATH:ko04010]	6.46364	20.3935	9.33369	18.0436	61.5027	3.39557	0.954859	2.77436	1.82799	8.99199	3.04428e-05	5.02042e-05	8.60279e-06
Toluene degradation [PATH:ko00623]	22.6381	10.7502	20.5179	14.2141	7.80718	5.15277	11.0937	9.78912	12.1435	18.4682	3.01906e-05	3.29356e-05	2.71569e-05
mTOR signaling pathway [PATH:ko04150]	25.4465	8.28782	4.53917	23.015	36.9201	5.53037	0.828345	7.95514	1.79244	14.7663	2.93951e-05	4.26007e-05	1.48005e-05
Gap junction [PATH:ko04540]	7.8654	18.9642	8.70545	15.7821	57.8116	2.87226	1.33367	3.61201	3.13729	8.19673	2.92128e-05	4.73377e-05	9.18152e-06
Polycyclic aromatic hydrocarbon degradation [PATH:ko00624]	84.1944	3.06597	4.86981	5.39668	12.1908	1.47832	6.47969	2.85421	4.04679	3.44176	2.91531e-05	4.75931e-05	8.77345e-06
Sesquiterpenoid and triterpenoid biosynthesis [PATH:ko00909]	12.645	39.4735	0.687754	52.8305	1.17873	5.68557	0.697137	7.79319	1.47382	5.48336	2.91371e-05	4.63342e-05	1.01313e-05
Herpes simplex virus 1 infection [PATH:ko05168]	32.2079	6.76586	19.7672	18.6264	10.1164	10.506	3.97976	7.76254	3.77733	13.0563	2.88222e-05	3.79485e-05	1.8736e-05
Fc gamma R-mediated phagocytosis [PATH:ko04666]	13.6638	13.9776	6.49791	19.3604	33.1036	7.01252	5.75828	6.91104	6.67345	10.1689	2.80393e-05	3.75667e-05	1.75098e-05
Glycosphingolipid biosynthesis - lacto and neolacto series [PATH:ko00601]	33.0886	9.38273	4.45674	10.5054	10.5498	12.8303	2.48682	13.9092	11.3418	12.326	2.75269e-05	2.94897e-05	2.53576e-05
Hedgehog signaling pathway - fly [PATH:ko04341]	4.0785	21.0269	10.1126	5.50568	30.15	8.99745	16.1296	8.9479	5.59111	8.00562	2.69958e-05	3.07435e-05	2.2854e-05
Hedgehog signaling pathway [PATH:ko04340]	4.0785	21.0269	10.1126	5.50568	30.15	8.99745	16.1296	8.9479	5.59111	8.00562	2.69958e-05	3.07435e-05	2.2854e-05
MAPK signaling pathway - yeast [PATH:ko04011]	46.0247	8.9265	5.73392	22.0705	15.9794	5.47184	3.58015	2.84599	3.13195	4.67113	2.69709e-05	4.28291e-05	9.44476e-06
Vascular smooth muscle contraction [PATH:ko04270]	3.71134	17.4091	8.08976	16.3896	55.6151	2.36199	0.936971	3.00594	1.65451	8.79838	2.68654e-05	4.39048e-05	8.03375e-06
Long-term potentiation [PATH:ko04720]	3.71134	17.8125	8.07248	15.4255	55.4732	2.60484	0.936971	3.00594	1.65451	8.79838	2.67567e-05	4.35925e-05	8.15017e-06
Growth hormone synthesis, secretion and action [PATH:ko04935]	3.74467	18.0076	8.32818	14.0635	56.5726	3.33237	0.936971	3.10504	1.63313	7.70611	2.67419e-05	4.36886e-05	8.01257e-06
Non-homologous end-joining [PATH:ko03450]	13.3242	7.92487	7.86897	12.0444	11.4526	11.1972	13.0983	12.1469	16.6766	9.53082	2.62488e-05	2.28233e-05	3.00346e-05
Epstein-Barr virus infection [PATH:ko05169]	30.4148	5.2764	27.248	13.9234	11.2271	7.17295	3.5906	5.89842	2.71937	7.23512	2.61215e-05	3.82114e-05	1.276e-05
Chemokine signaling pathway [PATH:ko04062]	3.51484	17.2245	8.39464	13.3042	55.8749	3.17063	0.936971	2.89446	1.6077	7.51927	2.60614e-05	4.26461e-05	7.73232e-06
Phagosome [PATH:ko04145]	27.8896	13.5962	3.02529	23.3359	13.7535	9.17	2.05792	8.42737	4.23286	8.72204	2.60087e-05	3.53965e-05	1.56334e-05
Melanogenesis [PATH:ko04916]	3.05111	17.3008	8.38571	13.4633	55.9246	3.08098	0.936971	2.50956	1.65451	7.51927	2.59213e-05	4.25647e-05	7.52726e-06
Serotonergic synapse [PATH:ko04726]	3.60233	17.0562	7.94173	13.1753	54.53	2.86191	1.03794	2.84201	2.79448	7.94137	2.59113e-05	4.17752e-05	8.37888e-06
Pancreatic cancer [PATH:ko05212]	10.0232	11.5757	6.67159	18.5323	30.4022	6.81116	5.73912	7.00613	6.47468	10.1965	2.58315e-05	3.34898e-05	1.73676e-05
Endocrine resistance [PATH:ko01522]	3.58133	17.1796	7.90235	13.354	54.7986	2.2479	0.936971	3.16022	1.63313	7.70611	2.56192e-05	4.19966e-05	7.51913e-06
Toxoplasmosis [PATH:ko05145]	30.7512	7.32354	20.0946	16.0949	12.5777	7.10083	2.93876	4.69211	2.72178	7.01012	2.53471e-05	3.76701e-05	1.17279e-05
Cholinergic synapse [PATH:ko04725]	3.56284	16.1654	7.83736	12.4831	54.3871	1.93558	0.936971	2.77582	1.6077	7.82997	2.49409e-05	4.09642e-05	7.2323e-06
Chagas disease [PATH:ko05142]	10.7665	13.8042	9.82531	10.0031	32.8093	2.13113	3.78989	11.7356	3.51746	3.42093	2.31832e-05	3.34913e-05	1.17909e-05
p53 signaling pathway [PATH:ko04115]	29.1555	3.85769	19.0337	12.0382	7.54251	5.93098	3.06886	4.94637	2.64922	6.1962	2.15017e-05	3.10705e-05	1.09264e-05
EGFR tyrosine kinase inhibitor resistance [PATH:ko01521]	14.4392	5.41512	2.92301	15.5806	32.139	4.33583	0.828345	4.37145	1.69274	12.1501	2.13778e-05	3.058e-05	1.12077e-05
Small cell lung cancer [PATH:ko05222]	28.3438	4.06693	19.3437	11.9963	7.8022	6.03155	2.92087	4.45373	2.46477	6.1962	2.13197e-05	3.10381e-05	1.05791e-05
Viral myocarditis [PATH:ko05416]	28.0958	3.63482	18.9724	11.4355	7.18	5.90675	2.92087	4.42731	2.46477	6.13649	2.07628e-05	3.00689e-05	1.04779e-05
Ovarian steroidogenesis [PATH:ko04913]	2.63052	20.8363	8.53969	1.30708	28.2151	6.12693	3.94373	3.28834	8.96308	7.29588	2.07564e-05	2.66898e-05	1.4199e-05
Apoptosis - multiple species [PATH:ko04215]	28.0515	3.63482	18.9724	11.4355	7.08442	5.90675	2.92087	4.42731	2.46477	6.13649	2.0731e-05	3.00082e-05	1.04779e-05
Fluorobenzoate degradation [PATH:ko00364]	19.0882	8.47777	17.2893	12.2447	5.93939	2.04599	2.60201	7.10288	5.73314	9.8049	2.057e-05	2.73451e-05	1.30824e-05
Tight junction [PATH:ko04530]	10.2147	19.0911	7.40034	5.29046	32.3802	4.34705	0.713022	1.70295	1.20625	5.54185	2.00143e-05	3.2263e-05	6.47728e-06
Bile secretion [PATH:ko04976]	5.9288	15.3744	8.7338	3.82473	29.3746	4.65068	0.983595	3.66822	1.90632	13.0581	1.99267e-05	2.74305e-05	1.16336e-05
Gastric cancer [PATH:ko05226]	4.10422	6.01591	4.07111	13.8538	31.0096	4.23036	1.49924	5.95648	1.64307	11.5723	1.9119e-05	2.56166e-05	1.19379e-05
Renin secretion [PATH:ko04924]	2.83312	18.1455	10.0358	3.72883	31.6692	1.99144	5.13313	2.57455	3.65489	3.42778	1.89455e-05	2.88083e-05	8.04525e-06
Systemic lupus erythematosus [PATH:ko05322]	20.5554	11.7873	4.68164	12.8812	13.0879	2.43139	1.2252	3.30333	8.6209	3.88	1.8777e-05	2.73252e-05	9.32959e-06
Signaling pathways regulating pluripotency of stem cells [PATH:ko04550]	3.5285	5.08372	3.28126	14.1095	32.1766	6.07497	3.11792	3.27967	2.40959	8.85541	1.86546e-05	2.52371e-05	1.13799e-05
Cellular senescence [PATH:ko04218]	4.33768	6.36898	2.41936	16.6235	30.7327	2.56502	0.976335	6.15059	1.85006	8.74497	1.83932e-05	2.62359e-05	9.72565e-06
C03015 mRNA surveillance pathway [PATH:ko03015]	17.0455	6.61848	2.77284	18.796	4.64773	5.11568	0.853578	13.225	2.60321	8.24258	1.81999e-05	2.16371e-05	1.44013e-05
Regulation of actin cytoskeleton [PATH:ko04810]	6.79407	5.54782	2.68887	16.4783	28.8858	2.03574	1.00131	3.88819	1.59336	8.89228	1.77184e-05	2.6198e-05	8.34684e-06
Neurotrophin signaling pathway [PATH:ko04722]	8.17246	5.66715	2.96337	14.1686	31.1615	2.97976	0.828345	2.49932	1.67689	7.39008	1.76504e-05	2.69519e-05	7.37054e-06
Glioma [PATH:ko05214]	5.79244	5.15093	2.80402	15.6882	30.8012	2.30917	1.19294	3.29225	1.81561	7.55302	1.73982e-05	2.61294e-05	7.7486e-06
cGMP-PKG signaling pathway [PATH:ko04022]	2.80751	4.72736	2.66541	15.8966	31.1683	2.29108	0.828345	4.40102	1.64017	9.39721	1.72668e-05	2.48404e-05	8.8967e-06
Dopaminergic synapse [PATH:ko04728]	4.35841	17.6725	6.63821	6.31664	30.5317	3.33044	0.209596	0.839065	1.2947	2.06378	1.6682e-05	2.842e-05	3.70942e-06
Basal cell carcinoma [PATH:ko05217]	3.53281	8.2491	4.64036	5.08943	4.5152	8.73215	16.021	8.93767	5.57677	7.70566	1.6624e-05	1.12899e-05	2.25191e-05
ErbB signaling pathway [PATH:ko04012]	3.83685	5.31594	2.56344	13.6369	30.4054	3.10659	0.828345	3.0948	1.61879	7.40614	1.63537e-05	2.41868e-05	7.69667e-06
Breast cancer [PATH:ko05224]	2.94926	5.27976	2.80333	14.0807	30.4333	3.08081	0.828345	3.12123	1.61879	7.46586	1.63191e-05	2.40948e-05	7.7256e-06
PD-L1 expression and PD-1 checkpoint pathway in cancer [PATH:ko05235]	3.71479	4.69404	2.29573	14.1749	29.9281	2.29989	0.828345	3.12123	1.67732	7.49511	1.5993e-05	2.37743e-05	7.39331e-06
T cell receptor signaling pathway [PATH:ko04660]	2.96666	4.67299	2.93304	12.9822	30.4667	3.15418	0.828345	2.49932	1.63008	7.26488	1.58038e-05	2.34333e-05	7.3717e-06
Endometrial cancer [PATH:ko05213]	2.43721	4.57996	3.08136	13.2711	30.0893	2.91219	0.828345	2.52575	1.63008	7.3246	1.56402e-05	2.31893e-05	7.29698e-06
Ethylbenzene degradation [PATH:ko00642]	9.91894	0.767974	11.314	10.0031	4.35124	3.11725	10.9022	3.59097	7.92189	6.08912	1.548e-05	1.57701e-05	1.51594e-05
Plant hormone signal transduction [PATH:ko04075]	4.11944	6.7234	4.23056	6.70677	4.635	6.57842	6.47676	11.3458	6.37492	10.3209	1.53742e-05	1.14583e-05	1.9702e-05
Cell cycle [PATH:ko04110]	21.9674	6.21333	2.71351	7.4052	7.57302	5.41088	1.32097	6.41992	1.15953	6.98668	1.52964e-05	1.98985e-05	1.02103e-05
Adrenergic signaling in cardiomyocytes [PATH:ko04261]	3.07201	15.714	6.73952	5.21857	30.39	1.23698	0.108626	1.91193	0.107918	2.54048	1.52667e-05	2.65186e-05	2.83132e-06
B cell receptor signaling pathway [PATH:ko04662]	2.33129	4.28062	2.48094	12.8034	29.9521	2.92606	0.828345	2.49932	1.59336	7.2193	1.52382e-05	2.24907e-05	7.22289e-06
Endocrine and other factor-regulated calcium reabsorption [PATH:ko04961]	9.13578	15.3392	6.79378	2.74418	28.8793	0.664047	0.108626	1.44528	0.01434	1.53041	1.5179e-05	2.72813e-05	1.80385e-06
Calcium signaling pathway [PATH:ko04020]	4.40524	13.8662	8.12626	5.98147	28.7823	1.12486	0.473222	1.61801	0.435361	1.62016	1.51285e-05	2.65305e-05	2.52723e-06
Non-small cell lung cancer [PATH:ko05223]	3.63761	4.40532	2.65879	12.1442	29.5233	1.79394	0.828345	2.49932	1.63008	7.26488	1.51177e-05	2.27166e-05	6.7196e-06
Cell cycle - yeast [PATH:ko04111]	16.874	6.70688	4.00974	13.0403	9.54995	2.61638	1.10396	5.5063	0.36868	5.95321	1.49683e-05	2.17674e-05	7.45403e-06
TNF signaling pathway [PATH:ko04668]	2.32557	3.22729	2.04631	14.0241	28.9493	1.60685	1.67653	2.49932	1.61419	7.2193	1.48451e-05	2.19373e-05	7.00706e-06
Acute myeloid leukemia [PATH:ko05221]	2.80189	4.33337	2.00616	12.7053	28.3378	1.87154	0.828345	3.0948	1.61879	7.40614	1.48031e-05	2.1769e-05	7.10458e-06
Natural killer cell mediated cytotoxicity [PATH:ko04650]	3.28833	3.60719	2.18655	12.1058	29.2642	1.99218	0.828345	2.49932	1.59336	7.2193	1.47076e-05	2.1885e-05	6.77518e-06
VEGF signaling pathway [PATH:ko04370]	2.43487	3.64003	2.10767	12.176	29.1394	1.99488	0.828345	2.88423	1.81756	7.2193	1.46296e-05	2.14711e-05	7.06848e-06
Long-term depression [PATH:ko04730]	3.08223	4.12765	1.99374	12.0895	28.5005	1.74798	0.828345	2.49932	1.59336	7.2819	1.45162e-05	2.15993e-05	6.68812e-06
Fc epsilon RI signaling pathway [PATH:ko04664]	2.82455	3.63358	2.41877	11.9001	28.7411	1.63674	0.828345	2.49932	1.63008	7.26488	1.44327e-05	2.14799e-05	6.64424e-06
Wnt signaling pathway [PATH:ko04310]	3.3303	14.3496	6.5696	3.99774	29.4492	2.45528	0.428906	1.06748	0.101804	1.55651	1.44165e-05	2.50274e-05	2.68944e-06
Chronic myeloid leukemia [PATH:ko05220]	2.32786	3.80854	2.42051	11.831	28.5299	1.9649	1.07123	2.49932	1.62229	7.2193	1.44139e-05	2.12195e-05	6.89241e-06
Rap1 signaling pathway [PATH:ko04015]	2.51072	3.62657	2.16883	12.2286	28.7532	1.62015	0.828345	2.49932	1.64017	7.2193	1.43684e-05	2.138e-05	6.61927e-06
Melanoma [PATH:ko05218]	2.14088	3.43759	2.36507	12.3262	28.5336	1.68401	0.828345	2.52575	1.59336	7.27902	1.42815e-05	2.11698e-05	6.66874e-06
Amphetamine addiction [PATH:ko05031]	2.29238	15.4403	6.13418	4.51517	27.8572	2.02701	0.359019	0.839065	1.24793	2.00118	1.42814e-05	2.43953e-05	3.10376e-06
Thyroid cancer [PATH:ko05216]	2.03247	3.38758	2.36507	11.831	28.356	1.67027	0.828345	2.49932	1.59336	7.2193	1.40695e-05	2.08093e-05	6.62086e-06
GnRH secretion [PATH:ko04929]	2.3906	3.3192	1.99374	11.7654	28.2121	1.55922	0.828345	2.49932	1.59336	7.2193	1.39779e-05	2.0683e-05	6.56761e-06
Dorso-ventral axis formation [PATH:ko04320]	2.24806	3.39577	1.99374	11.7654	27.9328	1.55922	0.828345	2.49932	1.59336	7.2193	1.38993e-05	2.05332e-05	6.56761e-06
Aldosterone synthesis and secretion [PATH:ko04925]	3.42783	13.653	6.70668	3.50577	30.1871	0.815843	0.473222	0.181258	0.21116	0.387134	1.35608e-05	2.49337e-05	9.91703e-07
Inflammatory mediator regulation of TRP channels [PATH:ko04750]	1.67886	14.4364	6.14858	3.87606	28.0851	0.866805	0.108626	0.506616	0.061152	1.57908	1.30595e-05	2.35217e-05	1.49683e-06
Tetracycline biosynthesis [PATH:ko00253]	6.75338	1.90193	5.07548	3.49219	1.58285	10.7165	3.34347	8.15867	3.05054	13.2366	1.30513e-05	8.15756e-06	1.84598e-05
Fatty acid elongation [PATH:ko00062]	2.58673	9.33742	2.75226	1.34208	2.25071	8.60134	3.83511	3.31075	9.1284	10.0274	1.21087e-05	7.92478e-06	1.67326e-05
Cocaine addiction [PATH:ko05030]	1.07941	13.737	5.84361	1.33699	26.3179	1.30269	0.209596	0.342683	1.20112	0.72207	1.18629e-05	2.0958e-05	1.81126e-06
Cardiac muscle contraction [PATH:ko04260]	28.57	1.9038	3.67772	4.03034	8.94478	0.327107	0.020984	2.44411	0.496449	1.03513	1.17166e-05	2.04425e-05	2.07284e-06
Circadian entrainment [PATH:ko04713]	1.25558	13.2527	6.22236	1.41622	27.7008	0.660064	0.108626	0.010234	0.061152	0.299967	1.16112e-05	2.16228e-05	5.46541e-07
Gastric acid secretion [PATH:ko04971]	0.979675	13.2612	6.32405	1.10744	28.3096	0.460382	0.108626	0.010234	0.061152	0.299967	1.15963e-05	2.1681e-05	4.50813e-07
Insulin secretion [PATH:ko04911]	0.903823	12.9538	6.20153	0.70602	28.1498	0.399447	0.108626	0.010234	0.01434	0.299967	1.13288e-05	2.12182e-05	3.99158e-07
Dilated cardiomyopathy [PATH:ko05414]	0.545691	12.8462	5.84361	0.832984	26.175	0.376363	0.108626	1.41555	0.01434	1.19877	1.12399e-05	2.00594e-05	1.49269e-06
Olfactory transduction [PATH:ko04740]	0.621543	13.1536	5.96614	0.883288	26.3348	0.437298	0.108626	0.010234	0.061152	0.299967	1.09027e-05	2.03699e-05	4.39746e-07
Morphine addiction [PATH:ko05032]	0.903823	12.8462	5.84361	0.481864	26.5713	0.376363	0.108626	0.010234	0.01434	0.299967	1.0807e-05	2.02344e-05	3.88092e-07
Cortisol synthesis and secretion [PATH:ko04927]	0.545691	12.8462	5.84361	0.481864	26.175	0.376363	0.108626	0.010234	0.01434	0.299967	1.06352e-05	1.99071e-05	3.88092e-07
Taste transduction [PATH:ko04742]	0.545691	12.8462	5.84361	0.481864	26.175	0.376363	0.108626	0.010234	0.01434	0.299967	1.06352e-05	1.99071e-05	3.88092e-07
mRNA surveillance pathway [PATH:ko03015]	1.32776	4.61088	3.57467	6.99544	1.7364	3.27765	1.75274	14.6155	0.907716	5.30807	1.00443e-05	7.91435e-06	1.23982e-05
Steroid biosynthesis [PATH:ko00100]	9.4762	2.22662	0.794447	3.79465	1.7917	9.59931	2.82333	5.84896	1.87406	2.89003	9.36392e-06	7.84428e-06	1.10434e-05
Furfural degradation [PATH:ko00365]	5.13834	1.35813	2.57839	3.40011	2.21908	2.68282	7.06593	4.05999	4.49868	5.53223	8.77511e-06	6.37396e-06	1.14288e-05
Glycosaminoglycan biosynthesis - chondroitin sulfate / dermatan sulfate [PATH:ko00532]	11.207	2.87602	3.19298	3.88564	1.05326	2.54022	1.60485	2.99206	2.01462	2.10118	7.62147e-06	9.63633e-06	5.3947e-06
Leishmaniasis [PATH:ko05140]	5.69736	1.47322	1.48939	3.88866	4.87793	3.02024	0.147409	1.30451	1.5403	4.96603	6.46856e-06	7.55926e-06	5.26313e-06
Collecting duct acid secretion [PATH:ko04966]	9.74807	1.93548	0.494726	6.69331	1.82162	0.32896	0.060256	2.8255	0.13014	3.95842	6.37551e-06	8.97626e-06	3.50121e-06
Mitophagy - yeast [PATH:ko04139]	3.60353	3.47903	2.76012	5.98053	6.37805	1.83785	1.39876	0.659738	0.70127	0.63241	6.2468e-06	9.63042e-06	2.50729e-06
DNA replication [PATH:ko03030]	1.07022	0.214183	2.15779	3.25634	0.031339	3.77151	1.24465	7.76542	1.6251	5.4889	6.06329e-06	2.91927e-06	9.53802e-06
RIG-I-like receptor signaling pathway [PATH:ko04622]	1.73714	3.11219	2.74265	3.50353	4.27323	1.8459	1.34368	2.77299	2.04034	1.73289	5.71694e-06	6.66662e-06	4.66738e-06
Vitamin digestion and absorption [PATH:ko04977]	6.4051	2.09734	2.75582	2.0121	1.54581	0.417197	0	4.6375	0	3.89976	5.41318e-06	6.42693e-06	4.2928e-06
Autophagy - other [PATH:ko04136]	5.39228	2.36823	2.18521	4.22643	5.27128	1.31303	0	1.58992	0.065175	0.788954	5.28335e-06	8.43413e-06	1.80116e-06
Hippo signaling pathway [PATH:ko04390]	7.19894	3.97883	0.726586	4.28955	2.6082	1.78992	0	0.496382	0.046766	1.4669	5.14707e-06	8.15594e-06	1.82172e-06
Hypertrophic cardiomyopathy [PATH:ko05410]	1.74414	2.43993	1.00381	0.532208	4.44319	0.73763	3.69747	2.91623	1.8499	1.89279	4.84083e-06	4.40861e-06	5.31851e-06
Transcriptional misregulation in cancer [PATH:ko05202]	4.71364	2.84114	0.970425	4.07557	3.38675	1.03347	0.51447	2.28755	0	1.36764	4.82565e-06	6.93504e-06	2.4944e-06
Indole diterpene alkaloid biosynthesis [PATH:ko00403]	4.92352	4.98731	1.00407	0	6.00586	0	0	0	0	0	3.85329e-06	7.33985e-06	0
Cytosolic DNA-sensing pathway [PATH:ko04623]	1.25352	0.882231	0.395421	2.12705	3.86387	4.21176	0.75242	0.806187	0	0.784064	3.43331e-06	3.69669e-06	3.14222e-06
Caffeine metabolism [PATH:ko00232]	1.51416	1.20016	0.710242	0.413574	0.562558	0.771956	0.448332	1.946	1.98669	4.23104	3.13913e-06	1.90892e-06	4.49873e-06
Betalain biosynthesis [PATH:ko00965]	2.63996	0.090202	3.49864	3.50208	1.37204	0.043394	0.10097	0.202692	0.140459	1.11895	2.89425e-06	4.8162e-06	7.70146e-07
Hippo signaling pathway - fly [PATH:ko04391]	6.46079	1.88461	0.249509	1.11049	0.850023	1.49707	0	0.134219	0.086866	0.322733	2.8685e-06	4.57871e-06	9.78409e-07
Axon guidance [PATH:ko04360]	1.35513	1.48505	0.874862	2.79522	3.67899	1.80423	0	0.280586	0	0	2.79512e-06	4.41987e-06	9.9947e-07
Glycosaminoglycan biosynthesis - heparan sulfate / heparin [PATH:ko00534]	0.878083	2.76624	0.310574	0.745919	2.50285	2.06511	0.511378	0.228285	0.389846	0.395494	2.45802e-06	3.12479e-06	1.72111e-06
Biosynthesis of type II polyketide backbone [PATH:ko01056]	0.814757	0.46111	0.625168	0.023927	0.290771	1.44676	1.05818	0.413408	0.448242	2.21336	1.77528e-06	9.61136e-07	2.67505e-06
Clavulanic acid biosynthesis [PATH:ko00331]	0.56301	0	1.65132	3.1639	0.333888	0.351499	0	0.190467	0.024852	1.09751	1.6798e-06	2.47779e-06	7.97886e-07
C-type lectin receptor signaling pathway [PATH:ko04625]	0.989627	0.964423	0.624122	1.33654	2.25496	0.780698	0	0	0.046812	0	1.59344e-06	2.67627e-06	3.96711e-07
Aldosterone-regulated sodium reabsorption [PATH:ko04960]	0.675815	0.791024	0.882215	0.757087	2.97525	0.387412	0	0	0.036719	0.045582	1.49185e-06	2.63797e-06	2.25182e-07
C04130 SNARE interactions in vesicular transport [PATH:ko04130]	0.283125	0.057749	0	1.49938	0.087908	0.064034	0	4.52029	0	0	1.48306e-06	8.36394e-07	2.19774e-06
Adherens junction [PATH:ko04520]	1.34025	0.439073	0.944296	1.22211	1.76343	0.355002	0.172964	0.1409	0.058532	0.029252	1.47243e-06	2.47651e-06	3.62741e-07
Hippo signaling pathway - multiple species [PATH:ko04392]	0.705826	0.347831	0.400179	0.778965	2.02937	1.53119	0	0.134219	0.079508	0.134938	1.3987e-06	1.84884e-06	9.01209e-07
RNA transport [PATH:ko03013]	0	0.90123	0.271679	2.27938	0.27869	0.651945	0	0.393398	0	0.345129	1.16629e-06	1.61842e-06	6.66597e-07
Notch signaling pathway [PATH:ko04330]	0.454139	0.494266	1.45402	0.723842	0.856778	0.485195	0.242889	0.076781	0.028932	0.110033	1.12197e-06	1.72776e-06	4.52476e-07
TGF-beta signaling pathway [PATH:ko04350]	0.967529	0.907598	0.25622	0.856987	1.25821	0.411532	0	0	0	0.062598	1.07502e-06	1.84206e-06	2.273e-07
Circadian rhythm - fly [PATH:ko04711]	0.038958	0.827998	0.425833	0.814573	1.37776	1.08447	0	0	0	0	1.04061e-06	1.51177e-06	5.19899e-07
Photosynthesis - antenna proteins [PATH:ko00196]	0	1.6642	0	0.137968	0.159458	0.874093	0.368599	0.536721	0.723846	0.059198	1.03025e-06	8.50913e-07	1.22845e-06
JAK-STAT signaling pathway [PATH:ko04630]	0.769419	1.01417	0.012421	0.939925	0.521959	0.312324	0	0.595479	0.025428	0.186839	9.96975e-07	1.4132e-06	5.36966e-07
NF-kappa B signaling pathway [PATH:ko04064]	1.22219	0.544523	0.175635	0.824566	0.959814	0.132236	0	0.407991	0.058532	0.029252	9.91686e-07	1.61657e-06	3.01071e-07
Th1 and Th2 cell differentiation [PATH:ko04658]	0.275908	0.15599	0.370152	0.818129	1.80156	0.505144	0	0	0	0	8.94252e-07	1.48428e-06	2.42168e-07
Aflatoxin biosynthesis [PATH:ko00254]	0.586773	0.382338	0	1.08914	0	0	0	0.930145	0.277865	0.075802	7.61073e-07	8.92824e-07	6.15464e-07
Circadian rhythm - plant [PATH:ko04712]	1.02008	0.330382	0.175635	0.689176	0.698034	0.132236	0	0	0.058532	0.029252	7.13539e-07	1.26373e-06	1.05478e-07
Cutin, suberine and wax biosynthesis [PATH:ko00073]	1.12716	0	0	1.08638	0.194111	0.334809	0.07335	0.027796	0.094447	0.1935	7.13135e-07	1.04439e-06	3.47041e-07
Arrhythmogenic right ventricular cardiomyopathy [PATH:ko05412]	0	0	0	0.35112	0	0	0	1.40531	0	0.898802	6.04665e-07	1.52308e-07	1.1046e-06
Staurosporine biosynthesis [PATH:ko00404]	0.157527	0.2834	0	0.056557	0.040093	0.058386	0.574975	1.04878	0.13122	0	5.35369e-07	2.33189e-07	8.69332e-07
Phototransduction - fly [PATH:ko04745]	0.433984	0.307369	0.122522	0.401424	0.55599	0.060935	0	0	0.046812	0	4.39291e-07	7.90035e-07	5.16543e-08
Leukocyte transendothelial migration [PATH:ko04670]	0.402396	0	0.052571	0.187164	0.777632	0	0	0.384903	0	0	4.10969e-07	6.15862e-07	1.84524e-07
Toll and Imd signaling pathway [PATH:ko04624]	0	0	0.052571	0.645716	0.374472	0	0	0.327502	0	0	3.18875e-07	4.65339e-07	1.57006e-07
Biosynthesis of 12-, 14- and 16-membered macrolides [PATH:ko00522]	0	0	0.669312	0.060806	0	0.121291	0.044487	0.153477	0.124418	0.025773	2.73171e-07	3.16709e-07	2.25054e-07
Phototransduction [PATH:ko04744]	0.075852	0.307369	0.122522	0.401424	0.159747	0.060935	0	0	0.046812	0	2.675e-07	4.62804e-07	5.16543e-08
Indole alkaloid biosynthesis [PATH:ko00901]	0	0.090202	0	0	0	0	0.10097	0	0.104177	0.08244	8.60322e-08	3.91276e-08	1.3787e-07
Circadian rhythm [PATH:ko04710]	0.142422	0.100677	0	0	0.076513	0	0	0	0.023229	0	7.80736e-08	1.38641e-07	1.11361e-08
