# Supplementary material for: Seasonal Changes in the Structure and Function of Gut Microbiota in the Muskrat (Ondatra zibethicus)
Source: Metabolites. 2023 Feb 9;13(2):248. doi: 10.3390/metabo13020248 (PMC9966595; doi:10.3390/metabo13020248)
Supplement: Supplementary file 1 [file metabolites-13-00248-s001.zip › Supplementary Materials/Table S4.xlsx]

## Sheet: Kingdom
Kingdom	B1	B2	B3	B4	B5	NB1	NB2	NB3	NB4	NB5	Percentage in Total	Percentage in B	Percentage in NB
d__Bacteria	750415	735482	749218	747722	750738	749534	751532	738046	753839	750119	0.747664	0.746715	0.748614
d__unclassified	240053	260946	247878	246836	244570	244866	246409	257981	243549	242608	0.24757	0.248057	0.247083
d__Archaea	5945.88	2533.03	1620.86	4238.3	3084.23	4397.66	1411.63	2844.43	2027.86	6079.06	0.0034183	0.00348446	0.00335213
d__Viruses	2836.75	666.437	1054.3	628.275	1153.84	949.88	485.412	773.717	404.021	795.676	0.00097483	0.00126792	0.000681741
d__Eukaryota	749.736	372.667	228.614	574.942	453.596	252.727	162.101	355.635	179.454	397.805	0.000372728	0.000475911	0.000269544

## Sheet: Phylum
Phylum	B1	B2	B3	B4	B5	NB1	NB2	NB3	NB4	NB5	Percentage in Total	Percentage in B	Percentage in NB
p__Firmicutes	196636	306330	269547	233510	190865	408051	495321	312783	491512	357133	0.326169	0.239378	0.41296
p__Bacteroidetes	369987	275759	375824	341818	445884	228203	125389	313118	144064	274833	0.289488	0.361855	0.217122
p__unclassified	240053	260946	247878	246836	244570	244866	246409	257981	243549	242608	0.24757	0.248057	0.247083
p__Bacteria_noname	18692.1	54464.6	42560.5	26946.1	53826.1	64993.4	77953.7	52307.8	70847.2	56713.2	0.0519305	0.0392979	0.064563
p__Proteobacteria	63002.2	23766.8	36561.2	53557.9	29445.2	17640.1	20726.2	16420.9	18853.9	19134.6	0.0299109	0.0412667	0.0185551
p__Verrucomicrobia	64523.9	27907.5	1743.52	39902	4438.1	3887.08	644.784	8485.99	993.419	4372.89	0.0156899	0.027703	0.00367683
p__Spirochaetes	1399.73	9925.47	1187.53	5139.44	2702.18	2046.42	16026.2	11537.8	6117.35	12652.6	0.00687347	0.00407087	0.00967607
p__Actinobacteria	3074.78	5751.59	4418.86	5127.07	4274	4550.53	5591.74	5583.87	8609.23	6135.15	0.00531168	0.00452926	0.0060941
p__Bacteria_unclassified	5550.28	2121.68	3948.8	6943.84	2610.87	3834.02	3436.87	8360.44	3963.47	7730.38	0.00485007	0.00423509	0.00546504
p__Euryarchaeota	5630.93	2043.04	1504.61	3692.96	2923.74	4276.2	1287.82	2682.88	1916.81	5921.68	0.00318807	0.00315905	0.00321708
p__Lentisphaerae	3501.93	6759.12	793.025	14049.9	607.371	443.543	262.167	1165.3	440.783	1637.87	0.00296611	0.00514228	0.000789933
p__Fibrobacteres	2172.09	3128.09	1976	4233.24	2725.53	8362.45	750.07	1016.6	1122.2	1099.92	0.00265862	0.00284699	0.00247025
p__Candidatus_Melainabacteria	2618.94	3001.89	3960.53	948.206	2350.59	1514.17	250.525	1367.03	791.099	1106.66	0.00179096	0.00257603	0.0010059
p__Elusimicrobia	6927.96	1615.1	1601.22	2663.71	1319.67	1152.42	83.1132	137.972	492.079	1700.61	0.00176938	0.00282553	0.000713237
p__Candidatus_Saccharibacteria	33.0108	3706.24	543.604	473.916	3727	565.605	699.186	750.408	1425.2	810.822	0.0012735	0.00169675	0.000850244
p__Tenericutes	2761.87	1537	780.111	1494.7	1086.58	554.825	561.783	795.181	589.052	629.888	0.0010791	0.00153205	0.000626146
p__Fusobacteria	3061.61	838.509	800.847	1578.5	1050.64	554.604	447.632	506.072	526.643	732.681	0.00100977	0.00146602	0.000553527
p__Planctomycetes	1437.77	1857.3	215.237	2516.64	354.921	334.853	282.754	561.574	309.002	487.56	0.000835761	0.00127637	0.000395149
p__Uroviricota	2590.9	493.814	825.521	518.996	976.248	734.249	328.005	513.491	275.318	519.148	0.000777569	0.0010811	0.000474042
p__Chloroflexi	343.52	611.771	393.556	687.077	400.578	422.454	565.044	555.118	667.471	572.965	0.000521955	0.0004873	0.00055661
p__Cyanobacteria	748.751	726.765	276.252	726.165	429.697	325.7	403.831	309.398	420.067	418.304	0.000478493	0.000581526	0.00037546
p__Synergistetes	557.055	538.216	307.528	407.697	256.754	438.488	528.46	462.492	552.023	433.546	0.000448226	0.00041345	0.000483002
p__Kiritimatiellaeota	30.5738	1137	19.7553	1490.64	36.8742	59.6338	22.3838	140.165	19.6004	153.865	0.000311049	0.000542969	7.91294e-05
p__Chlamydiae	512.954	265.357	341.625	189.966	299.176	287.393	294.842	218.103	173.271	280.911	0.00028636	0.000321816	0.000250904
p__Acidobacteria	447.218	374.29	134.531	396.616	154.627	170.533	168.341	214.516	148.449	185.828	0.000239495	0.000301456	0.000177533
p__Viruses_noname	209.489	119.212	114.011	87.318	141.206	162.93	120.286	202.172	114.416	183.362	0.00014544	0.000134247	0.000156633
p__Ascomycota	213.72	158.004	93.4303	189.67	174.375	101.252	77.0242	124.768	107.848	138.749	0.000137884	0.00016584	0.000109928
p__Nitrospirae	142.754	216.847	74.7495	193.952	134.379	66.4029	61.1748	56.8526	109.387	58.888	0.000111539	0.000152536	7.05411e-05
p__Ignavibacteriae	177.306	196.418	139.962	94.7504	256.222	55.5346	45.1341	50.1365	59.0007	37.0054	0.000111147	0.000172932	4.93623e-05
p__Candidatus_Omnitrophica	128.383	224.571	49.0423	165.634	63.606	48.0584	56.459	55.5059	75.1762	76.0796	9.42516e-05	0.000126247	6.22558e-05
p__Thermotogae	132.74	144.228	59.8012	59.8205	98.0311	96.9208	80.9635	84.4931	96.5099	77.9651	9.31473e-05	9.89241e-05	8.73705e-05
p__Armatimonadetes	21.9408	224.819	16.547	388.494	24.7039	25.6381	16.7738	43.6643	21.2644	47.538	8.31384e-05	0.000135301	3.09757e-05
p__Candidatus_Hydrogenedentes	144.073	81.7862	44.0129	101.63	36.6033	73.4869	73.8098	83.0212	75.4447	105.32	8.19188e-05	8.16211e-05	8.22166e-05
p__Chytridiomycota	93.5736	93.1629	47.998	96.7842	85.5894	81.4665	58.8666	85.4736	41.6063	82.3303	7.66851e-05	8.34216e-05	6.99487e-05
p__Mucoromycota	236.864	41.46	35.2614	113.778	61.7105	30.111	9.02562	68.0165	11.73	103.12	7.11077e-05	9.78148e-05	4.44006e-05
p__Candidatus_Cloacimonetes	55.462	131.629	67.0298	125.536	88.3646	35.1291	46.4989	50.9181	36.0731	35.0347	6.71675e-05	9.36042e-05	4.07308e-05
p__Archaea_noname	82.404	117.471	36.0254	171.552	26.8162	36.6262	36.1943	57.1659	27.749	66.9827	6.58987e-05	8.68538e-05	4.49436e-05
p__Chlorobi	96.3515	74.8697	48.6081	91.6803	96.7465	35.3091	58.0054	49.3303	33.8092	44.6844	6.29394e-05	8.16512e-05	4.42277e-05
p__Candidatus_Aminicenantes	22.5486	193.665	31.17	113.082	27.1793	24.8151	25.0729	29.2586	45.3647	32.4178	5.44574e-05	7.7529e-05	3.13858e-05
p__Aquificae	63.9552	110.032	22.4161	161.128	55.846	29.3623	17.547	23.2677	26.0708	17.155	5.2678e-05	8.26755e-05	2.26805e-05
p__Basidiomycota	101.672	44.9278	32.4444	97.658	80.3641	23.4273	15.3255	46.2065	13.8071	39.9108	4.95744e-05	7.14133e-05	2.77355e-05
p__Gemmatimonadetes	89.6885	97.5863	39.9038	87.6309	22.026	24.0915	29.5403	38.176	20.7378	39.1507	4.88532e-05	6.73671e-05	3.03393e-05
p__Candidatus_Sumerlaeota	31.5958	73.9114	44.2711	91.5045	36.6218	32.1119	41.5484	36.0696	40.6796	49.1898	4.77504e-05	5.55809e-05	3.99199e-05
p__Balneolaeota	47.2484	87.3752	66.666	21.7863	63.5746	17.0464	21.2094	28.8164	12.0266	17.9887	3.83738e-05	5.73301e-05	1.94175e-05
p__Candidatus_Peregrinibacteria	38.2654	88.2322	59.0314	88.7315	45.2337	8.5382	16.3817	10.4674	14.5049	14.2811	3.83667e-05	6.38988e-05	1.28346e-05
p__Deinococcus-Thermus	31.2717	67.9062	17.6409	25.7521	40.3375	37.6628	38.5723	39.6181	33.8039	48.9665	3.81532e-05	3.65817e-05	3.97247e-05
p__Candidatus_Altiarchaeota	3.00089	125.767	3.00799	190.438	3.47031	13.071	6.73564	4.20644	2.42046	12.8174	3.64934e-05	6.51367e-05	7.85019e-06
p__Candidatus_Fischerbacteria	1.3388	270.152	20.9913	0.399292	2.78025	15.0585	2.07759	4.55373	0.94414	5.93712	3.24233e-05	5.91324e-05	5.71421e-06
p__Candidatus_Riflebacteria	160.306	8.6634	35.3867	11.3947	65.4089	5.76743	7.4183	8.09068	1.30301	9.08232	3.12822e-05	5.6232e-05	6.33235e-06
p__Candidatus_Fermentibacteria	24.1627	65.8564	23.2739	74.2497	55.2783	6.65487	18.6893	9.08943	13.4511	17.5985	3.08304e-05	4.85642e-05	1.30966e-05
p__Calditrichaeota	27.7741	51.3789	20.8834	70.6335	29.7637	15.2595	16.3341	32.4228	14.4442	24.6716	3.03566e-05	4.00867e-05	2.06264e-05
p__Candidatus_Latescibacteria	84.7127	13.0859	6.32835	109.993	10.964	15.9347	16.2851	17.922	9.85023	12.6971	2.97773e-05	4.50168e-05	1.45378e-05
p__Candidatus_Rokubacteria	27.7269	53.2369	26.4692	33.3011	22.3264	27.0983	21.0461	30.8013	35.4133	19.84	2.9726e-05	3.26121e-05	2.68398e-05
p__Thaumarchaeota	1.46992	108.859	14.9858	130.959	6.86774	4.1376	3.60722	4.50448	7.5546	10.6834	2.93628e-05	5.26282e-05	6.09746e-06
p__Candidatus_Thorarchaeota	58.9366	54.5847	7.54082	10.2484	61.6474	13.6088	19.1685	36.3921	5.84899	11.6259	2.79602e-05	3.85916e-05	1.73289e-05
p__Candidatus_Margulisbacteria	18.7731	64.9255	14.6169	19.493	44.9791	21.4341	19.9933	25.6226	24.8377	19.9858	2.74661e-05	3.25575e-05	2.23747e-05
p__Deferribacteres	27.254	19.2975	18.8304	54.5071	18.6524	25.5874	11.6168	17.6448	14.5094	15.8638	2.23764e-05	2.77083e-05	1.70444e-05
p__Candidatus_Marinimicrobia	103.916	16.0779	8.07112	14.7832	28.6572	5.27491	17.1839	6.34915	11.6567	7.71868	2.19688e-05	3.4301e-05	9.63665e-06
p__Thermodesulfobacteria	88.5593	17.0944	23.8483	16.2355	26.5417	5.92148	11.3683	6.07224	9.09702	13.0849	2.17823e-05	3.44559e-05	9.1088e-06
p__Candidatus_Nomurabacteria	33.5132	28.2852	1.72123	118.613	4.00575	4.09032	6.70667	3.63284	7.91812	5.31727	2.13803e-05	3.72276e-05	5.53304e-06
p__candidate_division_Zixibacteria	10.3396	58.4314	7.69664	57.5384	4.84465	10.3836	5.18086	12.2675	12.0781	12.3255	1.91086e-05	2.77701e-05	1.04471e-05
p__Candidatus_Woesebacteria	7.79409	20.1059	13.3248	4.82186	14.2479	27.074	19.1762	27.6353	30.5368	25.7353	1.90452e-05	1.20589e-05	2.60315e-05
p__Zoopagomycota	68.8289	13.9706	8.8811	33.91	19.314	6.49153	0.717476	16.8181	0.446793	20.4871	1.89866e-05	2.89809e-05	8.99221e-06
p__Phixviricota	14.1102	23.0471	75.5836	7.15121	18.9904	9.84101	12.9729	9.76721	4.22574	9.79091	1.8548e-05	2.77765e-05	9.31955e-06
p__candidate_division_NC10	102.921	9.72446	5.51676	7.81829	34.373	3.60641	5.2924	4.73024	6.02036	4.05466	1.84058e-05	3.20707e-05	4.74081e-06
p__Crenarchaeota	10.3877	35.513	13.9888	11.0061	14.0519	24.1393	17.3566	15.718	17.5931	12.6316	1.72386e-05	1.69895e-05	1.74877e-05
p__Candidatus_Atribacteria	5.11563	11.6066	19.6655	17.9278	12.2748	23.5579	17.9705	22.5717	26.922	8.64316	1.66256e-05	1.33181e-05	1.99331e-05
p__Hofneiviricota	1.89065	13.5263	30.917	3.94151	0.940659	23.4834	18.7719	34.9714	6.93097	27.8421	1.63216e-05	1.02432e-05	2.24e-05
p__Candidatus_Moranbacteria	6.25308	33.1018	7.60217	33.5676	7.51523	22.045	18.7225	7.78098	11.0541	13.838	1.61481e-05	1.7608e-05	1.46881e-05
p__Candidatus_Pacebacteria	0.688334	24.9084	3.53191	1.40478	9.61426	12.9577	15.4893	71.7126	9.18648	11.7857	1.61279e-05	8.02954e-06	2.42264e-05
p__Candidatus_Woesearchaeota	103.521	3.96013	6.53308	4.70456	9.65576	4.65125	4.18758	4.20239	10.6203	7.98871	1.60025e-05	2.56749e-05	6.33005e-06
p__Candidatus_Bathyarchaeota	33.7688	13.2122	14.7584	11.4956	12.9931	10.2067	10.8864	19.6313	14.1593	12.8717	1.53983e-05	1.72456e-05	1.35511e-05
p__Nitrospinae	9.34214	41.4881	4.92913	51.9161	12.0691	10.0075	3.82824	9.86652	2.90588	7.53473	1.53887e-05	2.39489e-05	6.82857e-06
p__Candidatus_Hydrothermae	5.59981	34.8129	2.21015	44.3336	0.443174	2.38529	1.14335	22.139	5.30447	17.4599	1.35832e-05	1.74799e-05	9.6864e-06
p__Candidatus_Magasanikbacteria	27.03	30.5449	12.4729	4.99146	13.681	8.47747	7.19597	4.61365	5.24087	6.10387	1.20352e-05	1.77441e-05	6.32636e-06
p__Candidatus_Poribacteria	2.95729	37.0889	2.66874	42.3766	3.21206	2.66365	4.6019	9.23883	3.81084	9.29598	1.17915e-05	1.76607e-05	5.92224e-06
p__Candidatus_Wallbacteria	3.7318	35.0083	3.6432	38.7759	10.5565	6.8291	1.65691	6.43858	1.69152	7.84142	1.16173e-05	1.83431e-05	4.89151e-06
p__Candidatus_Falkowbacteria	21.8371	21.1663	6.35856	5.1805	45.5377	3.21714	1.70777	3.05541	2.2867	3.85228	1.142e-05	2.0016e-05	2.82386e-06
p__Dictyoglomi	4.43989	7.05454	24.7724	21.7227	15.023	7.00896	9.54819	8.35327	8.53828	5.49082	1.11952e-05	1.46025e-05	7.7879e-06
p__Candidatus_Roizmanbacteria	6.51696	13.3373	15.9206	5.00672	14.7917	8.75368	8.60443	13.3461	11.5928	13.4139	1.11284e-05	1.11147e-05	1.11422e-05
p__Candidatus_Dadabacteria	19.3521	14.1874	8.64374	17.1187	5.44556	4.78416	14.0002	3.29966	5.57743	5.93566	9.83446e-06	1.29495e-05	6.71942e-06
p__Candidatus_Desantisbacteria	5.96664	29.0181	4.94088	33.1015	6.87888	1.14124	2.09641	2.10439	3.60119	5.85262	9.47018e-06	1.59812e-05	2.95917e-06
p__Candidatus_Staskawiczbacteria	3.38119	7.90257	4.22848	1.68687	2.89188	42.5947	13.9182	3.28725	3.65007	4.01756	8.75587e-06	4.0182e-06	1.34935e-05
p__Candidatus_Levybacteria	13.6022	15.4124	1.43819	0	33.8973	5.53972	7.3133	2.14984	3.9139	2.05148	8.53184e-06	1.287e-05	4.19365e-06
p__Candidatus_Uhrbacteria	6.19761	12.9698	6.29936	4.00217	13.7614	9.69555	3.83296	6.2058	9.05293	9.52482	8.15424e-06	8.64606e-06	7.66241e-06
p__Candidatus_Aerophobetes	10.3841	12.0067	6.42754	6.97184	3.21281	4.92197	13.2593	8.7156	7.80195	7.72166	8.14235e-06	7.8006e-06	8.4841e-06
p__candidate_division_CPR2	25.034	2.86433	15.0867	25.6047	3.45552	2.84441	0.371172	0.462354	3.81132	1.57133	8.11058e-06	1.4409e-05	1.81212e-06
p__Candidatus_Kuenenbacteria	18.0806	19.0013	0	28.5367	3.11414	3.00455	1.82313	0.294315	5.42725	1.17931	8.04614e-06	1.37466e-05	2.34571e-06
p__Candidatus_Lokiarchaeota	8.11393	5.12968	4.74189	7.1796	13.7445	3.16235	8.79708	5.87642	13.844	8.38081	7.89703e-06	7.78192e-06	8.01214e-06
p__Microsporidia	8.7431	8.08022	6.54782	16.0001	17.6943	5.63097	0.852813	7.09309	3.41574	4.32854	7.83866e-06	1.14131e-05	4.26423e-06
p__Candidatus_Cryosericota	5.57004	5.48119	7.13448	6.47294	2.94542	10.5973	12.9618	7.0764	9.98542	9.94247	7.81675e-06	5.52082e-06	1.01127e-05
p__Candidatus_Nealsonbacteria	8.56956	6.37869	4.02685	4.14302	4.47002	11.0528	11.6923	6.17251	11.7822	9.6697	7.79577e-06	5.51763e-06	1.00739e-05
p__Candidatus_Berkelbacteria	53.9532	11.0035	2.07422	0.857265	7.0052	0.219851	0.597112	0.762082	0.164654	0.230368	7.68674e-06	1.49787e-05	3.94813e-07
p__Nucleocytoviricota	5.40901	10.6139	5.98046	9.37332	9.01506	4.84009	3.95681	10.4842	2.56223	6.84391	6.9079e-06	8.07835e-06	5.73745e-06
p__Candidatus_Curtissbacteria	3.46046	6.48109	5.46629	5.08359	14.3807	8.46224	2.29728	6.39912	7.15776	8.3392	6.75277e-06	6.97443e-06	6.53112e-06
p__Candidatus_Kapabacteria	0.959723	5.14956	5.23879	3.31277	5.26639	1.85161	6.6875	15.5088	6.24864	8.66246	5.88862e-06	3.98545e-06	7.7918e-06
p__Cryptomycota	10.2252	6.15767	2.08434	18.4871	8.14778	1.75616	0.122231	5.6746	0.192552	5.6911	5.85387e-06	9.0204e-06	2.68733e-06
p__Candidatus_Yanofskybacteria	1.29438	6.56551	3.92464	3.81786	3.47692	10.6684	9.31532	8.08941	5.47674	5.55037	5.81795e-06	3.81586e-06	7.82005e-06
p__Preplasmiviricota	0.829793	0	0.013511	0	0	12.6669	0	0.87687	0	41.7945	5.61817e-06	1.68661e-07	1.10677e-05
p__Candidatus_Delongbacteria	5.9593	7.2689	1.28445	4.49714	15.9033	1.16077	10.4468	2.57045	3.87787	1.64227	5.46112e-06	6.98262e-06	3.93963e-06
p__Caldiserica	7.21809	9.27722	2.87035	4.5652	9.04676	4.24863	3.65919	3.3331	3.64108	6.28376	5.41434e-06	6.59553e-06	4.23315e-06
p__Coprothermobacterota	7.12276	5.37721	2.36774	2.34095	1.45918	6.25965	9.99958	3.34042	11.485	2.10296	5.18554e-06	3.73356e-06	6.63752e-06
p__Candidatus_Schekmanbacteria	4.24543	6.13532	1.12232	3.02125	2.45266	4.81283	0.464457	3.18797	23.3275	1.988	5.07578e-06	3.39539e-06	6.75616e-06
p__Candidatus_Bipolaricaulota	3.76088	6.75521	2.56756	2.33847	4.1858	7.89776	4.72819	8.7199	6.40144	1.62073	4.89759e-06	3.92158e-06	5.87361e-06
p__Candidatus_Zambryskibacteria	2.92054	13.1451	2.86067	1.08645	8.36953	3.16497	3.05051	4.3178	6.2201	2.06581	4.72015e-06	5.67647e-06	3.76384e-06
p__Candidatus_Kaiserbacteria	2.71822	9.4169	5.38716	3.13564	8.8376	2.7092	2.79359	2.54897	5.11286	4.45603	4.71162e-06	5.89911e-06	3.52413e-06
p__candidate_division_WWE3	8.45624	9.26263	6.27507	1.20732	3.05526	4.51884	2.25971	4.18603	4.07582	3.04597	4.63429e-06	5.65131e-06	3.61727e-06
p__Blastocladiomycota	15.8682	6.75983	1.47236	8.5114	6.01405	2.49004	0.166217	1.4928	0.24432	3.06396	4.60832e-06	7.72517e-06	1.49147e-06
p__Candidatus_Tectomicrobia	3.44394	8.65933	1.74041	2.17239	1.78223	5.14833	5.06907	4.37413	4.19273	5.65829	4.22408e-06	3.55966e-06	4.88851e-06
p__Chrysiogenetes	6.6357	2.89724	0.71916	4.4163	2.77298	2.86951	2.33613	6.89914	1.94813	7.92005	3.94143e-06	3.48828e-06	4.39459e-06
p__Candidatus_Heimdallarchaeota	1.11637	4.38668	0.53332	1.56559	1.50723	4.0509	7.43964	7.43011	7.88618	1.94118	3.78572e-06	1.82184e-06	5.7496e-06
p__Candidatus_Buchananbacteria	1.2837	1.32298	6.02665	2.43707	12.9541	4.81313	0.749597	1.75743	2.4872	3.19213	3.7024e-06	4.80489e-06	2.5999e-06
p__Candidatus_Taylorbacteria	14.8834	4.54043	1.24479	0.941614	0.752436	1.64061	4.74912	2.03584	2.8413	2.19707	3.58266e-06	4.47253e-06	2.69279e-06
p__Candidatus_Gracilibacteria	5.48892	2.09954	0.200474	8.92418	8.03802	0.341956	3.68377	4.83175	0.33611	0.882408	3.48271e-06	4.95023e-06	2.0152e-06
p__Candidatus_Daviesbacteria	10.7263	4.00434	4.89452	1.98556	5.72939	0.670307	0.23076	1.70003	2.55361	2.07745	3.45722e-06	5.46802e-06	1.44643e-06
p__Candidatus_Aenigmarchaeota	10.6578	3.67755	5.39808	3.40109	1.34741	5.20938	0.028264	1.12699	1.24302	1.3597	3.34492e-06	4.89638e-06	1.79347e-06
p__Candidatus_Shapirobacteria	12.6621	5.86283	3.69449	1.17984	4.53355	1.24495	1.18949	0.913719	0.818522	0.868066	3.29676e-06	5.58657e-06	1.00695e-06
p__Candidatus_Wolfebacteria	4.21318	4.80212	3.34221	4.39421	2.37186	5.31589	2.89831	0.064418	2.10493	1.36307	3.08702e-06	3.82472e-06	2.34932e-06
p__Candidatus_Kerfeldbacteria	18.3313	1.22792	0.689161	0.467604	4.22204	1.02617	0.377285	0.450688	1.02618	0.223385	2.80417e-06	4.9876e-06	6.20741e-07
p__Candidatus_Kryptonia	1.42701	6.43755	0.100505	3.68038	4.83176	2.63195	3.36765	2.33724	2.21592	0.730376	2.77603e-06	3.29544e-06	2.25663e-06
p__Candidatus_Eisenbacteria	0.285875	1.11346	0.223076	1.96932	7.94164	3.56848	5.63479	3.02069	1.65163	1.63965	2.70486e-06	2.30667e-06	3.10305e-06
p__Candidatus_Firestonebacteria	0.580018	5.64524	0.311983	6.8954	1.5787	2.6898	3.10418	0.922065	2.9592	2.33305	2.70196e-06	3.00227e-06	2.40166e-06
p__Candidatus_Gottesmanbacteria	4.5357	3.48552	3.51401	1.1334	4.41813	1.47532	1.2581	2.38329	2.05318	2.27476	2.65314e-06	3.41735e-06	1.88893e-06
p__Rhodothermaeota	4.23207	0.630452	1.89788	2.3419	3.72932	4.08872	0.355409	6.39827	1.79117	0.823031	2.62882e-06	2.56632e-06	2.69132e-06
p__Candidatus_Parcubacteria	0.779471	10.9977	3.42669	0.071055	3.43189	2.81338	0.93025	1.28228	1.56452	0.4901	2.57874e-06	3.74137e-06	1.41611e-06
p__Candidatus_Ryanbacteria	0.093321	3.59591	1.93815	2.10046	8.37647	2.0164	3.88772	0.038258	2.79417	0.854591	2.56955e-06	3.22086e-06	1.91823e-06
p__Candidatus_Doudnabacteria	0.666381	4.97989	0	5.22352	4.68652	1.71039	1.84961	2.47577	1.01034	1.0891	2.36915e-06	3.11126e-06	1.62704e-06
p__Candidatus_Portnoybacteria	4.71749	2.10847	0.302787	1.32184	3.58392	0.830505	3.43895	4.92627	0.592939	1.86016	2.36833e-06	2.4069e-06	2.32976e-06
p__Artverviricota	9.93711	1.96974	0.577556	0.558722	5.60277	0.929452	0.739055	0	0.327114	0	2.06415e-06	3.72918e-06	3.99124e-07
p__Candidatus_Jacksonbacteria	15.2462	0.582215	0	0.544998	2.15824	0.083389	0	0.905961	0	0	1.95211e-06	3.70634e-06	1.9787e-07
p__Candidatus_Vogelbacteria	0.055626	3.96598	1.60467	4.3807	3.94573	1.70439	0.035721	1.41711	0.670689	1.22364	1.90043e-06	2.79054e-06	1.01031e-06
p__Candidatus_Microgenomates	8.3003	3.55146	1.10346	0.312669	1.36162	1.05914	1.2903	0.866699	0.557485	0.223959	1.86271e-06	2.9259e-06	7.99516e-07
p__Candidatus_Korarchaeota	0.665271	2.53538	0.617418	1.48279	1.66204	1.27909	3.56783	0.963125	0.474895	4.97831	1.82261e-06	1.39258e-06	2.25265e-06
p__Candidatus_Wildermuthbacteria	0.321527	2.65644	2.39142	0.886059	2.90293	0.649477	1.57634	1.05904	3.47765	1.15976	1.70806e-06	1.83168e-06	1.58445e-06
p__candidate_division_CPR1	0	3.76191	2.46988	3.13759	0	1.67783	0.856589	0.942033	3.05849	0.991949	1.68963e-06	1.87388e-06	1.50538e-06
p__Candidatus_Woykebacteria	0.310999	1.64213	1.66282	7.72118	0.125501	0.286408	0.251385	0.715442	2.06712	0.512102	1.52951e-06	2.29252e-06	7.66491e-07
p__Candidatus_Handelsmanbacteria	0.906071	0.531047	1.54682	1.40543	1.41177	3.84918	2.24368	0.451864	2.28186	0.44889	1.50766e-06	1.16023e-06	1.8551e-06
p__Candidatus_Abyssubacteria	2.84371	2.68257	0.869681	0.322527	0	5.15365	0.659683	0.218707	1.64947	0.459888	1.48599e-06	1.3437e-06	1.62828e-06
p__Cossaviricota	2.69729	2.675	0.130992	0.637937	0.622671	0.066309	0.110726	0.136534	0	6.76501	1.38425e-06	1.35278e-06	1.41572e-06
p__Candidatus_Coatesbacteria	0	1.43162	0.443306	0.443085	3.92541	1.50554	0.860046	1.23397	1.03465	1.16953	1.20472e-06	1.24868e-06	1.16075e-06
p__Candidatus_Giovannonibacteria	0.045314	1.64428	0	0	4.08389	0.340604	0.883575	0.985115	2.93059	0.340065	1.12534e-06	1.1547e-06	1.09599e-06
p__Candidatus_Raymondbacteria	1.41676	1.00165	0	1.54923	0.211878	1.98013	2.63004	0.869195	0.294058	1.20056	1.11535e-06	8.35905e-07	1.3948e-06
p__Candidatus_Diapherotrites	0.083056	4.71294	0.76551	0.148787	1.11038	0.467177	2.65317	0	0.51821	0.112995	1.05722e-06	1.36414e-06	7.50311e-07
p__Candidatus_Jorgensenbacteria	0	1.72828	2.39552	0.199137	0	0.382481	1.04935	3.5328	0.567529	0.510076	1.03652e-06	8.64587e-07	1.20845e-06
p__Candidatus_Azambacteria	0.487557	1.18801	1.29481	1.30784	2.13927	0.752353	0.198241	1.66126	0.555047	0.059304	9.64369e-07	1.2835e-06	6.4524e-07
p__Candidatus_Micrarchaeota	0	1.27627	1.42038	0.200208	0.06877	0.228632	0.439824	2.46048	0.282712	3.19061	9.56789e-07	5.93126e-07	1.32045e-06
p__Candidatus_Hydrothermarchaeota	0	3.27357	0	0	4.03915	0.04459	1.02682	0.388237	0	0.660026	9.4324e-07	1.46254e-06	4.23934e-07
p__Candidatus_Brennerbacteria	7.76865	0.141105	0.679303	0.156097	0	0.16201	0	0.037557	0.106151	0.132807	9.18368e-07	1.74903e-06	8.7705e-08
p__Candidatus_Mcinerneyibacteriota	0.911708	0.027152	3.18238	0	0.041302	0.894428	1.44655	0.792627	1.38088	0.501428	9.17845e-07	8.32508e-07	1.00318e-06
p__candidate_division_LCP-89	0	0.158847	0.462365	1.73344	0.576078	1.75037	3.67948	0.374702	0	0.181287	8.91657e-07	5.86145e-07	1.19717e-06
p__Candidatus_Abawacabacteria	0.138007	1.42615	3.2202	0.178466	0.764085	0.936077	0.556709	0.892064	0.360495	0.399683	8.87194e-07	1.14538e-06	6.29006e-07
p__Cressdnaviricota	0.908954	1.58001	1.56715	0.298582	1.21023	0.284094	0.569427	1.81812	0.241175	0.129701	8.60745e-07	1.11299e-06	6.08504e-07
p__Candidatus_Terrybacteria	0.565143	3.16773	0	0	3.41819	0.055404	0.286839	0.130084	0.51914	0	8.14254e-07	1.43021e-06	1.98293e-07
p__Candidatus_Liptonbacteria	0	2.27332	0.196935	0.135073	1.21649	0.962876	2.08035	0.298868	0.805846	0.096763	8.06652e-07	7.64364e-07	8.48941e-07
p__Candidatus_Edwardsbacteria	0.605441	0.106171	0.96099	0.719551	0.315182	0.312014	3.43892	0.273962	1.12033	0.207188	8.05975e-07	5.41467e-07	1.07048e-06
p__candidate_division_WOR-3	0.052804	0.782418	1.52153	0	0.484309	0.045603	0.558382	2.013	1.18678	1.09313	7.73797e-07	5.68212e-07	9.79381e-07
p__candidate_division_CPR3	0.071982	0.081723	0.230075	0.510396	5.21852	0.976477	0	0.059695	0.024402	0.553821	7.72709e-07	1.22254e-06	3.22879e-07
p__Candidatus_Komeilibacteria	0.063031	1.21942	0.391312	0	1.37162	0.537617	0.90158	0.663862	0.155136	2.3903	7.69389e-07	6.09078e-07	9.297e-07
p__Candidatus_Aureabacteria	0.021354	0.425093	0.331889	0.486171	0.068277	0.016558	3.73313	0.960644	0.647487	0.990435	7.68104e-07	2.66557e-07	1.26965e-06
p__Candidatus_Amesbacteria	0.415675	1.71088	1.91839	0.071055	0.388826	0.714785	0	0.38672	1.12806	0.669364	7.40376e-07	9.00967e-07	5.79785e-07
p__Candidatus_Yonathbacteria	0	1.56429	0.020768	0.201456	2.29157	0.254531	0.018713	0.508222	0.987565	1.32958	7.1767e-07	8.15618e-07	6.19722e-07
p__Candidatus_Goldbacteria	0.916417	2.304	0.582273	1.00395	0	1.0963	0	0.329026	0	0.671389	6.90336e-07	9.61329e-07	4.19343e-07
p__Candidatus_Wirthbacteria	0.105608	5.79261	0.790439	0	0	0	0	0	0	0	6.68865e-07	1.33773e-06	0
p__Candidatus_Beckwithbacteria	0	1.20599	0	0	0	0.843466	0.267502	0.978016	0.950504	2.32936	6.57484e-07	2.41199e-07	1.07377e-06
p__Candidatus_Verstraetearchaeota	0	0.354314	1.67643	0	0.35706	0.023565	1.72065	1.16513	0.460222	0.778852	6.53623e-07	4.77561e-07	8.29685e-07
p__Candidatus_Lloydbacteria	0.383283	2.16126	0.803248	0.018172	2.80186	0.104371	0.045489	0	0.121178	0	6.43886e-07	1.23356e-06	5.42076e-08
p__Candidatus_Harrisonbacteria	0	2.07713	0.320696	0.392342	0	1.78976	1.10776	0.283736	0.071801	0	6.04322e-07	5.58034e-07	6.50611e-07
p__Candidatus_Lindowbacteria	0.130373	0.156609	0.23711	0.071087	0.025414	0.83222	4.17863	0.114909	0.032285	0	5.77864e-07	1.24119e-07	1.03161e-06
p__Candidatus_Glassbacteria	0.194659	3.15228	0.037153	0.761609	0.099067	0.106335	0.219215	0.499744	0.141186	0.441089	5.65234e-07	8.48953e-07	2.81514e-07
p__candidate_division_KD3-62	0	0	0	0	0.073142	0.132377	0.071963	1.50893	3.70453	0	5.49094e-07	1.46284e-08	1.08356e-06
p__Candidatus_Campbellbacteria	0.149864	0.32444	0.981656	0.350026	1.87141	0.53589	0.210243	0.732724	0	0	5.15626e-07	7.3548e-07	2.95771e-07
p__Candidatus_Muirbacteria	0.508738	1.05207	0.021314	1.64003	0.199931	0.198544	0	0.029093	0.820722	0.302514	4.77296e-07	6.84418e-07	2.70175e-07
p__Candidatus_Collierbacteria	0	0.912087	0.759256	0.866366	0	1.01294	0.078328	0.076149	0.854732	0.150366	4.71023e-07	5.07542e-07	4.34503e-07
p__Candidatus_Eremiobacteraeota	0	0.238315	0	0	0	0.295338	0.182298	3.74523	0	0.161143	4.62233e-07	4.7663e-08	8.76802e-07
p__Candidatus_Blackburnbacteria	0.57355	0.363674	0.615043	0	0.279374	0	2.09654	0	0.300016	0	4.2282e-07	3.66328e-07	4.79311e-07
p__Nanoarchaeota	0	3.06839	0.181044	0.689782	0	0	0	0	0	0.277921	4.21713e-07	7.87842e-07	5.55842e-08
p__Candidatus_Adlerbacteria	0	0.948035	0	0.522967	0.270824	0.338826	1.49916	0.129373	0	0.14626	3.85545e-07	3.48365e-07	4.22724e-07
p__Candidatus_Sungbacteria	0	0.283563	0	0	0.753676	1.40831	0.438093	0	0.722388	0	3.60603e-07	2.07448e-07	5.13759e-07
p__Candidatus_Geothermarchaeota	0.667558	1.48103	0	0	1.06687	0	0	0	0	0	3.21546e-07	6.43092e-07	0
p__Abditibacteriota	0	0	1.96503	0	0.166352	0	0.065144	0	0.789192	0	2.98572e-07	4.26276e-07	1.70867e-07
p__Candidatus_Parvarchaeota	0.145381	0	2.09432	0.275935	0	0	0	0.322033	0	0	2.83767e-07	5.03127e-07	6.44066e-08
p__Candidatus_Colwellbacteria	0	0.921055	0.126558	0	0	0	0.564564	0.814603	0	0.360719	2.7875e-07	2.09523e-07	3.47977e-07
p__Candidatus_Dormibacteraeota	0.623383	0.253223	0.231971	0.353296	0	0.383382	0.442286	0.218715	0.098737	0	2.60499e-07	2.92375e-07	2.28624e-07
p__Candidatus_Odinarchaeota	0	0.596675	1.67692	0	0	0	0	0	0	0	2.2736e-07	4.54719e-07	0
p__Candidatus_Spechtbacteria	0	0.0383	0	0.149677	0.249352	0.04224	0	0.538348	1.06774	0.060851	2.14651e-07	8.74658e-08	3.41836e-07
p__Candidatus_Niyogibacteria	0	0	0.228158	0.471902	0	0.028158	0	0.076149	0.581773	0.240784	1.62692e-07	1.40012e-07	1.85373e-07
p__Candidatus_Chisholmbacteria	0	0.266884	0	0	0	0	0.606345	0	0	0.650277	1.52351e-07	5.33768e-08	2.51324e-07
p__Olpidiomycota	0.240872	0.144112	0.120624	0.143402	0.132596	0.101812	0	0.09104	0.067778	0	1.04224e-07	1.56321e-07	5.2126e-08
p__Candidatus_Veblenbacteria	0	0.043803	0	0	0.26836	0.146937	0	0	0.304128	0.201159	9.64387e-08	6.24326e-08	1.30445e-07
p__Fungi_noname	0	0	0.373691	0	0.254799	0	0	0	0.095652	0.124478	8.4862e-08	1.25698e-07	4.4026e-08
p__Candidatus_Cerribacteria	0	0	0	0	0.814949	0	0	0	0	0	8.14949e-08	1.6299e-07	0
p__Candidatus_Nezhaarchaeota	0	0	0	0	0	0.212157	0	0	0.39494	0.103102	7.10199e-08	0	1.4204e-07
p__Peploviricota	0	0	0	0	0	0.589905	0	0	0	0	5.89905e-08	0	1.17981e-07
p__Candidatus_Andersenbacteria	0	0	0	0	0	0	0	0	0.579756	0	5.79756e-08	0	1.15951e-07
p__Lenarviricota	0.574023	0	0	0	0	0	0	0	0	0	5.74023e-08	1.14805e-07	0
p__Candidatus_Marsarchaeota	0.017026	0.131864	0.309372	0	0.090293	0	0	0	0	0	5.48555e-08	1.09711e-07	0
p__Candidatus_Fraserbacteria	0	0	0	0	0	0.15819	0.143186	0	0	0.22872	5.30096e-08	0	1.06019e-07
p__Candidatus_Huberarchaea	0	0	0	0	0	0.344744	0	0	0	0	3.44744e-08	0	6.89488e-08
p__Candidatus_Tagabacteria	0	0.343253	0	0	0	0	0	0	0	0	3.43253e-08	6.86506e-08	0

## Sheet: Class
Class	B1	B2	B3	B4	B5	NB1	NB2	NB3	NB4	NB5	Percentage in Total	Percentage in B	Percentage in NB
c__Clostridia	161380	260934	215091	180334	158110	358424	435563	263411	427928	305766	0.276694	0.19517	0.358219
c__Bacteroidia	355223	252891	362472	327619	409258	222722	117693	304110	138498	269875	0.276036	0.341493	0.21058
c__unclassified	240053	260946	247878	246836	244570	244866	246409	257981	243549	242608	0.24757	0.248057	0.247083
c__Bacteria_noname	18691.3	54462.6	42559.7	26944.8	53822.2	64992.8	77951.2	52303.9	70845.3	56712.4	0.0519286	0.0392961	0.0645611
c__Firmicutes_noname	21120.4	32404.7	41014.4	37765.3	22475.3	35018.2	43701.2	36194.2	48057.5	37546.3	0.0355298	0.030956	0.0401035
c__Gammaproteobacteria	18793.9	6256.58	19303.8	29680.6	11797.2	4077.36	3837.66	5199.46	4914.77	7829.02	0.011169	0.0171664	0.00517166
c__Verrucomicrobia_noname	21431	24628.8	552.8	34024.2	1739.25	1180.75	327.121	1885.04	449.919	3217.61	0.00894365	0.0164752	0.00141209
c__Bacteroidetes_noname	9079.92	16621.7	8361.7	8631.04	27293	2717.99	4562.51	4784.93	3017.71	2291.32	0.00873618	0.0139975	0.00347489
c__Bacilli	6303.19	7058.14	6394.4	6644.37	5379.16	6906.04	8192.66	5905.87	7440.23	6070.3	0.00662944	0.00635585	0.00690302
c__Spirochaetia	1172.48	9550.1	999.429	4771.32	2454.68	1882.86	15721.9	11310.1	5895.51	12370	0.00661284	0.0037896	0.00943608
c__Deltaproteobacteria	3519.79	6541.44	4133.1	6984.58	4537.87	6759.92	12556.7	5448.07	7785.06	5403.48	0.006367	0.00514336	0.00759065
c__Bacteria_unclassified	5550.28	2121.68	3948.8	6943.84	2610.87	3834.02	3436.87	8360.44	3963.47	7730.38	0.00485007	0.00423509	0.00546504
c__Alphaproteobacteria	13633.6	5474.25	3531.75	4279.33	4348.8	3002.66	1276.29	2290.11	2182.53	1687.16	0.00417065	0.00625355	0.00208775
c__Opitutae	33156.8	1038.73	543.855	2477.09	1626.37	474.833	40.6585	111.468	46.7705	147.721	0.00396643	0.00776857	0.00016429
c__Epsilonproteobacteria	20641.1	1524.87	2963.6	1985.1	3007.59	1904.67	1316.54	1373.81	1740.23	1451.61	0.00379092	0.00602446	0.00155737
c__Negativicutes	4879.35	1915.45	3378.2	4884.83	1644.92	2990.2	2841.94	3257.19	2877.98	3506.67	0.00321767	0.00334055	0.0030948
c__Verrucomicrobiae	9655.1	2189.75	622.87	3231.15	1042.03	2209.89	272.593	6456.15	494.098	985.544	0.00271592	0.00334818	0.00208366
c__Coriobacteriia	1303.5	2537.71	1841.65	2598.84	1413.52	2166.02	2790.58	3016.77	5602.19	3431.22	0.0026702	0.00193904	0.00340136
c__Fibrobacteria	2161.39	3120.6	1971.53	4222.85	2706.94	8356.96	742.776	1011.39	1119.39	1095.47	0.00265093	0.00283666	0.0024652
c__Actinobacteria	1695.01	3112.03	2505.59	2418.33	2809.06	2322.58	2721.44	2472.87	2914.93	2620.56	0.00255924	0.00250801	0.00261048
c__Flavobacteriia	2994.97	3298.21	2644.2	2781.99	4925.12	1416.31	1490.7	2345.05	1176.7	1361.74	0.0024435	0.0033289	0.0015581
c__Erysipelotrichia	1562.19	2580.08	1985.19	2119.79	2147.49	2529.75	2681.21	2318.63	2757.77	2421.8	0.00231039	0.00207895	0.00254183
c__Betaproteobacteria	2068.99	2861.45	1467.34	3716.26	1428.8	1686.41	1562.18	1565.75	1971.34	1790.89	0.00201194	0.00230857	0.00171532
c__Candidatus_Melainabacteria_noname	2618.94	3001.89	3960.53	948.206	2350.59	1514.17	250.525	1367.03	791.099	1106.66	0.00179096	0.00257603	0.0010059
c__Elusimicrobia	6653.83	1462.44	1543.87	2499.72	1209.13	1091.94	49.6954	87.2887	441.237	1607.32	0.00166465	0.0026738	0.000655494
c__Lentisphaerae_noname	1171.46	4405.75	297.879	7767.06	249.893	240.951	178.335	710.198	251.399	977.064	0.001625	0.00277841	0.000471589
c__Thermoplasmata	4792.61	442.791	1214.85	1878.6	1998.7	2510.17	296.645	620.638	310.689	2154.1	0.00162198	0.00206551	0.00117845
c__Proteobacteria_unclassified	2502.97	2.98532	3550.06	5795.21	2109.66	19.3934	4.81037	148.933	100.217	831.318	0.00150656	0.00279218	0.000220934
c__Lentisphaeria	2330.46	2353.37	495.146	6282.88	357.478	202.592	83.8317	455.106	189.384	660.802	0.00134111	0.00236387	0.000318343
c__Candidatus_Saccharibacteria_noname	33.0108	3652.26	536.765	465.716	3645.14	552.751	688.054	742.154	1395.14	799.977	0.0012511	0.00166658	0.000835614
c__Cytophagia	1379.53	1469.48	1056.76	1518.21	2094.97	528.306	635.541	861.455	560.271	565.731	0.00106703	0.00150379	0.000630261
c__Firmicutes_unclassified	797.123	661.783	1049.48	1087.4	549.388	1296.26	1320.51	1021.95	1214.24	1106.2	0.00101043	0.000829035	0.00119183
c__Fusobacteriia	3060.06	834.764	796.004	1573.98	1040.23	545.561	445.088	500.976	520.656	729.956	0.00100473	0.00146101	0.000548448
c__Mollicutes	2455.53	1316.41	540.501	1275.47	822.018	448.794	346.289	713.163	455.316	557.894	0.000893138	0.00128198	0.000504291
c__Proteobacteria_noname	1718.45	929.348	1510.51	882.718	2094.92	149.562	142.466	348.413	130.846	93.0153	0.000800025	0.00142719	0.00017286
c__Caudoviricetes	2590.9	493.814	825.521	518.996	976.248	734.249	328.005	513.491	275.318	519.148	0.000777569	0.0010811	0.000474042
c__Tissierellia	591.696	774.69	633.036	673.36	556.787	886.148	1018.59	672.107	1230.9	713.22	0.000775054	0.000645914	0.000904194
c__Methanomicrobia	581.212	177.08	156.596	1252.96	217.809	672.355	180.889	305.491	161.569	3490.48	0.000719644	0.000477131	0.000962157
c__Methanobacteria	128.224	1280.09	58.4569	388.329	544.591	990.69	688.461	1620.93	1306.25	85.4469	0.000709146	0.000479937	0.000938355
c__Sphingobacteriia	748.211	875.9	805.732	683.465	1225.82	419.02	547.131	586.58	469.541	375.897	0.000673729	0.000867825	0.000479634
c__Cyanobacteria_noname	748.71	726.116	276.185	725.711	428.82	325.324	402.085	307.886	419.602	415.907	0.000477635	0.000581108	0.000374161
c__Planctomycetes_noname	884.172	974.112	142.353	1368.25	224.027	191.699	169.832	326.54	173.171	269.867	0.000472402	0.000718583	0.000226222
c__Chitinophagia	461.871	523.095	397.348	497.498	954.556	272.15	320.388	343.131	243.265	265.291	0.000427859	0.000566874	0.000288845
c__Synergistia	521.497	444.712	271.014	341.05	201.484	379.544	444.649	405.109	477.346	373.842	0.000386025	0.000355951	0.000416098
c__Chlamydiia	507.536	262.53	335.577	188.154	292.303	280.687	293.309	213.334	171.316	276.729	0.000282148	0.00031722	0.000247075
c__Spirochaetes_noname	227.242	375.364	188.096	368.117	247.505	163.558	304.387	227.638	221.843	282.54	0.000260629	0.000281265	0.000239993
c__Planctomycetia	390.507	538.962	52.602	651.656	94.9285	101.423	89.5915	165.232	107.578	149.069	0.000234155	0.000345731	0.000122579
c__Chloroflexi_noname	122.304	364.968	124.077	400.14	162.651	143.591	210.696	243.379	263.306	233.134	0.000226825	0.000234828	0.000218821
c__Kiritimatiellae	23.783	697.007	18.3978	816.851	23.5691	48.6336	19.0375	112.873	17.1135	112.949	0.000189021	0.000315922	6.21213e-05
c__Tenericutes_noname	306.338	220.595	239.61	219.235	264.566	106.03	215.494	82.0175	133.735	71.9941	0.000185961	0.000250069	0.000121854
c__Anaerolineae	104.921	129.369	166.182	174.135	150.491	179.553	258.892	198.206	249.787	208.669	0.00018202	0.000145019	0.000219021
c__Acidobacteria_noname	314.209	264.094	103.888	312.659	103.81	109.95	105.093	132.129	86.7412	132.811	0.000166538	0.000219732	0.000113345
c__Viruses_noname	209.489	119.212	114.011	87.318	141.206	162.93	120.286	202.172	114.416	183.362	0.00014544	0.000134247	0.000156633
c__Kiritimatiellaeota_noname	6.79074	439.997	1.35755	673.785	13.3051	11.0001	3.34631	27.2916	2.48689	40.916	0.000122028	0.000227047	1.70082e-05
c__Phycisphaerae	145.147	322.016	14.2706	443.037	25.8885	24.2708	10.0921	50.7941	14.1399	47.1319	0.000109679	0.000190072	2.92857e-05
c__Candidatus_Omnitrophica_noname	128.383	224.571	49.0423	165.634	63.606	48.0584	56.459	55.5059	75.1762	76.0796	9.42516e-05	0.000126247	6.22558e-05
c__Thermotogae	131.025	140.229	57.5481	56.742	95.2589	85.7623	77.4173	75.9655	92.84	76.5385	8.89326e-05	9.61605e-05	8.17047e-05
c__Elusimicrobia_noname	194.896	133.285	43.2608	151.101	80.6472	51.6646	26.6395	44.0741	46.1061	86.2619	8.57937e-05	0.000120638	5.09493e-05
c__Candidatus_Hydrogenedentes_noname	144.073	81.7862	44.0129	101.63	36.6033	73.4869	73.8098	83.0212	75.4447	105.32	8.19188e-05	8.16211e-05	8.22166e-05
c__Armatimonadetes_noname	19.2685	221.755	13.1128	381.112	19.9235	21.4368	15.3627	37.147	18.576	42.219	7.89913e-05	0.000131034	2.69483e-05
c__Nitrospirae_noname	114.397	160.862	34.6706	167.125	59.5482	39.403	29.417	30.0095	32.1799	37.6941	7.05306e-05	0.00010732	3.37407e-05
c__Ignavibacteria	142.248	119.308	96.4322	81.3263	117.603	31.1557	26.6166	34.8507	23.769	20.0732	6.93382e-05	0.000111383	2.7293e-05
c__Candidatus_Cloacimonetes_noname	55.462	131.629	67.0298	125.536	88.3646	35.1291	46.4989	50.9181	36.0731	35.0347	6.71675e-05	9.36042e-05	4.07308e-05
c__Archaea_noname	82.404	117.471	36.0254	171.552	26.8162	36.6262	36.1943	57.1659	27.749	66.9827	6.58987e-05	8.68538e-05	4.49436e-05
c__Acidobacteriia	127.289	106.027	26.4797	78.4568	45.2696	55.1626	46.5273	62.4145	53.2966	43.1858	6.44108e-05	7.67043e-05	5.21174e-05
c__Synergistetes_noname	35.5579	93.5039	36.5146	66.6463	55.2693	58.9446	83.8103	57.3836	74.6773	59.7039	6.22012e-05	5.74984e-05	6.69039e-05
c__Euryarchaeota_noname	43.0806	57.3861	32.4225	96.8416	88.7368	45.8276	51.2633	45.2702	53.6644	86.9609	6.01454e-05	6.36935e-05	5.65973e-05
c__Chlorobia	89.1239	69.245	40.3187	87.8413	88.3411	28.0212	49.416	44.4093	22.312	37.0763	5.56105e-05	7.4974e-05	3.6247e-05
c__Dehalococcoidia	32.6125	48.6003	48.767	68.9579	42.7092	50.5223	56.8704	46.9327	83.9426	70.672	5.50587e-05	4.83294e-05	6.1788e-05
c__Candidatus_Aminicenantes_noname	22.5486	193.665	31.17	113.082	27.1793	24.8151	25.0729	29.2586	45.3647	32.4178	5.44574e-05	7.7529e-05	3.13858e-05
c__Sordariomycetes	60.6416	45.4998	40.8911	47.4846	79.9996	43.3158	44.9773	52.5265	57.0599	49.6559	5.22052e-05	5.49033e-05	4.95071e-05
c__Neocallimastigomycetes	30.6104	64.1487	35.5691	43.4448	53.3873	68.514	56.5503	63.3009	40.3626	62.8184	5.18707e-05	4.54321e-05	5.83093e-05
c__Bacteroidetes_unclassified	45.7766	6.40442	58.2819	45.7179	14.2477	89.0994	86.9084	47.8322	63.7396	60.684	5.18692e-05	3.40857e-05	6.96527e-05
c__Saprospiria	53.2555	72.991	28.7058	41.7952	118.726	38.2609	52.8952	38.6837	34.2124	36.6761	5.16202e-05	6.30947e-05	4.01456e-05
c__Aquificae	59.8949	104.92	20.0947	161.128	45.8625	28.5774	14.7427	21.2371	22.7934	16.9127	4.96163e-05	7.83799e-05	2.08527e-05
c__Spartobacteria	166.841	46.5775	21.1428	165.027	25.0301	16.8533	3.9127	26.1645	1.26476	19.3838	4.92197e-05	8.49237e-05	1.35158e-05
c__Actinobacteria_noname	47.0039	49.937	46.2525	32.2388	34.6738	48.4138	61.7835	47.6455	61.7601	56.48	4.86189e-05	4.20212e-05	5.52166e-05
c__Ignavibacteriae_noname	35.0582	77.1101	43.5297	13.4241	138.619	24.3789	18.5175	15.2858	35.2318	16.9322	4.18087e-05	6.15483e-05	2.20692e-05
c__Nitrospira	28.3566	55.9851	40.0789	26.8269	74.8312	27	31.7578	26.8431	77.2075	21.1939	4.10081e-05	4.52158e-05	3.68005e-05
c__Candidatus_Sumerlaeota_noname	31.466	38.3796	44.1837	47.4014	36.1872	31.8923	41.5484	33.1605	40.255	45.6121	3.90086e-05	3.95236e-05	3.84937e-05
c__Deinococci	31.2717	67.9062	17.6409	25.7521	40.3375	37.6628	38.5723	39.6181	33.8039	48.9665	3.81532e-05	3.65817e-05	3.97247e-05
c__Candidatus_Altiarchaeota_noname	3.00089	125.767	3.00799	190.438	3.47031	13.071	6.73564	4.20644	2.42046	12.8174	3.64934e-05	6.51367e-05	7.85019e-06
c__Mucoromycetes	182.858	19.631	9.72009	46.0831	27.7904	9.89927	0.612647	27.0426	2.17291	29.6278	3.55438e-05	5.72166e-05	1.38711e-05
c__Halobacteria	30.6259	32.9689	17.6461	48.227	34.0083	32.0419	37.5445	36.0708	33.666	49.5189	3.52318e-05	3.26953e-05	3.77684e-05
c__Balneolia	46.0432	82.2926	61.1382	19.9606	62.8197	14.0788	20.6353	21.5083	11.4153	11.9999	3.51892e-05	5.44509e-05	1.59275e-05
c__Candidatus_Peregrinibacteria_noname	37.6139	84.9059	57.768	88.3489	43.1153	2.60862	8.85875	8.92323	5.69849	13.1036	3.50945e-05	6.23504e-05	7.83855e-06
c__Hydrogenophilalia	55.3389	78.1736	3.43981	168.598	5.69109	3.12565	4.71155	2.95245	4.92951	10.628	3.37588e-05	6.22482e-05	5.26943e-06
c__Candidatus_Fischerbacteria_noname	1.3388	270.152	20.9913	0.399292	2.78025	15.0585	2.07759	4.55373	0.94414	5.93712	3.24233e-05	5.91324e-05	5.71421e-06
c__Candidatus_Riflebacteria_noname	160.306	8.6634	35.3867	11.3947	65.4089	5.76743	7.4183	8.09068	1.30301	9.08232	3.12822e-05	5.6232e-05	6.33235e-06
c__Agaricomycetes	50.2134	30.0258	23.0214	59.4459	57.351	15.97	13.6104	27.7406	11.7527	23.1075	3.12239e-05	4.40115e-05	1.84362e-05
c__Oligoflexia	23.0928	40.6283	65.4079	42.7409	56.7339	15.2819	7.56792	25.1934	9.3989	18.3627	3.04409e-05	4.57208e-05	1.5161e-05
c__Candidatus_Fermentibacteria_noname	24.1534	65.5796	23.1419	74.1957	55.1533	5.99457	13.9759	8.12368	13.2915	16.2586	2.99868e-05	4.84448e-05	1.15289e-05
c__Saccharomycetes	75.7576	31.4456	14.0936	58.9227	32.4504	21.9691	6.4819	24.1695	7.67344	25.3873	2.98351e-05	4.2534e-05	1.71362e-05
c__Candidatus_Latescibacteria_noname	84.7127	13.0859	6.32835	109.993	10.964	15.9347	16.2851	17.922	9.85023	12.6971	2.97773e-05	4.50168e-05	1.45378e-05
c__Candidatus_Rokubacteria_noname	27.7269	53.2369	26.4692	33.3011	22.3264	27.0983	21.0461	30.8013	35.4133	19.84	2.9726e-05	3.26121e-05	2.68398e-05
c__Thaumarchaeota_noname	1.46992	108.832	14.9858	129.938	6.70498	4.10797	3.43052	4.46802	7.19625	10.2056	2.91339e-05	5.23861e-05	5.88167e-06
c__Candidatus_Thorarchaeota_noname	58.9366	54.5847	7.54082	10.2484	61.6474	13.6088	19.1685	36.3921	5.84899	11.6259	2.79602e-05	3.85916e-05	1.73289e-05
c__Gemmatimonadetes_noname	77.6267	41.0254	21.1404	29.7749	16.723	12.2679	18.4057	24.8131	14.2456	22.8528	2.78876e-05	3.72581e-05	1.8517e-05
c__Eurotiomycetes	35.7328	49.3446	23.4633	29.0987	26.7964	17.8506	12.9459	22.5017	30.3071	28.4056	2.76447e-05	3.28872e-05	2.24022e-05
c__Calditrichaeota_noname	21.838	45.3986	18.0301	63.3632	26.4919	10.3532	14.2379	26.5143	11.4409	17.3435	2.55012e-05	3.50244e-05	1.5978e-05
c__Candidatus_Saccharibacteria_unclassified	0	53.9739	6.83837	8.20003	81.8585	12.8542	11.1318	8.25386	30.0625	10.8445	2.24018e-05	3.01742e-05	1.46294e-05
c__Deferribacteres	27.254	19.2975	18.8304	54.5071	18.6524	25.5874	11.6168	17.6448	14.5094	15.8638	2.23764e-05	2.77083e-05	1.70444e-05
c__Chytridiomycetes	56.8213	22.3752	11.303	48.5155	30.684	11.7378	2.21043	19.5531	1.05087	16.1101	2.20361e-05	3.39398e-05	1.01324e-05
c__Candidatus_Marinimicrobia_noname	103.916	16.0779	8.07112	14.7832	28.6572	5.27491	17.1839	6.34915	11.6567	7.71868	2.19688e-05	3.4301e-05	9.63665e-06
c__Candidatus_Nomurabacteria_noname	33.5132	28.2852	1.72123	118.613	4.00575	4.09032	6.70667	3.63284	7.91812	5.31727	2.13803e-05	3.72276e-05	5.53304e-06
c__Glomeromycetes	30.1239	12.0709	10.2706	43.2486	20.9646	8.5755	4.41668	24.1852	1.42105	52.1957	2.07473e-05	2.33357e-05	1.81588e-05
c__Gemmatimonadetes	11.9847	55.7671	17.2646	57.8561	5.30303	11.552	10.9112	12.3681	6.3006	15.9162	2.05224e-05	2.96351e-05	1.14096e-05
c__Thermodesulfobacteria	86.3638	16.3551	18.9647	14.6698	26.3506	5.799	8.07514	4.18332	8.60897	11.5001	2.00871e-05	3.25408e-05	7.6333e-06
c__candidate_division_Zixibacteria_noname	10.3396	58.4314	7.69664	57.5384	4.84465	10.3836	5.18086	12.2675	12.0781	12.3255	1.91086e-05	2.77701e-05	1.04471e-05
c__Candidatus_Woesebacteria_noname	7.79409	20.1059	13.3248	4.82186	14.2479	27.074	19.1762	27.6353	30.5368	25.7353	1.90452e-05	1.20589e-05	2.60315e-05
c__Endomicrobia	79.2348	19.3734	14.0916	12.8881	29.8942	8.81553	6.77819	6.60868	4.73561	7.0295	1.8945e-05	3.10964e-05	6.7935e-06
c__Malgrandaviricetes	14.1102	23.0471	75.5836	7.15121	18.9904	9.84101	12.9729	9.76721	4.22574	9.79091	1.8548e-05	2.77765e-05	9.31955e-06
c__candidate_division_NC10_noname	102.921	9.72446	5.51676	7.81829	34.373	3.60641	5.2924	4.73024	6.02036	4.05466	1.84058e-05	3.20707e-05	4.74081e-06
c__Candidatus_Brocadiae	13.4335	19.5487	5.89122	51.8959	9.08046	16.5278	12.4016	17.809	13.3345	20.8082	1.80731e-05	1.99699e-05	1.61762e-05
c__Chloroflexia	53.4036	10.7606	10.6978	14.7427	9.76726	10.0867	13.2521	21.3836	18.0839	16.2463	1.78425e-05	1.98744e-05	1.58105e-05
c__Thermoprotei	10.3877	35.4285	13.9888	10.8836	14.0519	23.6977	17.3345	13.0109	17.5389	12.3476	1.6867e-05	1.69481e-05	1.67859e-05
c__Candidatus_Atribacteria_noname	5.11563	11.6066	19.6655	17.9278	12.2748	23.5579	17.9705	22.5717	26.922	8.64316	1.66256e-05	1.33181e-05	1.99331e-05
c__Faserviricetes	1.89065	13.5263	30.917	3.94151	0.940659	23.4834	18.7719	34.9714	6.93097	27.8421	1.63216e-05	1.02432e-05	2.24e-05
c__Candidatus_Moranbacteria_noname	6.25308	33.1018	7.60217	33.5676	7.51523	22.045	18.7225	7.78098	11.0541	13.838	1.61481e-05	1.7608e-05	1.46881e-05
c__Candidatus_Pacebacteria_noname	0.688334	24.9084	3.53191	1.40478	9.61426	12.9577	15.4893	71.7126	9.18648	11.7857	1.61279e-05	8.02954e-06	2.42264e-05
c__Candidatus_Woesearchaeota_noname	103.521	3.96013	6.53308	4.70456	9.65576	4.65125	4.18758	4.20239	10.6203	7.98871	1.60025e-05	2.56749e-05	6.33005e-06
c__Zetaproteobacteria	37.2152	21.1015	21.893	10.871	24.2724	12.3432	8.95129	10.7695	2.78566	8.89649	1.59099e-05	2.30706e-05	8.74923e-06
c__Candidatus_Bathyarchaeota_noname	33.7688	13.2122	14.7584	11.4956	12.9931	10.2067	10.8864	19.6313	14.1593	12.8717	1.53983e-05	1.72456e-05	1.35511e-05
c__Thermococci	15.4863	28.1266	7.87723	12.5907	11.1558	5.174	10.5823	16.3452	27.4016	17.9441	1.52684e-05	1.50473e-05	1.54894e-05
c__Ktedonobacteria	7.42116	23.6386	7.77887	9.71435	17.523	16.0452	8.23138	14.0231	34.146	9.95567	1.48477e-05	1.32152e-05	1.64802e-05
c__Candidatus_Termititenacia	11.1634	24.1477	8.3924	17.1916	12.948	12.6847	16.3964	22.1752	8.76249	10.0766	1.43938e-05	1.47686e-05	1.40191e-05
c__Candidatus_Hydrothermae_noname	5.59981	34.8129	2.21015	44.3336	0.443174	2.38529	1.14335	22.139	5.30447	17.4599	1.35832e-05	1.74799e-05	9.6864e-06
c__Nitrospinae_noname	4.87336	39.9055	1.22576	51.698	10.6508	7.32011	0.91726	7.38603	2.06811	6.62304	1.32668e-05	2.16707e-05	4.86291e-06
c__Methylacidiphilae	111.064	2.81943	2.85209	4.36914	5.04955	1.43116	0	0.154445	0.881688	0.709868	1.29331e-05	2.52309e-05	6.35432e-07
c__Dothideomycetes	11.0698	14.0467	6.55619	20.9677	16.6545	9.19376	10.5037	11.4493	8.58929	17.4556	1.26487e-05	1.3859e-05	1.14383e-05
c__Acidithiobacillia	4.28205	33.3745	9.66172	11.1721	32.3008	4.33386	6.57833	5.43432	8.04502	9.74113	1.24924e-05	1.81582e-05	6.82653e-06
c__Candidatus_Magasanikbacteria_noname	27.03	30.5449	12.4729	4.99146	13.681	8.47747	7.19597	4.61365	5.24087	6.10387	1.20352e-05	1.77441e-05	6.32636e-06
c__Candidatus_Poribacteria_noname	2.95729	37.0889	2.66874	42.3766	3.21206	2.66365	4.6019	9.23883	3.81084	9.29598	1.17915e-05	1.76607e-05	5.92224e-06
c__Candidatus_Wallbacteria_noname	3.7318	35.0083	3.6432	38.7759	10.5565	6.8291	1.65691	6.43858	1.69152	7.84142	1.16173e-05	1.83431e-05	4.89151e-06
c__Thermoleophilia	1.23513	22.052	2.52704	55.9463	2.90729	1.32568	2.61215	18.981	2.23691	5.61301	1.15436e-05	1.69335e-05	6.15374e-06
c__Candidatus_Falkowbacteria_noname	21.8371	21.1663	6.35856	5.1805	45.5377	3.21714	1.70777	3.05541	2.2867	3.85228	1.142e-05	2.0016e-05	2.82386e-06
c__Dictyoglomia	4.43989	7.05454	24.7724	21.7227	15.023	7.00896	9.54819	8.35327	8.53828	5.49082	1.11952e-05	1.46025e-05	7.7879e-06
c__Candidatus_Roizmanbacteria_noname	6.51696	13.3373	15.9206	5.00672	14.7917	8.75368	8.60443	13.3461	11.5928	13.4139	1.11284e-05	1.11147e-05	1.11422e-05
c__Endogonomycetes	12.5619	8.75742	14.282	14.9869	10.0469	9.98714	3.94701	11.4098	7.48213	15.4999	1.08961e-05	1.2127e-05	9.66521e-06
c__Acidimicrobiia	17.9951	19.407	6.6729	6.6683	5.47588	5.8323	5.82876	15.8642	13.143	6.7237	1.03611e-05	1.12438e-05	9.4784e-06
c__Candidatus_Dadabacteria_noname	19.3521	14.1874	8.64374	17.1187	5.44556	4.78416	14.0002	3.29966	5.57743	5.93566	9.83446e-06	1.29495e-05	6.71942e-06
c__Candidatus_Desantisbacteria_noname	5.96664	29.0181	4.94088	33.1015	6.87888	1.14124	2.09641	2.10439	3.60119	5.85262	9.47018e-06	1.59812e-05	2.95917e-06
c__Caldilineae	4.93121	10.8658	20.5941	5.6345	10.6209	3.67857	6.87184	12.6364	4.51065	7.82678	8.81708e-06	1.05293e-05	7.10485e-06
c__Candidatus_Staskawiczbacteria_noname	3.38119	7.90257	4.22848	1.68687	2.89188	42.5947	13.9182	3.28725	3.65007	4.01756	8.75587e-06	4.0182e-06	1.34935e-05
c__Candidatus_Sumerlaeia	0.129847	35.5318	0.087406	44.1031	0.434652	0.219623	0	2.90914	0.424606	3.57773	8.74179e-06	1.60574e-05	1.42622e-06
c__Candidatus_Levybacteria_noname	13.6022	15.4124	1.43819	0	33.8973	5.53972	7.3133	2.14984	3.9139	2.05148	8.53184e-06	1.287e-05	4.19365e-06
c__Methanococci	23.0133	11.7624	5.77283	3.51318	7.44098	6.2505	7.11538	6.69294	7.50756	4.41812	8.34872e-06	1.03005e-05	6.3969e-06
c__Archaeoglobi	2.53037	5.87619	2.46894	5.00966	13.5253	7.87963	10.7438	9.99723	7.48971	16.1229	8.16437e-06	5.88209e-06	1.04467e-05
c__Candidatus_Uhrbacteria_noname	6.19761	12.9698	6.29936	4.00217	13.7614	9.69555	3.83296	6.2058	9.05293	9.52482	8.15424e-06	8.64606e-06	7.66241e-06
c__Candidatus_Aerophobetes_noname	10.3841	12.0067	6.42754	6.97184	3.21281	4.92197	13.2593	8.7156	7.80195	7.72166	8.14235e-06	7.8006e-06	8.4841e-06
c__candidate_division_CPR2_noname	25.034	2.86433	15.0867	25.6047	3.45552	2.84441	0.371172	0.462354	3.81132	1.57133	8.11058e-06	1.4409e-05	1.81212e-06
c__Candidatus_Kuenenbacteria_noname	18.0806	19.0013	0	28.5367	3.11414	3.00455	1.82313	0.294315	5.42725	1.17931	8.04614e-06	1.37466e-05	2.34571e-06
c__Candidatus_Lokiarchaeota_noname	8.11393	5.12968	4.74189	7.1796	13.7445	3.16235	8.79708	5.87642	13.844	8.38081	7.89703e-06	7.78192e-06	8.01214e-06
c__Microsporidia_noname	8.7431	8.08022	6.54782	16.0001	17.6943	5.63097	0.852813	7.09309	3.41574	4.32854	7.83866e-06	1.14131e-05	4.26423e-06
c__Candidatus_Cryosericia	5.57004	5.48119	7.13448	6.47294	2.94542	10.5973	12.9618	7.0764	9.98542	9.94247	7.81675e-06	5.52082e-06	1.01127e-05
c__Candidatus_Nealsonbacteria_noname	8.56956	6.37869	4.02685	4.14302	4.47002	11.0528	11.6923	6.17251	11.7822	9.6697	7.79577e-06	5.51763e-06	1.00739e-05
c__Candidatus_Berkelbacteria_noname	53.9532	11.0035	2.07422	0.857265	7.0052	0.219851	0.597112	0.762082	0.164654	0.230368	7.68674e-06	1.49787e-05	3.94813e-07
c__Candidatus_Riflemargulisbacteria	3.01057	29.6303	2.75919	1.8964	7.979	7.20726	3.18555	1.43152	13.8921	3.55807	7.45499e-06	9.05508e-06	5.85489e-06
c__Chlorobi_noname	7.22767	5.62469	8.28941	3.83893	8.40544	7.28785	8.58933	4.92106	11.4971	7.6081	7.32896e-06	6.67723e-06	7.9807e-06
c__Megaviricetes	4.92784	10.1568	5.98046	9.37332	9.01506	4.84009	3.95681	10.4842	2.56223	6.84391	6.81407e-06	7.89069e-06	5.73745e-06
c__Candidatus_Curtissbacteria_noname	3.46046	6.48109	5.46629	5.08359	14.3807	8.46224	2.29728	6.39912	7.15776	8.3392	6.75277e-06	6.97443e-06	6.53112e-06
c__Harpellomycetes	19.8485	5.07999	2.33124	13.0855	3.39651	1.02961	0.300399	8.74362	0.072291	9.19224	6.30798e-06	8.74833e-06	3.86763e-06
c__Thermomicrobia	7.25622	9.72168	9.53815	7.67453	3.89637	5.82511	2.63144	5.88565	2.89887	3.98945	5.93175e-06	7.61739e-06	4.2461e-06
c__Candidatus_Kapabacteria_noname	0.959723	5.14956	5.23879	3.31277	5.26639	1.85161	6.6875	15.5088	6.24864	8.66246	5.88862e-06	3.98545e-06	7.7918e-06
c__Cryptomycota_noname	10.2252	6.15767	2.08434	18.4871	8.14778	1.75616	0.122231	5.6746	0.192552	5.6911	5.85387e-06	9.0204e-06	2.68733e-06
c__Candidatus_Yanofskybacteria_noname	1.29438	6.56551	3.92464	3.81786	3.47692	10.6684	9.31532	8.08941	5.47674	5.55037	5.81795e-06	3.81586e-06	7.82005e-06
c__Rubrobacteria	4.50797	7.24647	5.08921	1.34276	5.95765	3.34936	5.17322	8.43661	4.83644	11.6996	5.76393e-06	4.82881e-06	6.69904e-06
c__Tectiliviricetes	0	0	0.013511	0	0	12.6669	0	0.788796	0	41.6149	5.50841e-06	2.7022e-09	1.10141e-05
c__Candidatus_Delongbacteria_noname	5.9593	7.2689	1.28445	4.49714	15.9033	1.16077	10.4468	2.57045	3.87787	1.64227	5.46112e-06	6.98262e-06	3.93963e-06
c__Coprothermobacteria	7.12276	5.37721	2.36774	2.34095	1.45918	6.25965	9.99958	3.34042	11.485	2.10296	5.18554e-06	3.73356e-06	6.63752e-06
c__Candidatus_Schekmanbacteria_noname	4.24543	6.13532	1.12232	3.02125	2.45266	4.81283	0.464457	3.18797	23.3275	1.988	5.07578e-06	3.39539e-06	6.75616e-06
c__Fusobacteria_noname	1.5538	3.74535	4.84298	4.51362	10.4149	9.0426	2.54386	5.09606	5.98676	2.72506	5.0465e-06	5.01414e-06	5.07887e-06
c__Fibrobacteres_noname	7.89208	3.53395	4.39028	6.54627	11.6966	3.23349	4.28636	4.40848	2.17197	1.62447	4.9784e-06	6.81184e-06	3.14495e-06
c__Candidatus_Bipolaricaulota_noname	3.76088	6.75521	2.56756	2.33847	4.1858	7.89776	4.72819	8.7199	6.40144	1.62073	4.89759e-06	3.92158e-06	5.87361e-06
c__Calditrichae	5.93611	5.98034	2.85331	7.27027	3.27188	4.90628	2.0962	5.90845	3.00326	7.32814	4.85542e-06	5.06238e-06	4.64847e-06
c__Candidatus_Zambryskibacteria_noname	2.92054	13.1451	2.86067	1.08645	8.36953	3.16497	3.05051	4.3178	6.2201	2.06581	4.72015e-06	5.67647e-06	3.76384e-06
c__Candidatus_Kaiserbacteria_noname	2.71822	9.4169	5.38716	3.13564	8.8376	2.7092	2.79359	2.54897	5.11286	4.45603	4.71162e-06	5.89911e-06	3.52413e-06
c__candidate_division_WWE3_noname	8.45624	9.26263	6.27507	1.20732	3.05526	4.51884	2.25971	4.18603	4.07582	3.04597	4.63429e-06	5.65131e-06	3.61727e-06
c__Tremellomycetes	16.7376	1.69278	1.53874	11.2126	3.61833	0.920532	0.841338	3.61141	0.053143	5.93544	4.61619e-06	6.96e-06	2.27237e-06
c__Blastocladiomycetes	15.8682	6.75983	1.47236	8.5114	6.01405	2.49004	0.166217	1.4928	0.24432	3.06396	4.60832e-06	7.72517e-06	1.49147e-06
c__Leotiomycetes	5.70994	5.8224	1.65241	8.58988	5.83952	2.1614	1.34488	5.97379	1.1134	7.0152	4.52228e-06	5.52283e-06	3.52173e-06
c__Candidatus_Marinamargulisbacteria	4.1398	10.777	3.28123	0.283569	24.0521	0.653132	0.028548	0.741396	0.026234	0	4.3983e-06	8.50675e-06	2.89862e-07
c__Basidiobolomycetes	14.7543	2.8759	1.8441	6.6342	4.97018	1.63988	0.009842	4.00674	0.217848	6.48371	4.34367e-06	6.21573e-06	2.47161e-06
c__Ardenticatenia	2.11178	7.9091	2.90779	1.54251	0.397049	6.76316	4.54282	5.36558	2.39107	9.42269	4.33535e-06	2.97364e-06	5.69706e-06
c__Holophagae	2.40658	2.83846	2.97159	3.18089	2.16617	2.20269	3.99666	13.0813	3.89213	5.64118	4.23777e-06	2.71274e-06	5.7628e-06
c__Candidatus_Tectomicrobia_noname	3.44394	8.65933	1.74041	2.17239	1.78223	5.14833	5.06907	4.37413	4.19273	5.65829	4.22408e-06	3.55966e-06	4.88851e-06
c__Thermotogae_noname	1.71525	3.99892	2.25308	3.07841	2.77223	11.1585	3.54621	8.52763	3.66988	1.42663	4.21468e-06	2.76358e-06	5.66578e-06
c__Chlamydiae_noname	5.418	2.82658	6.04871	1.8119	6.87323	6.70564	1.53296	4.76908	1.95484	4.1823	4.21232e-06	4.59568e-06	3.82896e-06
c__Candidatus_Thermofonsia	7.27534	2.66669	1.2924	3.99517	1.75195	4.9174	1.07971	3.49139	3.11546	10.0944	3.96799e-06	3.39631e-06	4.53967e-06
c__Chrysiogenetes	6.6357	2.89724	0.71916	4.4163	2.77298	2.86951	2.33613	6.89914	1.94813	7.92005	3.94143e-06	3.48828e-06	4.39459e-06
c__Candidatus_Poseidoniia	10.7186	0.826098	1.38413	3.30378	2.11309	0.840569	0.258994	6.4947	4.92377	8.01956	3.88833e-06	3.66914e-06	4.10752e-06
c__Actinobacteria_unclassified	2.06447	1.58701	10.395	6.40887	2.19006	2.83769	2.13594	2.65031	6.33821	2.02141	3.8629e-06	4.52908e-06	3.19671e-06
c__Mortierellomycetes	11.3199	1.00057	0.988667	9.45948	2.90861	1.64909	0.049286	5.37884	0.65387	5.12467	3.8533e-06	5.13545e-06	2.57115e-06
c__Candidatus_Heimdallarchaeota_noname	1.11637	4.38668	0.53332	1.56559	1.50723	4.0509	7.43964	7.43011	7.88618	1.94118	3.78572e-06	1.82184e-06	5.7496e-06
c__Candidatus_Buchananbacteria_noname	1.2837	1.32298	6.02665	2.43707	12.9541	4.81313	0.749597	1.75743	2.4872	3.19213	3.7024e-06	4.80489e-06	2.5999e-06
c__Candidatus_Taylorbacteria_noname	14.8834	4.54043	1.24479	0.941614	0.752436	1.64061	4.74912	2.03584	2.8413	2.19707	3.58266e-06	4.47253e-06	2.69279e-06
c__Candidatus_Gracilibacteria_noname	5.48892	2.09954	0.200474	8.92418	8.03802	0.341956	3.68377	4.83175	0.33611	0.882408	3.48271e-06	4.95023e-06	2.0152e-06
c__Candidatus_Daviesbacteria_noname	10.7263	4.00434	4.89452	1.98556	5.72939	0.670307	0.23076	1.70003	2.55361	2.07745	3.45722e-06	5.46802e-06	1.44643e-06
c__Microbotryomycetes	9.79386	3.44911	2.22768	5.20622	3.47727	1.51497	0.490616	2.72445	1.38112	3.47755	3.37429e-06	4.83083e-06	1.91774e-06
c__Candidatus_Aenigmarchaeota_noname	10.6578	3.67755	5.39808	3.40109	1.34741	5.20938	0.028264	1.12699	1.24302	1.3597	3.34492e-06	4.89638e-06	1.79347e-06
c__Candidatus_Shapirobacteria_noname	12.6621	5.86283	3.69449	1.17984	4.53355	1.24495	1.18949	0.913719	0.818522	0.868066	3.29676e-06	5.58657e-06	1.00695e-06
c__Candidatus_Peribacteria	0.651456	3.32625	1.26334	0.382616	2.11838	5.92959	7.5229	1.54415	8.80638	1.17746	3.27225e-06	1.54841e-06	4.9961e-06
c__Balneolaeota_noname	1.20526	5.08263	5.52775	1.82571	0.754863	2.96765	0.57411	7.30813	0.611302	5.98876	3.18462e-06	2.87924e-06	3.48999e-06
c__Zoopagomycetes	15.2007	3.54417	1.3296	3.9752	2.77507	1.22601	0	1.02217	0.057593	2.44103	3.15716e-06	5.36496e-06	9.49361e-07
c__Candidatus_Wolfebacteria_noname	4.21318	4.80212	3.34221	4.39421	2.37186	5.31589	2.89831	0.064418	2.10493	1.36307	3.08702e-06	3.82472e-06	2.34932e-06
c__Aquificae_noname	4.06033	5.11243	2.32142	0	9.98357	0.78492	2.80428	2.03051	3.27736	0.242297	3.06171e-06	4.29555e-06	1.82787e-06
c__Caldisericia	7.17971	4.45639	0.772928	2.46017	8.19928	0.415845	0.803949	0.830051	1.49941	1.9103	2.8528e-06	4.6137e-06	1.09191e-06
c__Candidatus_Kerfeldbacteria_noname	18.3313	1.22792	0.689161	0.467604	4.22204	1.02617	0.377285	0.450688	1.02618	0.223385	2.80417e-06	4.9876e-06	6.20741e-07
c__Monoblepharidomycetes	6.14198	6.63905	1.12585	4.8239	1.51806	1.2147	0.10587	2.61966	0.192806	3.40176	2.77837e-06	4.04977e-06	1.50696e-06
c__Candidatus_Kryptonia_noname	1.42701	6.43755	0.100505	3.68038	4.83176	2.63195	3.36765	2.33724	2.21592	0.730376	2.77603e-06	3.29544e-06	2.25663e-06
c__Candidatus_Eisenbacteria_noname	0.285875	1.11346	0.223076	1.96932	7.94164	3.56848	5.63479	3.02069	1.65163	1.63965	2.70486e-06	2.30667e-06	3.10305e-06
c__Candidatus_Firestonebacteria_noname	0.580018	5.64524	0.311983	6.8954	1.5787	2.6898	3.10418	0.922065	2.9592	2.33305	2.70196e-06	3.00227e-06	2.40166e-06
c__Candidatus_Methanofastidiosa	0.733364	3.88009	3.44677	0.51915	1.4572	2.54763	2.27642	5.46519	1.37256	5.06022	2.67586e-06	2.00732e-06	3.3444e-06
c__Candidatus_Gottesmanbacteria_noname	4.5357	3.48552	3.51401	1.1334	4.41813	1.47532	1.2581	2.38329	2.05318	2.27476	2.65314e-06	3.41735e-06	1.88893e-06
c__Candidatus_Parcubacteria_noname	0.779471	10.9977	3.42669	0.071055	3.43189	2.81338	0.93025	1.28228	1.56452	0.4901	2.57874e-06	3.74137e-06	1.41611e-06
c__Candidatus_Ryanbacteria_noname	0.093321	3.59591	1.93815	2.10046	8.37647	2.0164	3.88772	0.038258	2.79417	0.854591	2.56955e-06	3.22086e-06	1.91823e-06
c__Caldiserica_noname	0.038383	4.82083	2.09743	2.10503	0.847476	3.83278	2.85524	2.50305	2.14167	4.37347	2.56154e-06	1.98183e-06	3.14124e-06
c__Blastocatellia	1.96398	0.561697	0.659777	1.02473	1.0572	2.64299	4.72255	5.62032	2.54393	3.64234	2.44395e-06	1.05348e-06	3.83443e-06
c__Exobasidiomycetes	3.45947	4.02738	0.758171	6.34609	5.47011	0.702878	0.071988	1.90638	0.314498	1.21407	2.4271e-06	4.01225e-06	8.41964e-07
c__Ascomycota_noname	5.45881	1.36265	2.61226	3.43703	1.81752	2.23513	0.503141	4.08994	1.13063	1.48488	2.4132e-06	2.93766e-06	1.88874e-06
c__Candidatus_Doudnabacteria_noname	0.666381	4.97989	0	5.22352	4.68652	1.71039	1.84961	2.47577	1.01034	1.0891	2.36915e-06	3.11126e-06	1.62704e-06
c__Candidatus_Portnoybacteria_noname	4.71749	2.10847	0.302787	1.32184	3.58392	0.830505	3.43895	4.92627	0.592939	1.86016	2.36833e-06	2.4069e-06	2.32976e-06
c__Malasseziomycetes	8.37353	1.0659	1.47239	5.53667	0.49081	0.397585	0.081831	3.32561	0.113174	2.49908	2.33566e-06	3.38786e-06	1.28346e-06
c__Dimargaritomycetes	6.60678	1.28658	1.2628	6.47477	2.0779	0.56394	0	1.76027	0.066093	1.80302	2.19021e-06	3.54176e-06	8.38665e-07
c__Pezizomycetes	4.50981	3.3523	1.3941	3.58633	4.26062	1.06587	0.012676	0.541631	1.59613	1.07892	2.13984e-06	3.42063e-06	8.59044e-07
c__Nitrospinia	4.46878	1.58258	3.70337	0.218135	1.41833	2.68735	2.91098	2.4805	0.837766	0.911694	2.12195e-06	2.27824e-06	1.96566e-06
c__Rhodothermia	3.36622	0.590096	1.68639	1.59707	3.72932	2.36667	0.355409	6.2104	0.580027	0.719244	2.12009e-06	2.19382e-06	2.04635e-06
c__Nitriliruptoria	3.46092	1.62618	0.682378	7.29198	0.203178	0.168504	2.18405	0.653277	3.79061	0.837452	2.08985e-06	2.65293e-06	1.52678e-06
c__Revtraviricetes	9.93711	1.96974	0.577556	0.558722	5.60277	0.929452	0.739055	0	0.327114	0	2.06415e-06	3.72918e-06	3.99124e-07
c__Orbiliomycetes	4.01115	3.1799	0.290219	7.40097	1.20752	1.1864	0.25478	0.368205	0.145467	1.93055	1.99752e-06	3.21795e-06	7.7708e-07
c__Candidatus_Jacksonbacteria_noname	15.2462	0.582215	0	0.544998	2.15824	0.083389	0	0.905961	0	0	1.95211e-06	3.70634e-06	1.9787e-07
c__Candidatus_Vogelbacteria_noname	0.055626	3.96598	1.60467	4.3807	3.94573	1.70439	0.035721	1.41711	0.670689	1.22364	1.90043e-06	2.79054e-06	1.01031e-06
c__Limnochordia	1.87142	0.890703	1.66357	1.70086	1.65575	0.510691	1.92527	2.29363	4.81877	1.59726	1.89279e-06	1.55646e-06	2.22913e-06
c__Candidatus_Microgenomates_noname	8.3003	3.55146	1.10346	0.312669	1.36162	1.05914	1.2903	0.866699	0.557485	0.223959	1.86271e-06	2.9259e-06	7.99516e-07
c__Candidatus_Ozemobacteria	0.759654	2.02308	0.790732	1.37269	3.95505	0.588385	2.47423	3.80431	1.91501	0.834999	1.85181e-06	1.78024e-06	1.92339e-06
c__Armatimonadia	1.62457	1.76104	1.1295	1.01146	1.08392	2.69082	0.888964	3.31944	1.86657	3.1138	1.84901e-06	1.3221e-06	2.37592e-06
c__Schizosaccharomycetes	2.2655	2.55168	0.725651	4.17603	3.02811	0.283141	0	2.09141	0.147225	3.01216	1.82809e-06	2.5494e-06	1.10679e-06
c__Candidatus_Korarchaeota_noname	0.665271	2.53538	0.617418	1.48279	1.66204	1.27909	3.56783	0.963125	0.474895	4.97831	1.82261e-06	1.39258e-06	2.25265e-06
c__Kickxellomycetes	5.37233	0.229995	1.95207	3.00061	4.80048	1.36423	0.016366	0.889054	0.032968	0.270475	1.79286e-06	3.0711e-06	5.14618e-07
c__Terrimicrobia	3.08463	0.770931	0	0.146976	0.366405	3.31761	0.498164	7.00299	0.484524	1.91917	1.75914e-06	8.73788e-07	2.64449e-06
c__Candidatus_Wildermuthbacteria_noname	0.321527	2.65644	2.39142	0.886059	2.90293	0.649477	1.57634	1.05904	3.47765	1.15976	1.70806e-06	1.83168e-06	1.58445e-06
c__Hadesarchaea	0.830994	0.965095	1.46374	1.8606	1.96901	0.192184	0.835504	7.40449	0.295553	1.19689	1.70141e-06	1.41789e-06	1.98492e-06
c__Thermodesulfobacteria_noname	2.19551	0.739302	4.88362	1.56567	0.191134	0.122487	3.29321	1.88892	0.488052	1.58482	1.69527e-06	1.91505e-06	1.4755e-06
c__candidate_division_CPR1_noname	0	3.76191	2.46988	3.13759	0	1.67783	0.856589	0.942033	3.05849	0.991949	1.68963e-06	1.87388e-06	1.50538e-06
c__Candidatus_Muproteobacteria	3.40463	2.12356	0.536177	0.664621	0.907861	3.54312	0.876797	1.98639	1.87074	0.251078	1.6165e-06	1.52737e-06	1.70563e-06
c__Ustilaginomycetes	4.9988	1.27855	1.37641	2.77519	2.26002	1.2772	0.086124	1.30801	0.081744	0.303035	1.57451e-06	2.53779e-06	6.11223e-07
c__Candidatus_Woykebacteria_noname	0.310999	1.64213	1.66282	7.72118	0.125501	0.286408	0.251385	0.715442	2.06712	0.512102	1.52951e-06	2.29252e-06	7.66491e-07
c__Candidatus_Handelsmanbacteria_noname	0.906071	0.531047	1.54682	1.40543	1.41177	3.84918	2.24368	0.451864	2.28186	0.44889	1.50766e-06	1.16023e-06	1.8551e-06
c__Candidatus_Abyssubacteria_noname	2.84371	2.68257	0.869681	0.322527	0	5.15365	0.659683	0.218707	1.64947	0.459888	1.48599e-06	1.3437e-06	1.62828e-06
c__Planctomycetes_unclassified	4.507	2.66311	0.119995	1.80259	0.996654	0.931969	0.836413	1.19848	0.778938	0.684036	1.45192e-06	2.01787e-06	8.85968e-07
c__Thermoflexia	0.78019	2.52575	1.4569	0.479725	0.770663	1.426	0.920284	2.62944	0.490191	2.95569	1.44348e-06	1.20265e-06	1.68432e-06
c__Thermoanaerobaculia	0.146716	0.470154	0.143702	1.07422	2.24644	0.250022	8.00133	0.262454	1.63213	0.169318	1.43965e-06	8.16246e-07	2.06305e-06
c__Chitinispirillia	1.49026	2.73035	0.082291	1.55725	0.461912	1.72527	2.93071	0.646364	0.615569	1.76747	1.40075e-06	1.26441e-06	1.53708e-06
c__Fimbriimonadia	0	0.266995	0.220077	6.32544	3.24572	0.463663	0	1.33906	0.279546	1.7674	1.39079e-06	2.01165e-06	7.69933e-07
c__Quintoviricetes	2.69729	2.675	0.130992	0.637937	0.622671	0.066309	0.110726	0.136534	0	6.76501	1.38425e-06	1.35278e-06	1.41572e-06
c__Chitinivibrionia	1.31276	1.23026	0	2.2817	6.43357	0.526534	0.076687	0.155109	0.026256	1.06193	1.31048e-06	2.25166e-06	3.69302e-07
c__Pucciniomycetes	3.16269	1.2856	1.18093	2.36991	3.32715	0.285203	0	0.618372	0.025428	0.444804	1.27001e-06	2.26525e-06	2.74761e-07
c__Dacrymycetes	1.58104	0.528594	0.33414	1.73766	1.52827	2.10135	0.027115	4.25843	0	0.598951	1.26956e-06	1.14194e-06	1.39717e-06
c__Candidatus_Margulisbacteria_noname	0.459337	0.370609	0.184084	0.121366	0	0.888982	0.382848	1.27448	2.15694	6.35108	1.21897e-06	2.27079e-07	2.21086e-06
c__Candidatus_Coatesbacteria_noname	0	1.43162	0.443306	0.443085	3.92541	1.50554	0.860046	1.23397	1.03465	1.16953	1.20472e-06	1.24868e-06	1.16075e-06
c__Entomophthoromycetes	7.04628	0.953943	0.1613	0.739719	1.2939	0.667865	0.390869	0.396245	0	0.296648	1.19468e-06	2.03903e-06	3.50325e-07
c__Candidatus_Giovannonibacteria_noname	0.045314	1.64428	0	0	4.08389	0.340604	0.883575	0.985115	2.93059	0.340065	1.12534e-06	1.1547e-06	1.09599e-06
c__Candidatus_Raymondbacteria_noname	1.41676	1.00165	0	1.54923	0.211878	1.98013	2.63004	0.869195	0.294058	1.20056	1.11535e-06	8.35905e-07	1.3948e-06
c__Candidatus_Diapherotrites_noname	0.083056	4.71294	0.76551	0.148787	1.11038	0.467177	2.65317	0	0.51821	0.112995	1.05722e-06	1.36414e-06	7.50311e-07
c__Candidatus_Jorgensenbacteria_noname	0	1.72828	2.39552	0.199137	0	0.382481	1.04935	3.5328	0.567529	0.510076	1.03652e-06	8.64587e-07	1.20845e-06
c__Candidatus_Methanoliparia	1.43861	0.492031	1.55219	0.866468	0	1.18908	0.480163	1.51327	0.548062	2.25292	1.03328e-06	8.69861e-07	1.1967e-06
c__Pneumocystidomycetes	3.64873	0.20971	0.074528	1.07288	0.458641	1.90324	0	0.66324	0.042518	2.01103	1.00845e-06	1.0929e-06	9.24006e-07
c__Wallemiomycetes	2.00003	1.14882	0.511522	1.96618	1.46661	0.189569	0.116082	0.260631	0.067262	2.17108	9.89778e-07	1.41863e-06	5.60925e-07
c__Candidatus_Azambacteria_noname	0.487557	1.18801	1.29481	1.30784	2.13927	0.752353	0.198241	1.66126	0.555047	0.059304	9.64369e-07	1.2835e-06	6.4524e-07
c__Candidatus_Micrarchaeota_noname	0	1.27627	1.42038	0.200208	0.06877	0.228632	0.439824	2.46048	0.282712	3.19061	9.56789e-07	5.93126e-07	1.32045e-06
c__Candidatus_Hydrothermarchaeota_noname	0	3.27357	0	0	4.03915	0.04459	1.02682	0.388237	0	0.660026	9.4324e-07	1.46254e-06	4.23934e-07
c__Candidatus_Brennerbacteria_noname	7.76865	0.141105	0.679303	0.156097	0	0.16201	0	0.037557	0.106151	0.132807	9.18368e-07	1.74903e-06	8.7705e-08
c__Candidatus_Mcinerneyibacteria	0.911708	0.027152	3.18238	0	0.041302	0.894428	1.44655	0.792627	1.38088	0.501428	9.17845e-07	8.32508e-07	1.00318e-06
c__Chthonomonadetes	1.04771	1.03637	2.08466	0.04513	0.450834	1.04679	0.522147	1.85873	0.542306	0.437877	9.07255e-07	9.32941e-07	8.81569e-07
c__candidate_division_LCP-89_noname	0	0.158847	0.462365	1.73344	0.576078	1.75037	3.67948	0.374702	0	0.181287	8.91657e-07	5.86145e-07	1.19717e-06
c__Candidatus_Abawacabacteria_noname	0.138007	1.42615	3.2202	0.178466	0.764085	0.936077	0.556709	0.892064	0.360495	0.399683	8.87194e-07	1.14538e-06	6.29006e-07
c__Tepidiformia	0.503515	0.745502	0.264525	0.060179	0	0.045095	1.05655	1.18544	4.79897	0	8.65979e-07	3.14744e-07	1.41721e-06
c__Candidatus_Fermentibacteria_(class)	0.009388	0.276756	0.132046	0.053957	0.125008	0.660306	4.7134	0.965752	0.159592	1.33992	8.43612e-07	1.19431e-07	1.56779e-06
c__Candidatus_Terrybacteria_noname	0.565143	3.16773	0	0	3.41819	0.055404	0.286839	0.130084	0.51914	0	8.14254e-07	1.43021e-06	1.98293e-07
c__Candidatus_Liptonbacteria_noname	0	2.27332	0.196935	0.135073	1.21649	0.962876	2.08035	0.298868	0.805846	0.096763	8.06652e-07	7.64364e-07	8.48941e-07
c__Candidatus_Edwardsbacteria_noname	0.605441	0.106171	0.96099	0.719551	0.315182	0.312014	3.43892	0.273962	1.12033	0.207188	8.05975e-07	5.41467e-07	1.07048e-06
c__candidate_division_WOR-3_noname	0.052804	0.782418	1.52153	0	0.484309	0.045603	0.558382	2.013	1.18678	1.09313	7.73797e-07	5.68212e-07	9.79381e-07
c__candidate_division_CPR3_noname	0.071982	0.081723	0.230075	0.510396	5.21852	0.976477	0	0.059695	0.024402	0.553821	7.72709e-07	1.22254e-06	3.22879e-07
c__Candidatus_Komeilibacteria_noname	0.063031	1.21942	0.391312	0	1.37162	0.537617	0.90158	0.663862	0.155136	2.3903	7.69389e-07	6.09078e-07	9.297e-07
c__Candidatus_Aureabacteria_noname	0.021354	0.425093	0.331889	0.486171	0.068277	0.016558	3.73313	0.960644	0.647487	0.990435	7.68104e-07	2.66557e-07	1.26965e-06
c__Candidatus_Amesbacteria_noname	0.415675	1.71088	1.91839	0.071055	0.388826	0.714785	0	0.38672	1.12806	0.669364	7.40376e-07	9.00967e-07	5.79785e-07
c__Neolectomycetes	0.513315	0	1.36151	3.63506	0.161791	0	0	0.393146	0	1.13412	7.19894e-07	1.13434e-06	3.05453e-07
c__Candidatus_Yonathbacteria_noname	0	1.56429	0.020768	0.201456	2.29157	0.254531	0.018713	0.508222	0.987565	1.32958	7.1767e-07	8.15618e-07	6.19722e-07
c__Taphrinomycetes	3.59909	0.3682	0.082643	0.912223	1.64983	0.087348	0	0	0.043045	0.177774	6.92016e-07	1.3224e-06	6.16334e-08
c__Candidatus_Goldbacteria_noname	0.916417	2.304	0.582273	1.00395	0	1.0963	0	0.329026	0	0.671389	6.90336e-07	9.61329e-07	4.19343e-07
c__Candidatus_Wirthbacteria_noname	0.105608	5.79261	0.790439	0	0	0	0	0	0	0	6.68865e-07	1.33773e-06	0
c__Candidatus_Beckwithbacteria_noname	0	1.20599	0	0	0	0.843466	0.267502	0.978016	0.950504	2.32936	6.57484e-07	2.41199e-07	1.07377e-06
c__Candidatus_Verstraetearchaeota_noname	0	0.354314	1.67643	0	0.35706	0.023565	1.72065	1.16513	0.460222	0.778852	6.53623e-07	4.77561e-07	8.29685e-07
c__Candidatus_Lloydbacteria_noname	0.383283	2.16126	0.803248	0.018172	2.80186	0.104371	0.045489	0	0.121178	0	6.43886e-07	1.23356e-06	5.42076e-08
c__Candidatus_Harrisonbacteria_noname	0	2.07713	0.320696	0.392342	0	1.78976	1.10776	0.283736	0.071801	0	6.04322e-07	5.58034e-07	6.50611e-07
c__Candidatus_Lindowbacteria_noname	0.130373	0.156609	0.23711	0.071087	0.025414	0.83222	4.17863	0.114909	0.032285	0	5.77864e-07	1.24119e-07	1.03161e-06
c__Candidatus_Lambdaproteobacteria	0	0.483336	0.125577	0.110452	0.467301	1.49763	0.839076	0.072051	1.88375	0.210925	5.6901e-07	2.37333e-07	9.00687e-07
c__Candidatus_Glassbacteria_noname	0.194659	3.15228	0.037153	0.761609	0.099067	0.106335	0.219215	0.499744	0.141186	0.441089	5.65234e-07	8.48953e-07	2.81514e-07
c__candidate_division_KD3-62_noname	0	0	0	0	0.073142	0.132377	0.071963	1.50893	3.70453	0	5.49094e-07	1.46284e-08	1.08356e-06
c__Theionarchaea	0	0.196154	0.021828	0.247871	2.05471	0.698276	0.324324	0.495361	1.32928	0.112494	5.4803e-07	5.04113e-07	5.91947e-07
c__Arfiviricetes	0.908954	0.81738	0.152494	0.298582	1.21023	0.220256	0.099616	1.15631	0.241175	0.129701	5.23471e-07	6.77529e-07	3.69412e-07
c__Candidatus_Campbellbacteria_noname	0.149864	0.32444	0.981656	0.350026	1.87141	0.53589	0.210243	0.732724	0	0	5.15626e-07	7.3548e-07	2.95771e-07
c__Rhodothermaeota_noname	0.865847	0.040356	0.211489	0.744832	0	1.72204	0	0.187867	1.21114	0.103787	5.08736e-07	3.72505e-07	6.44968e-07
c__Cyanobacteria_unclassified	0	0.576171	0	0	0.876885	0	1.41925	1.1122	0	0.956533	4.94104e-07	2.90611e-07	6.97597e-07
c__Candidatus_Muirbacteria_noname	0.508738	1.05207	0.021314	1.64003	0.199931	0.198544	0	0.029093	0.820722	0.302514	4.77296e-07	6.84418e-07	2.70175e-07
c__Candidatus_Collierbacteria_noname	0	0.912087	0.759256	0.866366	0	1.01294	0.078328	0.076149	0.854732	0.150366	4.71023e-07	5.07542e-07	4.34503e-07
c__Mixiomycetes	1.12146	0.425336	0.02301	1.06167	1.37452	0.068066	0	0.452625	0.018031	0.159222	4.70394e-07	8.012e-07	1.39589e-07
c__Candidatus_Eremiobacteraeota_noname	0	0.238315	0	0	0	0.295338	0.182298	3.74523	0	0.161143	4.62233e-07	4.7663e-08	8.76802e-07
c__Longimicrobia	0.076968	0.793766	1.49882	0	0	0.27171	0.223392	0.994783	0.191598	0.381671	4.43271e-07	4.73911e-07	4.12631e-07
c__Vicinamibacteria	1.20363	0.299071	0.38825	0.220391	0.076985	0.324373	0	1.00833	0.343136	0.378582	4.24275e-07	4.37665e-07	4.10885e-07
c__Candidatus_Blackburnbacteria_noname	0.57355	0.363674	0.615043	0	0.279374	0	2.09654	0	0.300016	0	4.2282e-07	3.66328e-07	4.79311e-07
c__Nanoarchaeota_noname	0	3.06839	0.181044	0.689782	0	0	0	0	0	0.277921	4.21713e-07	7.87842e-07	5.55842e-08
c__Candidatus_Adlerbacteria_noname	0	0.948035	0	0.522967	0.270824	0.338826	1.49916	0.129373	0	0.14626	3.85545e-07	3.48365e-07	4.22724e-07
c__Crenarchaeota_noname	0	0.08456	0	0.12242	0	0.441651	0.022121	2.70718	0.054222	0.283971	3.71613e-07	4.1396e-08	7.01829e-07
c__Gloeobacteria	0.041114	0.072844	0.066408	0.454441	0	0.37579	0.326526	0.399339	0.465083	1.44047	3.64201e-07	1.26961e-07	6.01441e-07
c__Candidatus_Sungbacteria_noname	0	0.283563	0	0	0.753676	1.40831	0.438093	0	0.722388	0	3.60603e-07	2.07448e-07	5.13759e-07
c__Candidatus_Geothermarchaeota_noname	0.667558	1.48103	0	0	1.06687	0	0	0	0	0	3.21546e-07	6.43092e-07	0
c__Abditibacteria	0	0	1.96503	0	0.166352	0	0.065144	0	0.789192	0	2.98572e-07	4.26276e-07	1.70867e-07
c__Candidatus_Parvarchaeota_noname	0.145381	0	2.09432	0.275935	0	0	0	0.322033	0	0	2.83767e-07	5.03127e-07	6.44066e-08
c__Candidatus_Colwellbacteria_noname	0	0.921055	0.126558	0	0	0	0.564564	0.814603	0	0.360719	2.7875e-07	2.09523e-07	3.47977e-07
c__Cressdnaviricota_noname	0	0.762627	1.41466	0	0	0	0.469811	0	0	0	2.6471e-07	4.35457e-07	9.39622e-08
c__Candidatus_Dormibacteraeota_noname	0.623383	0.253223	0.231971	0.353296	0	0.383382	0.442286	0.218715	0.098737	0	2.60499e-07	2.92375e-07	2.28624e-07
c__Lecanoromycetes	0.801556	0.820448	0.232702	0.385498	0.050429	0	0	0	0	0	2.29063e-07	4.58127e-07	0
c__Nitrososphaeria	0	0.026752	0	1.02114	0.162754	0.029628	0.176701	0.03646	0.358357	0.477801	2.28959e-07	2.42129e-07	2.15789e-07
c__Candidatus_Odinarchaeota_noname	0	0.596675	1.67692	0	0	0	0	0	0	0	2.2736e-07	4.54719e-07	0
c__Candidatus_Spechtbacteria_noname	0	0.0383	0	0.149677	0.249352	0.04224	0	0.538348	1.06774	0.060851	2.14651e-07	8.74658e-08	3.41836e-07
c__Candidatus_Niyogibacteria_noname	0	0	0.228158	0.471902	0	0.028158	0	0.076149	0.581773	0.240784	1.62692e-07	1.40012e-07	1.85373e-07
c__Methanopyri	0.072993	0	0.653771	0.088897	0.142587	0.033142	0.353196	0.070398	0.103773	0.037912	1.55667e-07	1.9165e-07	1.19684e-07
c__Candidatus_Chisholmbacteria_noname	0	0.266884	0	0	0	0	0.606345	0	0	0.650277	1.52351e-07	5.33768e-08	2.51324e-07
c__Nanohaloarchaea	0.354116	0.602668	0	0	0.032675	0.071326	0.04343	0	0	0	1.10422e-07	1.97892e-07	2.29512e-08
c__Maveriviricetes	0.829793	0	0	0	0	0	0	0.088074	0	0.179684	1.09755e-07	1.65959e-07	5.35516e-08
c__Olpidiomycetes	0.240872	0.144112	0.120624	0.143402	0.132596	0.101812	0	0.09104	0.067778	0	1.04224e-07	1.56321e-07	5.2126e-08
c__Candidatus_Veblenbacteria_noname	0	0.043803	0	0	0.26836	0.146937	0	0	0.304128	0.201159	9.64387e-08	6.24326e-08	1.30445e-07
c__Pokkesviricetes	0.481173	0.457115	0	0	0	0	0	0	0	0	9.38288e-08	1.87658e-07	0
c__Fungi_noname	0	0	0.373691	0	0.254799	0	0	0	0.095652	0.124478	8.4862e-08	1.25698e-07	4.4026e-08
c__Candidatus_Cerribacteria_noname	0	0	0	0	0.814949	0	0	0	0	0	8.14949e-08	1.6299e-07	0
c__Repensiviricetes	0	0	0	0	0	0.063838	0	0.661807	0	0	7.25645e-08	0	1.45129e-07
c__Candidatus_Nezhaarchaeota_noname	0	0	0	0	0	0.212157	0	0	0.39494	0.103102	7.10199e-08	0	1.4204e-07
c__Umbelopsidomycetes	0	0	0	0	0	0	0	0	0	0.671537	6.71537e-08	0	1.34307e-07
c__Herviviricetes	0	0	0	0	0	0.589905	0	0	0	0	5.89905e-08	0	1.17981e-07
c__Candidatus_Andersenbacteria_noname	0	0	0	0	0	0	0	0	0.579756	0	5.79756e-08	0	1.15951e-07
c__Howeltoviricetes	0.574023	0	0	0	0	0	0	0	0	0	5.74023e-08	1.14805e-07	0
c__Candidatus_Marsarchaeota_noname	0.017026	0.131864	0.309372	0	0.090293	0	0	0	0	0	5.48555e-08	1.09711e-07	0
c__Candidatus_Fraserbacteria_noname	0	0	0	0	0	0.15819	0.143186	0	0	0.22872	5.30096e-08	0	1.06019e-07
c__Candidatus_Huberarchaea_noname	0	0	0	0	0	0.344744	0	0	0	0	3.44744e-08	0	6.89488e-08
c__Candidatus_Tagabacteria_noname	0	0.343253	0	0	0	0	0	0	0	0	3.43253e-08	6.86506e-08	0
c__Methanonatronarchaeia	0	0	0	0	0	0.238165	0	0	0	0	2.38165e-08	0	4.7633e-08
c__Moniliellomycetes	0.23054	0	0	0	0	0	0	0	0	0	2.3054e-08	4.6108e-08	0

## Sheet: Order
Order	B1	B2	B3	B4	B5	NB1	NB2	NB3	NB4	NB5	Percentage in Total	Percentage in B	Percentage in NB
o__Bacteroidales	353155	250362	360798	325721	403745	221900	116615	302947	137700	269223	0.274217	0.338756	0.209677
o__Clostridiales	157538	255704	209832	176572	153972	355638	431730	259202	423391	302284	0.272587	0.190724	0.354449
o__unclassified	240053	260946	247878	246836	244570	244866	246409	257981	243549	242608	0.24757	0.248057	0.247083
o__Bacteria_noname	18668.1	54432.4	42520.2	26936	53768.4	64977	77913	52284	70818.5	56699.3	0.0519017	0.039265	0.0645384
o__Firmicutes_noname	21120.4	32404.7	41014.4	37765.3	22475.3	35018.2	43701.2	36194.2	48057.5	37546.3	0.0355298	0.030956	0.0401035
o__Verrucomicrobia_noname	21431	24628.8	552.8	34024.2	1739.25	1180.75	327.121	1885.04	449.919	3217.61	0.00894365	0.0164752	0.00141209
o__Bacteroidetes_noname	9065.66	16600.4	8351.47	8611.42	27274.9	2712.63	4547.82	4765.51	3011.57	2281.47	0.00872228	0.0139808	0.0034638
o__Enterobacterales	13051.9	1648.63	16710.5	24809.3	8942.09	1635.72	1818.51	2710.05	2710.41	5455.61	0.00794928	0.0130325	0.00286606
o__Spirochaetales	602.491	8931.56	571.151	4534.27	1873.41	1720.54	15406.2	10901.7	5675.59	11924.2	0.00621411	0.00330258	0.00912565
o__Bacteria_unclassified	5550.28	2121.68	3948.8	6943.84	2610.87	3834.02	3436.87	8360.44	3963.47	7730.38	0.00485007	0.00423509	0.00546504
o__Desulfovibrionales	1163.69	3323.41	3150.17	3032.85	3318.63	5600.82	10368.8	4222.95	6393.6	4100.2	0.00446751	0.00279775	0.00613727
o__Bacillales	4114.99	4094.35	3737.15	3852.75	2961.3	4195.46	4809.98	3734.58	4674.8	3853.59	0.00400289	0.00375211	0.00425368
o__Campylobacterales	20621	1499.71	2948.71	1972.47	2991.96	1878.3	1306.27	1360.19	1734.45	1445.25	0.00377583	0.00600677	0.00154489
o__Clostridia_noname	2495.58	4411.55	4747	2892.21	3535.91	1847.88	2767.37	3632.21	3472.53	2879.24	0.00326815	0.00361645	0.00291985
o__Fibrobacterales	2161.39	3120.6	1971.53	4222.85	2706.94	8356.96	742.776	1011.39	1119.39	1095.47	0.00265093	0.00283666	0.0024652
o__Lactobacillales	2181.94	2944.41	2655.54	2784.37	2414.1	2708.64	3375.72	2158.35	2757.73	2200.2	0.0026181	0.00259607	0.00264013
o__Verrucomicrobiales	8805.37	2145.77	613.007	3163.25	998.104	2185.95	270.03	6432.54	490.77	974.454	0.00260793	0.0031451	0.00207075
o__Flavobacteriales	2983.94	3271.51	2611.99	2775.58	4887.95	1404.93	1464.73	2334.62	1163.57	1350.33	0.00242492	0.0033062	0.00154364
o__Rhodospirillales	9158.56	2254.46	2453.04	1899.1	2453.25	1759.01	534.64	1208.15	1150.18	703.926	0.00235743	0.00364368	0.00107118
o__Erysipelotrichales	1562.19	2580.08	1985.19	2119.79	2147.49	2529.75	2681.21	2318.63	2757.77	2421.8	0.00231039	0.00207895	0.00254183
o__Opitutae_noname	14551.4	18.0839	208.876	578.396	687.426	187.379	4.88365	14.7233	4.47266	8.649	0.00162643	0.00320883	4.40214e-05
o__Lentisphaerae_noname	1171.46	4405.75	297.879	7767.06	249.893	240.951	178.335	710.198	251.399	977.064	0.001625	0.00277841	0.000471589
o__Methanomassiliicoccales	4624.53	418.131	1171.37	1808.26	1922.82	2428.67	279.042	578.828	298.422	2100.67	0.00156308	0.00198902	0.00113713
o__Marinilabiliales	1724.76	2229.05	1410.84	1648.98	4739.24	659.129	901.734	1025.4	666.269	543.95	0.00155494	0.00235057	0.000759297
o__Acidaminococcales	3699.48	408.886	2340.04	3589.83	394.288	1245.41	539.567	1370.25	494.646	1329.27	0.00154117	0.00208651	0.000995828
o__Proteobacteria_unclassified	2502.97	2.98532	3550.06	5795.21	2109.66	19.3934	4.81037	148.933	100.217	831.318	0.00150656	0.00279218	0.000220934
o__Opitutales	11288.4	712.002	212.038	1196.85	582.352	175.068	26.0324	67.6738	33.6925	96.8587	0.00143909	0.00279832	7.98651e-05
o__Elusimicrobiales	5649.99	1185.77	1192.59	2033.75	970.498	933.591	38.2637	72.7389	390.59	1376.54	0.00138443	0.00220652	0.000562345
o__Candidatus_Saccharibacteria_noname	33.0108	3652.26	536.765	465.716	3645.14	552.751	688.054	742.154	1395.14	799.977	0.0012511	0.00166658	0.000835614
o__Burkholderiales	1137.18	1333.66	1104.36	1755.54	953.588	1289.6	1204.11	1005.4	1551	1163.98	0.00124984	0.00125687	0.00124282
o__Victivallales	2247.6	2052.25	493.055	5740.05	345.32	186.847	77.7876	423.116	187.005	621.486	0.00123745	0.00217566	0.000299248
o__Coriobacteriales	517.119	1181.06	926.395	904.946	793.621	1187.64	1577.19	1284.32	1903.7	1560.93	0.00118369	0.000864629	0.00150276
o__Selenomonadales	761.247	1049.15	641.039	868.686	836.628	1125.98	1619.02	1249.76	1750.01	1536.95	0.00114385	0.000831351	0.00145634
o__Eggerthellales	635.084	1028.95	627.558	1079.46	456.556	797.432	1053.93	1145.69	2791.57	1396.24	0.00110125	0.000765522	0.00143697
o__Candidatus_Gastranaerophilales	1642.75	1578.46	2615.27	568.024	1206.27	1222.33	154.679	703.404	485.123	570.953	0.00107473	0.00152215	0.000627297
o__Cytophagales	1379.53	1465.51	1049.05	1513.86	2094.9	523.883	633.386	861.113	558.321	565.102	0.00106447	0.00150057	0.000628361
o__Pseudomonadales	1441.72	1229	1041.5	1360.97	831.241	1100.43	695.901	984.217	762.571	949.831	0.00103974	0.00118089	0.00089859
o__Firmicutes_unclassified	797.123	661.783	1049.48	1087.4	549.388	1296.26	1320.51	1021.95	1214.24	1106.2	0.00101043	0.000829035	0.00119183
o__Fusobacteriales	3059.63	834.285	795.543	1573.55	1037.97	542.492	444.382	500.976	519.487	728.095	0.00100364	0.0014602	0.000547086
o__Puniceicoccales	7317.08	308.644	122.941	701.847	356.59	112.387	9.74251	29.0711	8.60537	42.2128	0.000900912	0.00176142	4.04037e-05
o__Proteobacteria_noname	1718.45	929.348	1510.51	882.718	2094.92	149.562	142.466	348.413	130.846	93.0153	0.000800025	0.00142719	0.00017286
o__Caudovirales	2590.9	493.814	825.521	518.996	976.248	734.249	328.005	513.491	275.318	519.148	0.000777569	0.0010811	0.000474042
o__Candidatus_Melainabacteria_noname	974.51	1422.59	1342.6	379.994	1143.34	291.611	95.8462	661.409	305.976	535.498	0.000715336	0.0010526	0.000378068
o__Methanobacteriales	128.224	1280.09	58.4569	388.329	544.591	990.69	688.461	1620.93	1306.25	85.4469	0.000709146	0.000479937	0.000938355
o__Corynebacteriales	438.969	859.092	596.902	507.802	758.949	667.311	795.441	656.506	948.012	713.993	0.000694298	0.000632343	0.000756253
o__Sphingobacteriales	733.224	871.723	796.783	660.651	1219.08	411.926	542.705	578.22	466.757	371.88	0.000665295	0.000856293	0.000474298
o__Mycoplasmatales	2051.93	821.152	354.358	1085.65	545.167	309.723	173.32	582.668	253.156	464.329	0.000664146	0.000971652	0.000356639
o__Rhizobiales	1340.48	968.052	398.757	888.095	552.046	477.245	344.771	545.198	432.295	526.328	0.000647326	0.000829485	0.000465167
o__Tissierellales	477.255	626.569	513.552	549.003	419.644	724.036	817.282	518.965	954.599	568.856	0.000616976	0.000517204	0.000716748
o__Methanomicrobiales	429.43	66.6412	89.2542	1103.11	139.293	574.469	66.1983	231.409	66.9156	3350.11	0.000611683	0.000365546	0.00085782
o__Streptomycetales	377.557	616.332	941.316	507.309	904.955	502.182	506.676	578.274	555.047	482.431	0.000597208	0.000669494	0.000524922
o__Deltaproteobacteria_noname	688.988	942.327	400.88	1025.49	406.16	361.138	405.29	531.816	502.056	499.964	0.000576411	0.00069277	0.000460053
o__Myxococcales	650.313	921.352	192.35	1036.49	263.778	368.268	1316.94	218.804	384.001	306.886	0.000565918	0.000612857	0.000518979
o__Veillonellales	418.335	457.012	396.884	425.344	413.655	617.824	682.235	636.033	629.86	637.484	0.000531467	0.000422246	0.000640687
o__Bifidobacteriales	311.221	514.654	386.953	388.413	458.975	518.015	666.566	539.805	643.789	572.819	0.000500121	0.000412043	0.000588199
o__Planctomycetes_noname	884.172	974.112	142.353	1368.25	224.027	191.699	169.832	326.54	173.171	269.867	0.000472402	0.000718583	0.000226222
o__Alphaproteobacteria_noname	1560.73	761.049	262.243	829.48	420.956	228.08	118.307	181.108	168.74	151.085	0.000468177	0.000766891	0.000169464
o__Chitinophagales	461.871	523.095	397.348	497.498	954.556	272.15	320.388	343.131	243.265	265.291	0.000427859	0.000566874	0.000288845
o__Thermoanaerobacterales	406.364	519.661	292.557	529.127	240.585	318.395	443.25	339.963	435.965	365.091	0.000389096	0.000397659	0.000380533
o__Synergistales	521.497	444.712	271.014	341.05	201.484	379.544	444.649	405.109	477.346	373.842	0.000386025	0.000355951	0.000416098
o__Coriobacteriia_noname	151.045	327.689	287.695	614.385	163.348	180.313	159.411	586.475	903.383	469.501	0.000384325	0.000308833	0.000459817
o__Desulfobacterales	646.918	699.208	131.881	1157.7	223.511	169.905	152.137	206.117	183.48	189.95	0.000376081	0.000571844	0.000180318
o__Xanthomonadales	388.303	541.041	284.336	588.776	303.594	262.899	316.568	310.111	382.215	314.472	0.000369232	0.00042121	0.000317253
o__Elusimicrobia_noname	1198.73	409.949	394.537	617.071	319.282	210.009	38.0713	58.624	96.7531	317.034	0.000366006	0.000587914	0.000144098
o__Betaproteobacteria_noname	113.322	987.776	70.4562	1197.51	91.9809	98.9838	90.6188	119.024	111.486	161.409	0.000304257	0.00049221	0.000116304
o__Rhodobacterales	715.983	539.042	185.609	238.034	293.943	226.607	140.885	167.542	202.42	154.977	0.000286504	0.000394522	0.000178486
o__Candidatus_Borkfalkiales	686.153	118.527	73.5789	185.106	220.945	461.346	399.473	88.2642	432.366	74.7621	0.000274052	0.000256862	0.000291242
o__Micrococcales	188.35	359.226	228.927	223.547	309.841	251.264	307.453	261.273	276.935	329.266	0.000273608	0.000261978	0.000285238
o__Brachyspirales	401.729	400.535	405.87	167.807	541.925	127.855	87.2862	211.519	144.625	174.928	0.000266408	0.000383573	0.000149243
o__Bacteroidia_noname	343.567	300.195	262.87	248.834	773.337	163.187	176.005	138.174	131.656	108.327	0.000264615	0.000385761	0.00014347
o__Spirochaetes_noname	227.242	375.364	188.096	368.117	247.505	163.558	304.387	227.638	221.843	282.54	0.000260629	0.000281265	0.000239993
o__Chlamydiales	497.719	235.968	327.579	158.256	280.612	233.629	237.292	191.255	158.769	245.902	0.000256698	0.000300027	0.000213369
o__Alteromonadales	624.27	305.74	168.55	377.389	167.285	123.219	77.2759	256.457	104.691	144.789	0.000234967	0.000328647	0.000141286
o__Aeromonadales	358.053	432.849	114.434	392.387	128.576	161.012	208.827	168.1	185.719	176.366	0.000232632	0.00028526	0.000180005
o__Chloroflexi_noname	122.304	364.968	124.077	400.14	162.651	143.591	210.696	243.379	263.306	233.134	0.000226825	0.000234828	0.000218821
o__Vibrionales	270.815	250.293	197.141	187.412	292.358	205.384	188.144	173.095	197.859	164.549	0.000212705	0.000239604	0.000185806
o__Gammaproteobacteria_noname	368.531	424.17	108.295	357.141	281.747	102.367	85.3367	116.963	94.4712	115.009	0.000205403	0.000307977	0.00010283
o__Oceanospirillales	519.87	327.338	195.919	242.404	166.647	118.306	111.286	111.764	103.376	97.0247	0.000199393	0.000290435	0.000108351
o__Kiritimatiellales	23.783	697.007	18.3978	816.851	23.5691	48.6336	19.0375	112.873	17.1135	112.949	0.000189021	0.000315922	6.21213e-05
o__Tenericutes_noname	306.338	220.595	239.61	219.235	264.566	106.03	215.494	82.0175	133.735	71.9941	0.000185961	0.000250069	0.000121854
o__Syntrophobacterales	118.18	228.564	173.706	209.169	154.493	176.781	198.913	165.783	228.496	190.52	0.00018446	0.000176822	0.000192099
o__Pasteurellales	325.983	233.692	119.968	427.255	171.658	78.2958	94.3905	99.1117	94.4002	99.0769	0.000174383	0.000255711	9.3055e-05
o__Sphingomonadales	271.049	357.321	95.7901	236.106	227.217	151.144	84.9555	86.1642	140.168	92.7541	0.000174267	0.000237497	0.000111037
o__Neisseriales	244.954	184.229	144.13	246.832	151.91	135.11	139.44	156.735	144.637	149.793	0.000169777	0.000194411	0.000145143
o__Acidobacteria_noname	314.209	264.094	103.888	312.659	103.81	109.95	105.093	132.129	86.7412	132.811	0.000166538	0.000219732	0.000113345
o__Anaerolineales	92.5358	114.942	147.394	148.846	132.224	156.05	240.871	180.181	235.532	194.516	0.000164309	0.000127188	0.00020143
o__Desulfuromonadales	157.544	359.277	65.3579	442.387	146.04	63.9604	98.5526	88.8391	85.0118	102.764	0.000160973	0.000234121	8.78256e-05
o__Synechococcales	164.412	243.285	66.595	160.731	146.51	162.913	189.194	116.432	187.184	169.493	0.000160675	0.000156307	0.000165043
o__Rhodocyclales	233.74	168.818	88.388	285.64	136.22	103.001	55.5067	203.783	65.0946	240.887	0.000158108	0.000182561	0.000133655
o__Tissierellia_noname	114.441	147.776	119.475	124.358	137.126	161.859	200.524	152.616	276.197	144.264	0.000157864	0.000128635	0.000187092
o__Nostocales	115.922	237.005	120.068	286.995	193.528	78.3346	129.122	93.9823	139.848	135.302	0.000153011	0.000190704	0.000115318
o__Viruses_noname	209.489	119.212	114.011	87.318	141.206	162.93	120.286	202.172	114.416	183.362	0.00014544	0.000134247	0.000156633
o__Actinomycetales	56.3692	156.958	101.595	150.902	82.8883	115.628	152.57	129.189	181.496	146.441	0.000127404	0.000109742	0.000145065
o__Nitrosomonadales	337.691	183.207	59.6908	228.182	94.4264	57.6813	70.3267	79.8706	85.5365	74.2864	0.00012709	0.000180639	7.35403e-05
o__Kiritimatiellaeota_noname	6.79074	439.997	1.35755	673.785	13.3051	11.0001	3.34631	27.2916	2.48689	40.916	0.000122028	0.000227047	1.70082e-05
o__Acholeplasmatales	235.64	320.602	71.4464	54.6999	83.8938	63.0688	86.8196	92.0393	143.838	52.6874	0.000120474	0.000153256	8.76906e-05
o__Verrucomicrobiae_noname	849.728	43.9892	9.86315	67.8931	43.9274	23.9399	2.56304	23.6078	3.32805	11.0892	0.000107993	0.00020308	1.29056e-05
o__Actinobacteria_noname	84.9995	172.765	95.4358	167.065	76.8358	76.7311	94.0628	79.3148	101.72	103.53	0.000105246	0.00011942	9.10717e-05
o__Lentisphaerales	82.8652	301.118	2.09042	542.827	12.1588	15.7453	6.04408	31.9902	2.37858	39.3162	0.000103653	0.000188212	1.90949e-05
o__Methanosarcinales	129.423	106.242	63.9262	141.477	74.9765	88.3823	107.5	72.0307	84.3975	132.686	0.000100104	0.000103209	9.69993e-05
o__Chromatiales	236.381	146.423	74.5278	94.7153	90.4101	71.9834	53.9389	86.2703	76.7518	63.0438	9.94445e-05	0.000128491	7.03976e-05
o__Spirochaetia_noname	0.015779	198.898	0.541907	49.5306	25.7178	6.45799	212.419	166.625	54.4135	249.093	9.63712e-05	5.49409e-05	0.000137802
o__Methylococcales	244.637	177.557	56.0868	168.974	64.1497	35.5725	49.0853	35.179	63.0779	65.1566	9.59475e-05	0.000142281	4.96143e-05
o__Candidatus_Omnitrophica_noname	128.383	224.571	49.0423	165.634	63.606	48.0584	56.459	55.5059	75.1762	76.0796	9.42516e-05	0.000126247	6.22558e-05
o__Chroococcales	413.9	89.5582	33.8484	96.39	45.8166	42.7941	41.9387	58.2998	45.2244	49.9787	9.17749e-05	0.000135903	4.76471e-05
o__Anaeroplasmatales	103.352	135.08	93.6841	104.931	170.198	73.9434	83.6214	34.2419	55.8692	36.8134	8.91735e-05	0.000121449	5.68979e-05
o__Pirellulales	181.757	173.034	10.0168	202.913	55.6853	43.5067	33.7422	76.7961	41.4575	55.5089	8.74418e-05	0.000124681	5.02023e-05
o__Propionibacteriales	148.397	86.6914	75.5958	85.1037	86.5904	76.3326	79.1669	86.5856	81.0276	63.7351	8.69226e-05	9.64756e-05	7.73696e-05
o__Cellvibrionales	418.971	100.264	22.6167	127.833	60.2505	30.1131	17.2563	26.7	31.8286	27.7581	8.63592e-05	0.000145987	2.67312e-05
o__Thiotrichales	199.744	136.85	33.999	92.3721	121.758	62.5496	65.7888	42.169	50.233	47.3028	8.52766e-05	0.000116944	5.36087e-05
o__Rickettsiales	162.558	247.719	33.1649	78.7355	159.532	67.1551	15.4072	19.9404	32.2511	11.3225	8.27787e-05	0.000136342	2.92152e-05
o__Candidatus_Hydrogenedentes_noname	144.073	81.7862	44.0129	101.63	36.6033	73.4869	73.8098	83.0212	75.4447	105.32	8.19188e-05	8.16211e-05	8.22166e-05
o__Armatimonadetes_noname	19.2685	221.755	13.1128	381.112	19.9235	21.4368	15.3627	37.147	18.576	42.219	7.89913e-05	0.000131034	2.69483e-05
o__Halanaerobiales	142.278	87.9304	49.5461	76.9385	73.649	61.7826	62.7547	62.5925	66.8113	71.0497	7.55332e-05	8.60683e-05	6.49982e-05
o__Nitrospirae_noname	114.397	160.862	34.6706	167.125	59.5482	39.403	29.417	30.0095	32.1799	37.6941	7.05306e-05	0.00010732	3.37407e-05
o__Candidatus_Cloacimonetes_noname	55.462	131.629	67.0298	125.536	88.3646	35.1291	46.4989	50.9181	36.0731	35.0347	6.71675e-05	9.36042e-05	4.07308e-05
o__Micromonosporales	22.8058	151.293	33.4146	180.918	32.8496	40.5417	46.9202	46.751	42.8418	70.7899	6.69126e-05	8.42563e-05	4.95689e-05
o__Archaea_noname	82.404	117.471	36.0254	171.552	26.8162	36.6262	36.1943	57.1659	27.749	66.9827	6.58987e-05	8.68538e-05	4.49436e-05
o__Synergistetes_noname	35.5579	93.5039	36.5146	66.6463	55.2693	58.9446	83.8103	57.3836	74.6773	59.7039	6.22012e-05	5.74984e-05	6.69039e-05
o__Pseudonocardiales	53.918	92.8303	25.4381	101.828	64.5268	44.4509	52.537	58.5367	49.4979	64.5776	6.08141e-05	6.77082e-05	5.392e-05
o__Euryarchaeota_noname	43.0806	57.3861	32.4225	96.8416	88.7368	45.8276	51.2633	45.2702	53.6644	86.9609	6.01454e-05	6.36935e-05	5.65973e-05
o__Isosphaerales	79.623	173.539	8.88294	234.088	8.48784	10.8852	3.96766	25.8891	4.86677	24.2364	5.74466e-05	0.000100924	1.3969e-05
o__Thermosediminibacterales	69.7749	52.3961	63.2071	41.1752	42.4179	56.0496	85.0838	49.4142	59.7757	47.0343	5.66329e-05	5.37943e-05	5.94715e-05
o__Chlorobiales	89.1239	69.245	40.3187	87.8413	88.3411	28.0212	49.416	44.4093	22.312	37.0763	5.56105e-05	7.4974e-05	3.6247e-05
o__Oscillatoriales	40.7368	124.299	39.8567	171.974	32.0179	21.4677	17.0742	27.9768	28.1323	46.7331	5.50268e-05	8.17768e-05	2.82768e-05
o__Candidatus_Aminicenantes_noname	22.5486	193.665	31.17	113.082	27.1793	24.8151	25.0729	29.2586	45.3647	32.4178	5.44574e-05	7.7529e-05	3.13858e-05
o__Gammaproteobacteria_unclassified	92.4296	0.872759	121.335	226.368	42.1415	11.9702	5.72322	9.31651	4.17916	26.0784	5.40414e-05	9.66292e-05	1.14535e-05
o__Planctomycetales	86.0013	103.52	13.0052	114.641	24.2639	28.4978	27.5149	42.4967	46.169	42.1904	5.28301e-05	6.82863e-05	3.73738e-05
o__Sedimentisphaerales	122.151	132.19	7.74219	176.316	15.9537	11.4876	3.02993	27.2779	5.2831	17.5339	5.18965e-05	9.08706e-05	1.29225e-05
o__Neocallimastigales	30.6104	64.1487	35.5691	43.4448	53.3873	68.514	56.5503	63.3009	40.3626	62.8184	5.18707e-05	4.54321e-05	5.83093e-05
o__Bacteroidetes_unclassified	45.7766	6.40442	58.2819	45.7179	14.2477	89.0994	86.9084	47.8322	63.7396	60.684	5.18692e-05	3.40857e-05	6.96527e-05
o__Saprospirales	53.2555	72.991	28.7058	41.7952	118.726	38.2609	52.8952	38.6837	34.2124	36.6761	5.16202e-05	6.30947e-05	4.01456e-05
o__Legionellales	54.7989	161.991	20.7599	75.0599	82.8451	26.3897	14.9927	24.6269	22.0905	25.0384	5.08593e-05	7.90909e-05	2.26276e-05
o__Acidobacteriales	112.585	88.5665	18.0998	68.7657	33.4563	36.5418	28.6693	39.439	35.3187	25.3341	4.86776e-05	6.42947e-05	3.30606e-05
o__Caulobacterales	49.8639	97.5725	35.9506	52.8429	92.3089	37.638	14.3609	30.4689	26.2304	25.2048	4.62442e-05	6.57077e-05	2.67806e-05
o__Phycisphaerae_noname	18.488	144.209	3.94964	204.899	8.38574	8.00686	4.02728	12.7439	5.55134	20.0967	4.30357e-05	7.59862e-05	1.00852e-05
o__Streptosporangiales	32.9088	61.5563	26.3698	52.2727	30.0664	39.7617	44.7051	39.6561	41.1426	52.9772	4.21417e-05	4.06348e-05	4.36486e-05
o__Nevskiales	89.0838	103.93	15.0732	131.951	10.0548	16.1934	12.5401	10.7384	8.8619	20.9281	4.19355e-05	7.00186e-05	1.38524e-05
o__Chthoniobacterales	130.831	44.919	18.0235	162.311	17.2714	12.3492	2.33886	18.0638	0.685016	11.3424	4.18135e-05	7.46711e-05	8.95586e-06
o__Ignavibacteriae_noname	35.0582	77.1101	43.5297	13.4241	138.619	24.3789	18.5175	15.2858	35.2318	16.9322	4.18087e-05	6.15483e-05	2.20692e-05
o__Thermoplasmata_noname	114.182	19.4911	27.4675	54.0657	53.2339	54.5353	14.5002	33.315	7.03162	35.6021	4.13425e-05	5.36881e-05	2.89969e-05
o__Clostridia_unclassified	40.4677	30.8948	30.683	35.5538	22.3341	36.8329	73.5146	33.1741	66.3474	42.5703	4.12373e-05	3.19867e-05	5.04879e-05
o__Dehalococcoidales	20.0572	36.239	32.2569	47.1747	25.859	35.2742	41.6425	33.9748	71.8756	55.3546	3.99709e-05	3.23174e-05	4.76243e-05
o__Candidatus_Sumerlaeota_noname	31.466	38.3796	44.1837	47.4014	36.1872	31.8923	41.5484	33.1605	40.255	45.6121	3.90086e-05	3.95236e-05	3.84937e-05
o__Ignavibacteriales	30.9336	86.8938	63.6568	56.9636	89.0645	10.044	8.20095	15.466	8.7711	6.65053	3.76645e-05	6.55025e-05	9.82651e-06
o__Holosporales	65.413	111.926	40.8742	23.4872	78.1493	18.8483	6.7978	13.7696	8.63768	6.07721	3.7398e-05	6.397e-05	1.08261e-05
o__Candidatus_Altiarchaeales	3.00089	125.767	3.00799	190.438	3.47031	13.071	6.73564	4.20644	2.42046	12.8174	3.64934e-05	6.51367e-05	7.85019e-06
o__Aquificales	16.2748	96.6104	12.8095	157.214	14.0678	13.9676	9.27796	12.971	17.0335	12.6018	3.62828e-05	5.93953e-05	1.31704e-05
o__Leptospirales	168.247	19.1042	20.9326	19.7149	12.8065	27.6981	15.9433	30.2829	20.8776	21.8361	3.57443e-05	4.8161e-05	2.33276e-05
o__Mucorales	182.858	19.631	9.72009	46.0831	27.7904	9.89927	0.612647	27.0426	2.17291	29.6278	3.55438e-05	5.72166e-05	1.38711e-05
o__Balneolales	46.0432	82.2926	61.1382	19.9606	62.8197	14.0788	20.6353	21.5083	11.4153	11.9999	3.51892e-05	5.44509e-05	1.59275e-05
o__Candidatus_Peregrinibacteria_noname	37.6139	84.9059	57.768	88.3489	43.1153	2.60862	8.85875	8.92323	5.69849	13.1036	3.50945e-05	6.23504e-05	7.83855e-06
o__Kosmotogales	74.5988	43.6953	19.5013	10.6652	59.1565	22.9946	27.6541	23.945	45.5026	14.1486	3.41862e-05	4.15234e-05	2.6849e-05
o__Hydrogenophilales	55.3389	78.1736	3.43981	168.598	5.69109	3.12565	4.71155	2.95245	4.92951	10.628	3.37588e-05	6.22482e-05	5.26943e-06
o__Nitrospirales	22.9278	35.9053	30.6583	25.9131	38.0574	24.3229	28.7756	26.287	73.4321	18.415	3.24694e-05	3.06924e-05	3.42465e-05
o__Candidatus_Fischerbacteria_noname	1.3388	270.152	20.9913	0.399292	2.78025	15.0585	2.07759	4.55373	0.94414	5.93712	3.24233e-05	5.91324e-05	5.71421e-06
o__Ignavibacteria_noname	111.314	32.414	32.7753	24.3627	28.5383	21.1117	18.4156	19.3847	14.9979	13.4227	3.16737e-05	4.58809e-05	1.74665e-05
o__Candidatus_Riflebacteria_noname	160.306	8.6634	35.3867	11.3947	65.4089	5.76743	7.4183	8.09068	1.30301	9.08232	3.12822e-05	5.6232e-05	6.33235e-06
o__Candidatus_Fermentibacteria_noname	24.1534	65.5796	23.1419	74.1957	55.1533	5.99457	13.9759	8.12368	13.2915	16.2586	2.99868e-05	4.84448e-05	1.15289e-05
o__Saccharomycetales	75.7576	31.4456	14.0936	58.9227	32.4504	21.9691	6.4819	24.1695	7.67344	25.3873	2.98351e-05	4.2534e-05	1.71362e-05
o__Candidatus_Latescibacteria_noname	84.7127	13.0859	6.32835	109.993	10.964	15.9347	16.2851	17.922	9.85023	12.6971	2.97773e-05	4.50168e-05	1.45378e-05
o__Candidatus_Rokubacteria_noname	27.7269	53.2369	26.4692	33.3011	22.3264	27.0983	21.0461	30.8013	35.4133	19.84	2.9726e-05	3.26121e-05	2.68398e-05
o__Candidatus_Thorarchaeota_noname	58.9366	54.5847	7.54082	10.2484	61.6474	13.6088	19.1685	36.3921	5.84899	11.6259	2.79602e-05	3.85916e-05	1.73289e-05
o__Thaumarchaeota_noname	0.986287	107.88	11.499	129.434	4.69031	2.39368	1.86028	4.06483	6.76856	9.74003	2.79317e-05	5.0898e-05	4.96548e-06
o__Gemmatimonadetes_noname	77.6267	41.0254	21.1404	29.7749	16.723	12.2679	18.4057	24.8131	14.2456	22.8528	2.78876e-05	3.72581e-05	1.8517e-05
o__Thermotogales	42.4591	24.6744	21.4573	31.9325	19.0852	27.1934	22.7586	29.2361	17.4488	33.0069	2.69252e-05	2.79217e-05	2.59288e-05
o__Haloplasmatales	23.2061	30.1707	39.4764	8.76468	53.8081	15.7145	38.239	19.9093	26.7242	13.0308	2.69044e-05	3.10852e-05	2.27235e-05
o__Petrotogales	11.1976	70.3125	15.0576	14.1443	14.1452	32.8181	25.5024	21.3287	27.3284	24.2806	2.56115e-05	2.49714e-05	2.62516e-05
o__Calditrichaeota_noname	21.838	45.3986	18.0301	63.3632	26.4919	10.3532	14.2379	26.5143	11.4409	17.3435	2.55012e-05	3.50244e-05	1.5978e-05
o__Parachlamydiales	9.8169	26.5621	7.99726	29.8987	11.6908	47.0577	56.0164	22.0789	12.5474	30.8275	2.54494e-05	1.71932e-05	3.37056e-05
o__Desulfarculales	85.4392	57.8448	1.64689	69.552	7.53418	5.15036	12.1278	6.06412	1.55476	4.64834	2.51562e-05	4.44034e-05	5.90909e-06
o__Gemmatales	28.217	40.7901	20.1911	91.7275	3.93302	10.3833	7.90594	12.7551	11.1105	18.327	2.45341e-05	3.69717e-05	1.20964e-05
o__Thermales	22.6225	38.6644	8.08329	17.3021	23.1851	26.3094	26.0269	25.5721	21.6583	35.3354	2.44759e-05	2.19715e-05	2.69804e-05
o__Orbales	84.8764	18.904	11.7316	13.3723	15.8863	20.0978	9.02334	22.1153	10.2357	18.1572	2.244e-05	2.89541e-05	1.59259e-05
o__Candidatus_Saccharibacteria_unclassified	0	53.9739	6.83837	8.20003	81.8585	12.8542	11.1318	8.25386	30.0625	10.8445	2.24018e-05	3.01742e-05	1.46294e-05
o__Deferribacterales	27.254	19.2975	18.8304	54.5071	18.6524	25.5874	11.6168	17.6448	14.5094	15.8638	2.23764e-05	2.77083e-05	1.70444e-05
o__Candidatus_Marinimicrobia_noname	103.916	16.0779	8.07112	14.7832	28.6572	5.27491	17.1839	6.34915	11.6567	7.71868	2.19688e-05	3.4301e-05	9.63665e-06
o__Candidatus_Nomurabacteria_noname	33.5132	28.2852	1.72123	118.613	4.00575	4.09032	6.70667	3.63284	7.91812	5.31727	2.13803e-05	3.72276e-05	5.53304e-06
o__Gemmatimonadales	11.9847	55.7671	17.2646	57.8561	5.30303	11.552	10.9112	12.3681	6.3006	15.9162	2.05224e-05	2.96351e-05	1.14096e-05
o__Hypocreales	19.0074	19.2316	12.9283	15.2756	39.2574	13.6619	23.2471	14.9964	24.8324	21.4986	2.03937e-05	2.11401e-05	1.96473e-05
o__Thermodesulfobacteriales	86.3638	16.3551	18.9647	14.6698	26.3506	5.799	8.07514	4.18332	8.60897	11.5001	2.00871e-05	3.25408e-05	7.6333e-06
o__Eurotiales	21.0219	14.8157	19.9919	21.8854	20.0692	16.0432	11.355	19.195	29.8321	23.8042	1.98014e-05	1.95568e-05	2.00459e-05
o__Frankiales	6.48885	19.2369	15.7082	15.4279	14.1406	20.9369	20.1748	19.2291	28.6426	36.5889	1.96575e-05	1.42005e-05	2.51145e-05
o__Entomoplasmatales	64.6059	39.5727	21.0124	30.1822	22.7589	2.05935	2.52809	4.21403	2.45286	4.06401	1.93451e-05	3.56264e-05	3.06367e-06
o__candidate_division_Zixibacteria_noname	10.3396	58.4314	7.69664	57.5384	4.84465	10.3836	5.18086	12.2675	12.0781	12.3255	1.91086e-05	2.77701e-05	1.04471e-05
o__Candidatus_Woesebacteria_noname	7.79409	20.1059	13.3248	4.82186	14.2479	27.074	19.1762	27.6353	30.5368	25.7353	1.90452e-05	1.20589e-05	2.60315e-05
o__Endomicrobiales	79.2348	19.3734	14.0916	12.8881	29.8942	8.81553	6.77819	6.60868	4.73561	7.0295	1.8945e-05	3.10964e-05	6.7935e-06
o__Flavobacteriia_noname	11.026	26.6961	32.2151	6.40766	37.1707	11.3836	25.969	10.4371	13.1251	11.4085	1.85839e-05	2.27031e-05	1.44647e-05
o__Petitvirales	14.1102	23.0471	75.5836	7.15121	18.9904	9.84101	12.9729	9.76721	4.22574	9.79091	1.8548e-05	2.77765e-05	9.31955e-06
o__candidate_division_NC10_noname	102.921	9.72446	5.51676	7.81829	34.373	3.60641	5.2924	4.73024	6.02036	4.05466	1.84058e-05	3.20707e-05	4.74081e-06
o__Bdellovibrionales	9.16115	17.3915	38.491	28.3048	29.5274	9.78105	6.08795	23.3392	3.87451	15.0372	1.80996e-05	2.45751e-05	1.1624e-05
o__Anaerolineae_noname	12.3848	14.4266	18.7872	25.2895	18.2668	23.5033	18.0216	18.0252	14.255	14.1526	1.77113e-05	1.7831e-05	1.75916e-05
o__Candidatus_Brocadiales	13.4335	19.5487	5.75913	51.5583	8.79694	16.0983	11.3788	17.2805	12.115	20.759	1.76728e-05	1.98193e-05	1.55263e-05
o__Thermoplasmatales	53.892	5.1684	16.0096	16.2815	22.6422	26.9628	3.1024	8.49458	5.23536	17.8293	1.75618e-05	2.27988e-05	1.23249e-05
o__Haloferacales	6.6282	20.6885	11.1323	7.51175	12.5047	18.073	24.5161	22.7704	25.5363	20.5282	1.69889e-05	1.16931e-05	2.22848e-05
o__Candidatus_Atribacteria_noname	5.11563	11.6066	19.6655	17.9278	12.2748	23.5579	17.9705	22.5717	26.922	8.64316	1.66256e-05	1.33181e-05	1.99331e-05
o__Tubulavirales	1.89065	13.5263	30.917	3.94151	0.940659	23.4834	18.7719	34.9714	6.93097	27.8421	1.63216e-05	1.02432e-05	2.24e-05
o__Candidatus_Moranbacteria_noname	6.25308	33.1018	7.60217	33.5676	7.51523	22.045	18.7225	7.78098	11.0541	13.838	1.61481e-05	1.7608e-05	1.46881e-05
o__Candidatus_Pacebacteria_noname	0.688334	24.9084	3.53191	1.40478	9.61426	12.9577	15.4893	71.7126	9.18648	11.7857	1.61279e-05	8.02954e-06	2.42264e-05
o__Candidatus_Woesearchaeota_noname	103.521	3.96013	6.53308	4.70456	9.65576	4.65125	4.18758	4.20239	10.6203	7.98871	1.60025e-05	2.56749e-05	6.33005e-06
o__Glomerales	19.5516	9.80072	6.19913	25.4349	13.7864	7.20221	4.40555	21.1618	1.35808	48.9127	1.57813e-05	1.49546e-05	1.66081e-05
o__Candidatus_Bathyarchaeota_noname	33.7688	13.2122	14.7584	11.4956	12.9931	10.2067	10.8864	19.6313	14.1593	12.8717	1.53983e-05	1.72456e-05	1.35511e-05
o__Pelagibacterales	54.9958	37.5705	10.319	4.97491	20.4266	8.50326	3.79944	5.75781	3.26111	2.88811	1.52497e-05	2.56574e-05	4.84195e-06
o__Halobacteriales	22.4181	9.20786	4.40911	38.4277	18.9842	9.86477	7.90056	7.93667	6.46414	26.0831	1.51696e-05	1.86894e-05	1.16498e-05
o__Dehalococcoidia_noname	12.5553	12.3613	16.5101	21.7832	16.8502	15.2482	15.2279	12.9579	12.0669	15.3173	1.50878e-05	1.6012e-05	1.41636e-05
o__Phycisphaerales	4.50787	45.6174	2.57873	61.8221	1.54912	4.7763	3.03488	10.7724	3.30541	9.50129	1.47466e-05	2.3215e-05	6.27806e-06
o__Candidatus_Termititenacales	11.1634	24.1477	8.3924	17.1916	12.948	12.6847	16.3964	22.1752	8.76249	10.0766	1.43938e-05	1.47686e-05	1.40191e-05
o__Parvularculales	100.284	14.2438	1.29897	4.51212	10.3616	3.30215	3.51658	0.885801	3.55417	1.0099	1.42969e-05	2.614e-05	2.45372e-06
o__Ktedonobacterales	7.40837	21.7737	7.28201	9.71435	17.2233	15.3582	7.23777	14.0231	33.3498	7.74819	1.41119e-05	1.26803e-05	1.55434e-05
o__Bacteroidetes_Order_II._Incertae_sedis	14.2506	21.2915	10.227	19.6151	18.1752	5.35355	14.6816	19.4162	6.14314	9.84029	1.38994e-05	1.67119e-05	1.1087e-05
o__Jiangellales	2.19816	52.1361	5.1474	61.0652	3.80494	1.54295	1.3743	3.52884	0.522114	6.72704	1.38047e-05	2.48704e-05	2.73905e-06
o__Bryobacterales	14.3442	15.5519	7.20702	9.10792	11.2772	16.3949	17.6811	18.3969	14.6559	12.4802	1.37097e-05	1.14977e-05	1.59218e-05
o__Candidatus_Hydrothermae_noname	5.59981	34.8129	2.21015	44.3336	0.443174	2.38529	1.14335	22.139	5.30447	17.4599	1.35832e-05	1.74799e-05	9.6864e-06
o__Deinococcales	8.5978	29.2419	8.49375	8.44997	16.9435	10.8912	12.4527	12.9805	11.6752	13.4059	1.33132e-05	1.43454e-05	1.22811e-05
o__Nitrospinae_noname	4.87336	39.9055	1.22576	51.698	10.6508	7.32011	0.91726	7.38603	2.06811	6.62304	1.32668e-05	2.16707e-05	4.86291e-06
o__Desulfurobacteriales	43.5158	8.23453	7.28522	3.30769	31.7947	14.6098	5.46472	8.26615	5.7599	4.22673	1.32465e-05	1.88276e-05	7.66546e-06
o__Methylacidiphilales	111.064	2.81943	2.85209	4.36914	5.04955	1.43116	0	0.154445	0.881688	0.709868	1.29331e-05	2.52309e-05	6.35432e-07
o__Chloroflexales	50.816	4.25214	6.26663	10.9466	6.57888	5.87239	10.7804	10.9889	13.1533	8.03951	1.27695e-05	1.57721e-05	9.76691e-06
o__Acidithiobacillales	4.28205	33.3745	9.66172	11.1721	32.3008	4.33386	6.57833	5.43432	8.04502	9.74113	1.24924e-05	1.81582e-05	6.82653e-06
o__Thermococcales	9.24251	25.7677	7.19888	10.2358	6.06927	3.19454	8.41815	12.989	26.6754	14.5158	1.24307e-05	1.17028e-05	1.31586e-05
o__Sneathiellales	61.3517	21.3792	1.63774	5.72847	10.3178	8.16579	2.90937	4.29335	2.54917	2.13142	1.20464e-05	2.0083e-05	4.00982e-06
o__Candidatus_Magasanikbacteria_noname	27.03	30.5449	12.4729	4.99146	13.681	8.47747	7.19597	4.61365	5.24087	6.10387	1.20352e-05	1.77441e-05	6.32636e-06
o__Zetaproteobacteria_noname	28.8844	9.60926	21.6887	8.08549	23.28	3.80762	7.85686	7.98561	2.52718	6.30969	1.20035e-05	1.83096e-05	5.69739e-06
o__Glomerellales	11.4608	11.4851	9.4812	9.07167	6.87899	11.1417	10.945	19.8616	13.9949	13.8808	1.18202e-05	9.67556e-06	1.39648e-05
o__Candidatus_Poribacteria_noname	2.95729	37.0889	2.66874	42.3766	3.21206	2.66365	4.6019	9.23883	3.81084	9.29598	1.17915e-05	1.76607e-05	5.92224e-06
o__Planctomycetia_noname	14.4562	47.2697	0.506048	8.28701	2.55836	8.15046	16.4608	7.29535	3.97449	8.80616	1.17765e-05	1.46155e-05	8.93745e-06
o__Candidatus_Wallbacteria_noname	3.7318	35.0083	3.6432	38.7759	10.5565	6.8291	1.65691	6.43858	1.69152	7.84142	1.16173e-05	1.83431e-05	4.89151e-06
o__Solirubrobacterales	1.23513	22.052	2.46389	55.6031	2.64405	1.13716	2.61215	18.981	2.23691	5.61301	1.14578e-05	1.67996e-05	6.11604e-06
o__Candidatus_Falkowbacteria_noname	21.8371	21.1663	6.35856	5.1805	45.5377	3.21714	1.70777	3.05541	2.2867	3.85228	1.142e-05	2.0016e-05	2.82386e-06
o__Dictyoglomales	4.43989	7.05454	24.7724	21.7227	15.023	7.00896	9.54819	8.35327	8.53828	5.49082	1.11952e-05	1.46025e-05	7.7879e-06
o__Candidatus_Roizmanbacteria_noname	6.51696	13.3373	15.9206	5.00672	14.7917	8.75368	8.60443	13.3461	11.5928	13.4139	1.11284e-05	1.11147e-05	1.11422e-05
o__Endogonales	12.5619	8.75742	14.282	14.9869	10.0469	9.98714	3.94701	11.4098	7.48213	15.4999	1.08961e-05	1.2127e-05	9.66521e-06
o__Geodermatophilales	7.39474	5.69652	9.34182	4.99591	5.95712	8.74484	9.28353	12.6994	13.2325	25.2756	1.02622e-05	6.67722e-06	1.38472e-05
o__Candidatus_Dadabacteria_noname	19.3521	14.1874	8.64374	17.1187	5.44556	4.78416	14.0002	3.29966	5.57743	5.93566	9.83446e-06	1.29495e-05	6.71942e-06
o__Candidatus_Desantisbacteria_noname	5.96664	29.0181	4.94088	33.1015	6.87888	1.14124	2.09641	2.10439	3.60119	5.85262	9.47018e-06	1.59812e-05	2.95917e-06
o__Oligoflexales	12.6613	15.5192	22.6529	12.3214	23.1133	2.90797	0.167361	0.483199	2.24013	0.113113	9.21799e-06	1.72536e-05	1.18236e-06
o__Cardiobacteriales	10.6443	7.11342	4.52133	5.79322	15.6233	10.375	8.89154	7.76155	9.15605	11.3995	9.12792e-06	8.73911e-06	9.51673e-06
o__Acidimicrobiales	17.2346	18.0079	4.74767	4.85266	3.60631	5.8323	5.11456	12.5688	11.6039	6.57617	9.01449e-06	9.68982e-06	8.33916e-06
o__Epsilonproteobacteria_noname	10.5693	14.8946	4.67164	8.38854	8.64233	18.7521	6.63788	8.94435	3.47092	4.23963	8.92113e-06	9.43328e-06	8.40898e-06
o__Candidatus_Staskawiczbacteria_noname	3.38119	7.90257	4.22848	1.68687	2.89188	42.5947	13.9182	3.28725	3.65007	4.01756	8.75587e-06	4.0182e-06	1.34935e-05
o__Candidatus_Sumerlaeales	0.129847	35.5318	0.087406	44.1031	0.434652	0.219623	0	2.90914	0.424606	3.57773	8.74179e-06	1.60574e-05	1.42622e-06
o__Agaricales	16.8834	11.0619	8.98794	13.3513	8.20429	3.72776	4.73025	8.36507	0.810435	10.1663	8.62886e-06	1.16978e-05	5.55996e-06
o__Nitrospira_noname	5.42882	20.0798	9.42055	0.913798	36.7739	2.67706	2.98229	0.556127	3.77543	2.77885	8.53866e-06	1.45234e-05	2.55395e-06
o__Candidatus_Levybacteria_noname	13.6022	15.4124	1.43819	0	33.8973	5.53972	7.3133	2.14984	3.9139	2.05148	8.53184e-06	1.287e-05	4.19365e-06
o__Kiloniellales	54.1504	10.6205	0.959779	5.68381	5.56481	2.93515	1.14574	1.39404	1.30984	1.06547	8.48296e-06	1.53959e-05	1.57005e-06
o__Sphingobacteriia_noname	14.9863	4.17748	8.94928	22.8145	6.73577	7.09405	4.42629	8.36015	2.78411	4.01683	8.43448e-06	1.15327e-05	5.33629e-06
o__Methanococcales	23.0133	11.7624	5.77283	3.51318	7.44098	6.2505	7.11538	6.69294	7.50756	4.41812	8.34872e-06	1.03005e-05	6.3969e-06
o__Candidatus_Uhrbacteria_noname	6.19761	12.9698	6.29936	4.00217	13.7614	9.69555	3.83296	6.2058	9.05293	9.52482	8.15424e-06	8.64606e-06	7.66241e-06
o__Candidatus_Aerophobetes_noname	10.3841	12.0067	6.42754	6.97184	3.21281	4.92197	13.2593	8.7156	7.80195	7.72166	8.14235e-06	7.8006e-06	8.4841e-06
o__candidate_division_CPR2_noname	25.034	2.86433	15.0867	25.6047	3.45552	2.84441	0.371172	0.462354	3.81132	1.57133	8.11058e-06	1.4409e-05	1.81212e-06
o__Candidatus_Kuenenbacteria_noname	18.0806	19.0013	0	28.5367	3.11414	3.00455	1.82313	0.294315	5.42725	1.17931	8.04614e-06	1.37466e-05	2.34571e-06
o__Candidatus_Lokiarchaeota_noname	8.11393	5.12968	4.74189	7.1796	13.7445	3.16235	8.79708	5.87642	13.844	8.38081	7.89703e-06	7.78192e-06	8.01214e-06
o__Microsporidia_noname	8.7431	8.08022	6.54782	16.0001	17.6943	5.63097	0.852813	7.09309	3.41574	4.32854	7.83866e-06	1.14131e-05	4.26423e-06
o__Candidatus_Cryosericales	5.57004	5.48119	7.13448	6.47294	2.94542	10.5973	12.9618	7.0764	9.98542	9.94247	7.81675e-06	5.52082e-06	1.01127e-05
o__Candidatus_Nealsonbacteria_noname	8.56956	6.37869	4.02685	4.14302	4.47002	11.0528	11.6923	6.17251	11.7822	9.6697	7.79577e-06	5.51763e-06	1.00739e-05
o__Archaeoglobales	1.95109	5.87619	2.46894	4.83974	11.1373	7.87963	10.5501	9.85672	7.43506	15.897	7.78918e-06	5.25464e-06	1.03237e-05
o__Diaporthales	12.9363	6.02289	6.7202	9.33748	3.14975	9.16756	5.95118	8.50873	9.34581	6.07771	7.72177e-06	7.63333e-06	7.8102e-06
o__Candidatus_Berkelbacteria_noname	53.9532	11.0035	2.07422	0.857265	7.0052	0.219851	0.597112	0.762082	0.164654	0.230368	7.68674e-06	1.49787e-05	3.94813e-07
o__Candidatus_Riflemargulisbacteria_noname	3.01057	29.6303	2.75919	1.8964	7.979	7.20726	3.18555	1.43152	13.8921	3.55807	7.45499e-06	9.05508e-06	5.85489e-06
o__Spartobacteria_noname	36.0105	1.65854	3.11931	2.71572	7.7587	4.50409	1.57384	8.1007	0.579749	8.04131	7.40625e-06	1.02526e-05	4.55994e-06
o__Chlorobi_noname	7.22767	5.62469	8.28941	3.83893	8.40544	7.28785	8.58933	4.92106	11.4971	7.6081	7.32896e-06	6.67723e-06	7.9807e-06
o__Cyanobacteria_noname	9.75182	12.0808	4.50198	3.43826	5.27668	7.93116	5.79647	4.64487	13.245	3.84732	7.05143e-06	7.0099e-06	7.09297e-06
o__Candidatus_Curtissbacteria_noname	3.46046	6.48109	5.46629	5.08359	14.3807	8.46224	2.29728	6.39912	7.15776	8.3392	6.75277e-06	6.97443e-06	6.53112e-06
o__Thermoprotei_noname	3.96001	19.4088	2.83434	4.29678	8.31589	9.40196	3.36734	5.61378	5.53514	3.91925	6.66533e-06	7.76316e-06	5.56749e-06
o__Harpellales	19.8485	5.07999	2.33124	13.0855	3.39651	1.02961	0.300399	8.74362	0.072291	9.19224	6.30798e-06	8.74833e-06	3.86763e-06
o__Nautiliales	9.57524	10.2572	10.2202	4.24508	6.99541	7.61	3.63368	4.6784	2.31065	2.11932	6.16452e-06	8.25863e-06	4.07041e-06
o__Desulfurellales	5.3372	2.93713	12.7801	8.64955	9.57353	4.80608	2.80202	5.81828	3.68715	4.04041	6.04315e-06	7.85551e-06	4.23079e-06
o__Candidatus_Kapabacteria_noname	0.959723	5.14956	5.23879	3.31277	5.26639	1.85161	6.6875	15.5088	6.24864	8.66246	5.88862e-06	3.98545e-06	7.7918e-06
o__Cryptomycota_noname	10.2252	6.15767	2.08434	18.4871	8.14778	1.75616	0.122231	5.6746	0.192552	5.6911	5.85387e-06	9.0204e-06	2.68733e-06
o__Chytridiales	17.874	6.3205	1.99961	11.3861	5.20157	4.7808	0.118861	4.98425	0.283837	5.49703	5.84465e-06	8.55635e-06	3.13295e-06
o__Candidatus_Yanofskybacteria_noname	1.29438	6.56551	3.92464	3.81786	3.47692	10.6684	9.31532	8.08941	5.47674	5.55037	5.81795e-06	3.81586e-06	7.82005e-06
o__Actinobacteria_unclassified	3.15564	2.36379	15.7638	7.96431	2.74119	5.0288	3.48162	4.87657	8.16488	2.88482	5.64254e-06	6.39774e-06	4.88734e-06
o__Bacilli_unclassified	5.59453	6.66949	1.10475	3.29969	2.74134	1.34792	5.79901	10.5849	5.87069	13.2605	5.62729e-06	3.88196e-06	7.37261e-06
o__Polyporales	5.55884	1.22816	1.53566	9.38509	26.6187	0.811685	0.090992	4.43322	0.202089	5.97966	5.58441e-06	8.86529e-06	2.30353e-06
o__Magnetococcales	19.7509	3.60019	1.44939	3.46658	4.61221	3.72945	3.05621	6.88961	4.92581	3.80652	5.52868e-06	6.57585e-06	4.48152e-06
o__Pleurocapsales	0.100855	4.79739	6.96077	3.71069	1.38511	8.84617	16.2395	3.95313	4.79762	4.2106	5.50019e-06	3.39096e-06	7.60941e-06
o__Candidatus_Delongbacteria_noname	5.9593	7.2689	1.28445	4.49714	15.9033	1.16077	10.4468	2.57045	3.87787	1.64227	5.46112e-06	6.98262e-06	3.93963e-06
o__Caldilineae_noname	3.54141	6.34421	17.3207	4.08272	5.07373	0.450431	5.15297	8.17455	1.76209	2.69803	5.46008e-06	7.27255e-06	3.64761e-06
o__Rowavirales	0	0	0.013511	0	0	12.6669	0	0.788796	0	40.5889	5.40582e-06	2.7022e-09	1.08089e-05
o__Sulfolobales	2.74885	9.90224	5.08048	1.662	2.03511	5.81066	10.0035	5.13962	5.90365	5.23334	5.35194e-06	4.28574e-06	6.41815e-06
o__Rubrobacterales	4.50797	5.33136	4.50854	1.14691	5.91224	2.55834	4.70782	8.31009	4.22193	11.665	5.28702e-06	4.2814e-06	6.29263e-06
o__Coprothermobacterales	7.12276	5.37721	2.36774	2.34095	1.45918	6.25965	9.99958	3.34042	11.485	2.10296	5.18554e-06	3.73356e-06	6.63752e-06
o__Emcibacterales	8.18314	19.565	3.4961	6.53877	7.84455	4.17664	0.057159	0.922575	0.530335	0.118491	5.14328e-06	9.12552e-06	1.16104e-06
o__Candidatus_Schekmanbacteria_noname	4.24543	6.13532	1.12232	3.02125	2.45266	4.81283	0.464457	3.18797	23.3275	1.988	5.07578e-06	3.39539e-06	6.75616e-06
o__Fusobacteria_noname	1.5538	3.74535	4.84298	4.51362	10.4149	9.0426	2.54386	5.09606	5.98676	2.72506	5.0465e-06	5.01414e-06	5.07887e-06
o__Fibrobacteres_noname	7.89208	3.53395	4.39028	6.54627	11.6966	3.23349	4.28636	4.40848	2.17197	1.62447	4.9784e-06	6.81184e-06	3.14495e-06
o__Kordiimonadales	5.17562	17.6694	6.57798	1.47074	8.02599	4.65652	0.725833	2.28489	2.34716	0.801448	4.97356e-06	7.78395e-06	2.16317e-06
o__Diversisporales	10.5723	2.27022	4.07149	17.8137	7.17819	1.37329	0.011131	3.02338	0.062969	3.28301	4.96597e-06	8.38118e-06	1.55076e-06
o__Cantharellales	3.62518	3.89164	1.37992	8.14594	3.42294	3.55665	5.66495	5.24725	9.86455	4.3891	4.91881e-06	4.09313e-06	5.7445e-06
o__Candidatus_Bipolaricaulota_noname	3.76088	6.75521	2.56756	2.33847	4.1858	7.89776	4.72819	8.7199	6.40144	1.62073	4.89759e-06	3.92158e-06	5.87361e-06
o__Calditrichales	5.93611	5.98034	2.85331	7.27027	3.27188	4.90628	2.0962	5.90845	3.00326	7.32814	4.85542e-06	5.06238e-06	4.64847e-06
o__Chaetothyriales	4.13343	30.9491	0.144609	3.77624	2.7393	0.413166	0.740448	2.77745	0.286779	1.60235	4.75629e-06	8.34854e-06	1.16404e-06
o__Candidatus_Zambryskibacteria_noname	2.92054	13.1451	2.86067	1.08645	8.36953	3.16497	3.05051	4.3178	6.2201	2.06581	4.72015e-06	5.67647e-06	3.76384e-06
o__Candidatus_Kaiserbacteria_noname	2.71822	9.4169	5.38716	3.13564	8.8376	2.7092	2.79359	2.54897	5.11286	4.45603	4.71162e-06	5.89911e-06	3.52413e-06
o__candidate_division_WWE3_noname	8.45624	9.26263	6.27507	1.20732	3.05526	4.51884	2.25971	4.18603	4.07582	3.04597	4.63429e-06	5.65131e-06	3.61727e-06
o__Blastocladiales	15.8682	6.75983	1.47236	8.5114	6.01405	2.49004	0.166217	1.4928	0.24432	3.06396	4.60832e-06	7.72517e-06	1.49147e-06
o__Candidatus_Marinamargulisbacteria_noname	4.1398	10.777	3.28123	0.283569	24.0521	0.653132	0.028548	0.741396	0.026234	0	4.3983e-06	8.50675e-06	2.89862e-07
o__Pleosporales	4.4292	3.75343	1.1845	5.3899	8.52652	4.57522	4.29561	3.3323	3.01736	5.34691	4.38509e-06	4.65671e-06	4.11348e-06
o__Sordariales	1.78659	1.68502	1.50216	4.61951	20.9475	3.12371	1.77202	1.53367	4.97111	1.73802	4.36793e-06	6.10816e-06	2.6277e-06
o__Spizellomycetales	9.83648	5.33939	1.99511	9.04542	8.26259	1.59732	0.860209	2.17626	0.36295	3.98723	4.3463e-06	6.8958e-06	1.79679e-06
o__Basidiobolales	14.7543	2.8759	1.8441	6.6342	4.97018	1.63988	0.009842	4.00674	0.217848	6.48371	4.34367e-06	6.21573e-06	2.47161e-06
o__Candidatus_Tectomicrobia_noname	3.44394	8.65933	1.74041	2.17239	1.78223	5.14833	5.06907	4.37413	4.19273	5.65829	4.22408e-06	3.55966e-06	4.88851e-06
o__Thermotogae_noname	1.71525	3.99892	2.25308	3.07841	2.77223	11.1585	3.54621	8.52763	3.66988	1.42663	4.21468e-06	2.76358e-06	5.66578e-06
o__Chlamydiae_noname	5.418	2.82658	6.04871	1.8119	6.87323	6.70564	1.53296	4.76908	1.95484	4.1823	4.21232e-06	4.59568e-06	3.82896e-06
o__Methanocellales	3.58181	2.8704	3.28897	2.7896	1.91733	8.18197	6.43673	1.86001	6.06498	4.07232	4.10641e-06	2.88962e-06	5.3232e-06
o__Imitervirales	2.44829	8.60886	4.30503	5.68301	6.54472	3.93103	1.19048	5.52789	0.393106	2.23127	4.08637e-06	5.51798e-06	2.65476e-06
o__Candidatus_Thermofonsia_noname	7.27534	2.66669	1.2924	3.99517	1.75195	4.9174	1.07971	3.49139	3.11546	10.0944	3.96799e-06	3.39631e-06	4.53967e-06
o__Chrysiogenales	6.6357	2.89724	0.71916	4.4163	2.77298	2.86951	2.33613	6.89914	1.94813	7.92005	3.94143e-06	3.48828e-06	4.39459e-06
o__Mariprofundales	8.33076	11.4922	0.204375	2.78547	0.99242	8.53563	1.09443	2.78385	0.258475	2.5868	3.90644e-06	4.76104e-06	3.05184e-06
o__Synchytriales	9.85995	3.39467	1.29855	9.60789	4.95459	2.189	0.536719	3.88457	0.197405	2.88631	3.88097e-06	5.82313e-06	1.9388e-06
o__Mortierellales	11.3199	1.00057	0.988667	9.45948	2.90861	1.64909	0.049286	5.37884	0.65387	5.12467	3.8533e-06	5.13545e-06	2.57115e-06
o__Tremellales	15.7183	1.68359	1.06387	7.80706	2.79398	0.802187	0	2.74706	0.053143	5.33282	3.8002e-06	5.81336e-06	1.78704e-06
o__Candidatus_Heimdallarchaeota_noname	1.11637	4.38668	0.53332	1.56559	1.50723	4.0509	7.43964	7.43011	7.88618	1.94118	3.78572e-06	1.82184e-06	5.7496e-06
o__Methanophagales	18.7774	1.32671	0.127021	5.5779	1.62276	1.32136	0.753894	0.191724	4.19045	3.61554	3.75048e-06	5.48637e-06	2.01459e-06
o__Candidatus_Buchananbacteria_noname	1.2837	1.32298	6.02665	2.43707	12.9541	4.81313	0.749597	1.75743	2.4872	3.19213	3.7024e-06	4.80489e-06	2.5999e-06
o__Boletales	5.76234	2.08365	6.07873	6.91504	10.7226	2.25607	1.51276	0.636658	0.502714	0	3.64706e-06	6.31247e-06	9.81641e-07
o__Candidatus_Taylorbacteria_noname	14.8834	4.54043	1.24479	0.941614	0.752436	1.64061	4.74912	2.03584	2.8413	2.19707	3.58266e-06	4.47253e-06	2.69279e-06
o__Holophagales	1.91332	2.32682	2.13222	2.48162	2.16617	0.830384	3.96292	11.1562	3.86303	4.93635	3.5769e-06	2.20403e-06	4.94977e-06
o__Glycomycetales	5.76735	6.01498	2.11014	0.457707	7.92659	1.50858	2.46722	1.96192	5.56229	1.60188	3.53786e-06	4.45535e-06	2.62038e-06
o__Candidatus_Gracilibacteria_noname	5.48892	2.09954	0.200474	8.92418	8.03802	0.341956	3.68377	4.83175	0.33611	0.882408	3.48271e-06	4.95023e-06	2.0152e-06
o__Candidatus_Daviesbacteria_noname	10.7263	4.00434	4.89452	1.98556	5.72939	0.670307	0.23076	1.70003	2.55361	2.07745	3.45722e-06	5.46802e-06	1.44643e-06
o__Thermomicrobiales	6.60355	7.5597	4.61941	4.33559	0.486063	1.45558	0.789878	3.46528	1.541	3.4899	3.43459e-06	4.72086e-06	2.14832e-06
o__Magnaporthales	6.67386	1.20894	3.26241	3.69725	3.11004	3.69617	2.40631	4.01205	2.88132	2.90573	3.38541e-06	3.5905e-06	3.18032e-06
o__Caldilineales	1.3898	4.52155	3.27348	1.55178	5.54715	3.22814	1.71888	4.46187	2.74856	5.12875	3.357e-06	3.25675e-06	3.45724e-06
o__Candidatus_Aenigmarchaeota_noname	10.6578	3.67755	5.39808	3.40109	1.34741	5.20938	0.028264	1.12699	1.24302	1.3597	3.34492e-06	4.89638e-06	1.79347e-06
o__Candidatus_Shapirobacteria_noname	12.6621	5.86283	3.69449	1.17984	4.53355	1.24495	1.18949	0.913719	0.818522	0.868066	3.29676e-06	5.58657e-06	1.00695e-06
o__Bradymonadales	0.089379	4.71627	4.32707	1.40061	5.17371	8.92234	0.933762	1.27931	2.72705	2.83998	3.24095e-06	3.14141e-06	3.34049e-06
o__Rhizophydiales	6.1663	4.58339	2.19247	8.01318	4.50376	1.35341	0.245438	2.8613	0.095153	2.14442	3.21588e-06	5.09182e-06	1.33994e-06
o__Candidatus_Poseidoniales	10.7186	0.456974	1.38413	3.06331	1.97992	0.437635	0.258994	5.13185	0.624545	7.87847	3.19344e-06	3.52059e-06	2.8663e-06
o__Balneolaeota_noname	1.20526	5.08263	5.52775	1.82571	0.754863	2.96765	0.57411	7.30813	0.611302	5.98876	3.18462e-06	2.87924e-06	3.48999e-06
o__Zoopagales	15.2007	3.54417	1.3296	3.9752	2.77507	1.22601	0	1.02217	0.057593	2.44103	3.15716e-06	5.36496e-06	9.49361e-07
o__Aquificae_noname	4.16456	5.1872	2.32142	0.606107	9.98357	0.78492	2.80428	2.03051	3.27736	0.326416	3.14863e-06	4.45257e-06	1.8447e-06
o__Natranaerobiales	1.93462	9.15339	1.96484	1.00018	2.88664	3.73568	1.79833	2.97574	3.23624	2.75215	3.14378e-06	3.38793e-06	2.89963e-06
o__Candidatus_Wolfebacteria_noname	4.21318	4.80212	3.34221	4.39421	2.37186	5.31589	2.89831	0.064418	2.10493	1.36307	3.08702e-06	3.82472e-06	2.34932e-06
o__Natrialbales	1.57966	3.07255	2.10474	2.28754	2.51948	4.10416	5.1279	5.36374	1.66562	2.90768	3.07331e-06	2.31279e-06	3.83382e-06
o__Micropepsales	4.18841	5.78627	0.084364	0.440366	2.80206	1.17866	0.492397	12.0961	0.446546	2.69086	3.02061e-06	2.6603e-06	3.38092e-06
o__Dothideales	1.69496	2.70903	0.898302	2.36646	1.07152	2.54202	5.78582	3.3636	4.5463	5.00885	2.99869e-06	1.74805e-06	4.24932e-06
o__Desulfurococcales	2.40697	4.04404	1.24792	2.03444	2.19288	7.75949	2.28659	1.39143	3.35385	2.0583	2.87759e-06	2.38525e-06	3.36993e-06
o__Ferrovales	2.10314	3.75345	0.318829	2.54569	0.677278	2.03672	2.17419	0.937364	13.588	0.541503	2.86762e-06	1.87968e-06	3.85556e-06
o__Caldisericales	7.17971	4.45639	0.772928	2.46017	8.19928	0.415845	0.803949	0.830051	1.49941	1.9103	2.8528e-06	4.6137e-06	1.09191e-06
o__Thermococci_noname	6.24374	2.35888	0.67835	2.35493	5.08655	1.97946	2.16413	3.35622	0.726216	3.42829	2.83768e-06	3.34449e-06	2.33086e-06
o__Bacilli_noname	0.659694	12.7027	0.605186	3.95806	1.02559	0.590358	1.16061	2.35459	1.83108	3.25551	2.81434e-06	3.79025e-06	1.83843e-06
o__Candidatus_Kerfeldbacteria_noname	18.3313	1.22792	0.689161	0.467604	4.22204	1.02617	0.377285	0.450688	1.02618	0.223385	2.80417e-06	4.9876e-06	6.20741e-07
o__Monoblepharidales	6.14198	6.63905	1.12585	4.8239	1.51806	1.2147	0.10587	2.61966	0.192806	3.40176	2.77837e-06	4.04977e-06	1.50696e-06
o__Candidatus_Kryptonia_noname	1.42701	6.43755	0.100505	3.68038	4.83176	2.63195	3.36765	2.33724	2.21592	0.730376	2.77603e-06	3.29544e-06	2.25663e-06
o__Candidatus_Eisenbacteria_noname	0.285875	1.11346	0.223076	1.96932	7.94164	3.56848	5.63479	3.02069	1.65163	1.63965	2.70486e-06	2.30667e-06	3.10305e-06
o__Candidatus_Firestonebacteria_noname	0.580018	5.64524	0.311983	6.8954	1.5787	2.6898	3.10418	0.922065	2.9592	2.33305	2.70196e-06	3.00227e-06	2.40166e-06
o__Candidatus_Methanofastidiosa_noname	0.733364	3.88009	3.44677	0.51915	1.4572	2.54763	2.27642	5.46519	1.37256	5.06022	2.67586e-06	2.00732e-06	3.3444e-06
o__Bacteriovoracales	1.17454	7.3401	2.05366	0.760539	4.04137	2.25734	1.19571	1.37103	3.28426	3.21244	2.6691e-06	3.07404e-06	2.26415e-06
o__Candidatus_Peribacteria_noname	0.156267	3.15534	0.812807	0.114448	1.83978	5.55589	5.93794	1.54415	6.95899	0.530727	2.66063e-06	1.21573e-06	4.10554e-06
o__Candidatus_Gottesmanbacteria_noname	4.5357	3.48552	3.51401	1.1334	4.41813	1.47532	1.2581	2.38329	2.05318	2.27476	2.65314e-06	3.41735e-06	1.88893e-06
o__Salinisphaerales	5.78922	2.82931	1.78473	0.899944	3.22298	1.96455	0.49126	2.93375	0.977546	5.45469	2.6348e-06	2.90524e-06	2.36436e-06
o__Candidatus_Parcubacteria_noname	0.779471	10.9977	3.42669	0.071055	3.43189	2.81338	0.93025	1.28228	1.56452	0.4901	2.57874e-06	3.74137e-06	1.41611e-06
o__Onygenales	9.80029	2.07837	2.42725	3.16006	3.1355	1.12143	0.850514	0.450013	0.188262	2.48468	2.56964e-06	4.12029e-06	1.01898e-06
o__Candidatus_Ryanbacteria_noname	0.093321	3.59591	1.93815	2.10046	8.37647	2.0164	3.88772	0.038258	2.79417	0.854591	2.56955e-06	3.22086e-06	1.91823e-06
o__Caldiserica_noname	0.038383	4.82083	2.09743	2.10503	0.847476	3.83278	2.85524	2.50305	2.14167	4.37347	2.56154e-06	1.98183e-06	3.14124e-06
o__Cytophagia_noname	0	3.9662	7.7114	4.34907	0.071819	4.42317	2.15528	0.341317	1.94921	0.628185	2.55957e-06	3.2197e-06	1.89943e-06
o__Acidiferrobacterales	7.06127	5.90413	0.672039	0.186546	4.85847	2.12057	0.470447	1.10038	1.56507	0.855592	2.47945e-06	3.73649e-06	1.22241e-06
o__Caulochytriales	6.25887	1.27098	3.27527	6.08824	2.47861	1.0879	0.43906	2.95609	0.067527	0.369137	2.42917e-06	3.87439e-06	9.83943e-07
o__Ascomycota_noname	5.45881	1.36265	2.61226	3.43703	1.81752	2.23513	0.503141	4.08994	1.13063	1.48488	2.4132e-06	2.93766e-06	1.88874e-06
o__Spirulinales	0.60838	14.7572	0.528982	2.13259	0.496153	1.46643	0.37972	0.897348	0.498888	2.01822	2.37839e-06	3.70467e-06	1.05212e-06
o__Candidatus_Doudnabacteria_noname	0.666381	4.97989	0	5.22352	4.68652	1.71039	1.84961	2.47577	1.01034	1.0891	2.36915e-06	3.11126e-06	1.62704e-06
o__Candidatus_Portnoybacteria_noname	4.71749	2.10847	0.302787	1.32184	3.58392	0.830505	3.43895	4.92627	0.592939	1.86016	2.36833e-06	2.4069e-06	2.32976e-06
o__Malasseziales	8.37353	1.0659	1.47239	5.53667	0.49081	0.397585	0.081831	3.32561	0.113174	2.49908	2.33566e-06	3.38786e-06	1.28346e-06
o__Chytridiomycetes_noname	6.82568	1.46626	0.541985	4.37463	5.28287	0.729336	0.010143	2.69058	0.043998	1.22599	2.31915e-06	3.69829e-06	9.40009e-07
o__Ardenticatenales	1.37749	6.13102	1.51398	0.422197	0.27474	1.8802	0.750914	3.23537	0.89654	6.19065	2.26731e-06	1.94388e-06	2.59074e-06
o__Helotiales	3.85274	3.24185	1.19479	4.01003	2.56216	1.37775	1.22611	4.34184	0.137285	0.669081	2.26136e-06	2.97232e-06	1.55041e-06
o__Chloroflexia_noname	1.42954	2.25794	1.54068	3.14606	2.40287	1.29597	1.19048	2.46424	2.74511	3.6602	2.21331e-06	2.15542e-06	2.2712e-06
o__Mesoaciditogales	2.76906	1.5466	1.532	0	2.87197	2.75611	1.5022	1.45563	2.56019	5.10251	2.20963e-06	1.74393e-06	2.67533e-06
o__Dimargaritales	6.60678	1.28658	1.2628	6.47477	2.0779	0.56394	0	1.76027	0.066093	1.80302	2.19021e-06	3.54176e-06	8.38665e-07
o__Hymenochaetales	4.10254	0.70003	0.679604	9.18102	1.58781	0.770683	0.046074	3.46886	0.093282	0.990326	2.16202e-06	3.2502e-06	1.07384e-06
o__Pezizales	4.50981	3.3523	1.3941	3.58633	4.26062	1.06587	0.012676	0.541631	1.59613	1.07892	2.13984e-06	3.42063e-06	8.59044e-07
o__Nitrospinales	4.46878	1.58258	3.70337	0.218135	1.41833	2.68735	2.91098	2.4805	0.837766	0.911694	2.12195e-06	2.27824e-06	1.96566e-06
o__Rhodothermales	3.36622	0.590096	1.68639	1.59707	3.72932	2.36667	0.355409	6.2104	0.580027	0.719244	2.12009e-06	2.19382e-06	2.04635e-06
o__Xylariales	4.42143	3.20103	1.8213	2.12018	5.51948	1.38613	0	1.30974	0.034437	1.21636	2.10301e-06	3.41668e-06	7.89334e-07
o__Ardenticatenia_noname	0.734285	1.77808	1.39381	1.12031	0.122309	4.88296	3.7919	2.13021	1.49453	3.23204	2.06804e-06	1.02976e-06	3.10633e-06
o__Ortervirales	9.93711	1.96974	0.577556	0.558722	5.60277	0.929452	0.739055	0	0.327114	0	2.06415e-06	3.72918e-06	3.99124e-07
o__Acidobacteriia_noname	0.359564	1.90823	1.1729	0.583139	0.536045	2.22583	0.176933	4.57855	3.32198	5.37155	2.02347e-06	9.11975e-07	3.13497e-06
o__Orbiliales	4.01115	3.1799	0.290219	7.40097	1.20752	1.1864	0.25478	0.368205	0.145467	1.93055	1.99752e-06	3.21795e-06	7.7708e-07
o__Chroococcidiopsidales	3.04414	0.333229	3.82519	0.339986	3.16648	1.40358	2.34023	1.69934	0.671566	3.03525	1.9859e-06	2.14181e-06	1.82999e-06
o__Candidatus_Jacksonbacteria_noname	15.2462	0.582215	0	0.544998	2.15824	0.083389	0	0.905961	0	0	1.95211e-06	3.70634e-06	1.9787e-07
o__Candidatus_Vogelbacteria_noname	0.055626	3.96598	1.60467	4.3807	3.94573	1.70439	0.035721	1.41711	0.670689	1.22364	1.90043e-06	2.79054e-06	1.01031e-06
o__Limnochordales	1.87142	0.890703	1.66357	1.70086	1.65575	0.510691	1.92527	2.29363	4.81877	1.59726	1.89279e-06	1.55646e-06	2.22913e-06
o__Candidatus_Microgenomates_noname	8.3003	3.55146	1.10346	0.312669	1.36162	1.05914	1.2903	0.866699	0.557485	0.223959	1.86271e-06	2.9259e-06	7.99516e-07
o__Candidatus_Ozemobacteria_noname	0.759654	2.02308	0.790732	1.37269	3.95505	0.588385	2.47423	3.80431	1.91501	0.834999	1.85181e-06	1.78024e-06	1.92339e-06
o__Capsulimonadales	1.62457	1.76104	1.1295	1.01146	1.08392	2.69082	0.888964	3.31944	1.86657	3.1138	1.84901e-06	1.3221e-06	2.37592e-06
o__Blastocatellia_noname	1.96398	0.29033	0.659777	0.265202	0.996884	1.42672	4.23086	3.57402	1.77932	3.12227	1.83094e-06	8.35234e-07	2.82664e-06
o__Schizosaccharomycetales	2.2655	2.55168	0.725651	4.17603	3.02811	0.283141	0	2.09141	0.147225	3.01216	1.82809e-06	2.5494e-06	1.10679e-06
o__Candidatus_Korarchaeota_noname	0.665271	2.53538	0.617418	1.48279	1.66204	1.27909	3.56783	0.963125	0.474895	4.97831	1.82261e-06	1.39258e-06	2.25265e-06
o__Kickxellales	5.37233	0.229995	1.95207	3.00061	4.80048	1.36423	0.016366	0.889054	0.032968	0.270475	1.79286e-06	3.0711e-06	5.14618e-07
o__Herpetosiphonales	0.94566	3.61376	0.730316	0.394934	0.143656	1.46173	0.353077	5.8819	0.752355	3.63617	1.79136e-06	1.16567e-06	2.41705e-06
o__Terrimicrobiales	3.08463	0.770931	0	0.146976	0.366405	3.31761	0.498164	7.00299	0.484524	1.91917	1.75914e-06	8.73788e-07	2.64449e-06
o__Sphaerobacterales	0.65267	2.16199	2.70729	3.33895	3.4103	0.065029	1.84156	1.63022	1.01272	0.499556	1.73203e-06	2.45424e-06	1.00982e-06
o__Thermoproteales	1.27184	1.31431	4.41842	2.89042	1.19293	0.725565	1.67708	0.86604	2.30178	0.587744	1.72461e-06	2.21758e-06	1.23164e-06
o__Mycosphaerellales	2.43244	2.16318	0.439726	4.83013	1.74453	0.819787	0.232546	1.95019	0.659209	1.91797	1.71897e-06	2.322e-06	1.11594e-06
o__Candidatus_Wildermuthbacteria_noname	0.321527	2.65644	2.39142	0.886059	2.90293	0.649477	1.57634	1.05904	3.47765	1.15976	1.70806e-06	1.83168e-06	1.58445e-06
o__Hadesarchaea_noname	0.830994	0.965095	1.46374	1.8606	1.96901	0.192184	0.835504	7.40449	0.295553	1.19689	1.70141e-06	1.41789e-06	1.98492e-06
o__Thermodesulfobacteria_noname	2.19551	0.739302	4.88362	1.56567	0.191134	0.122487	3.29321	1.88892	0.488052	1.58482	1.69527e-06	1.91505e-06	1.4755e-06
o__candidate_division_CPR1_noname	0	3.76191	2.46988	3.13759	0	1.67783	0.856589	0.942033	3.05849	0.991949	1.68963e-06	1.87388e-06	1.50538e-06
o__Candidatus_Muproteobacteria_noname	3.40463	2.12356	0.536177	0.664621	0.907861	3.54312	0.876797	1.98639	1.87074	0.251078	1.6165e-06	1.52737e-06	1.70563e-06
o__Sporidiobolales	7.7351	1.72588	0.143593	2.17573	1.25885	0.352821	0	1.86296	0	0.492817	1.57478e-06	2.60783e-06	5.4172e-07
o__Candidatus_Woykebacteria_noname	0.310999	1.64213	1.66282	7.72118	0.125501	0.286408	0.251385	0.715442	2.06712	0.512102	1.52951e-06	2.29252e-06	7.66491e-07
o__Leotiomycetes_noname	1.3093	2.283	0.342153	3.12842	1.65843	0.53049	0.118763	1.2165	0.411438	4.26162	1.52601e-06	1.74426e-06	1.30776e-06
o__Kineosporiales	1.77918	2.008	0.563188	1.36138	2.7551	0.374498	0.91304	2.93161	1.25643	1.25894	1.52014e-06	1.69337e-06	1.3469e-06
o__Candidatus_Handelsmanbacteria_noname	0.906071	0.531047	1.54682	1.40543	1.41177	3.84918	2.24368	0.451864	2.28186	0.44889	1.50766e-06	1.16023e-06	1.8551e-06
o__Candidatus_Abyssubacteria_noname	2.84371	2.68257	0.869681	0.322527	0	5.15365	0.659683	0.218707	1.64947	0.459888	1.48599e-06	1.3437e-06	1.62828e-06
o__Pimascovirales	2.06649	0.982625	0.899336	3.52987	2.42996	0.235493	0.444323	1.05613	0.076508	3.09576	1.48165e-06	1.98166e-06	9.81642e-07
o__Planctomycetes_unclassified	4.507	2.66311	0.119995	1.80259	0.996654	0.931969	0.836413	1.19848	0.778938	0.684036	1.45192e-06	2.01787e-06	8.85968e-07
o__Sebacinales	4.48071	1.13143	1.78242	1.37164	2.65202	1.72182	0.154127	0.627781	0.040731	0.338823	1.43015e-06	2.28364e-06	5.76657e-07
o__Chitinispirillales	1.49026	2.73035	0.082291	1.55725	0.461912	1.72527	2.93071	0.646364	0.615569	1.76747	1.40075e-06	1.26441e-06	1.53708e-06
o__Fimbriimonadales	0	0.266995	0.220077	6.32544	3.24572	0.463663	0	1.33906	0.279546	1.7674	1.39079e-06	2.01165e-06	7.69933e-07
o__Piccovirales	2.69729	2.675	0.130992	0.637937	0.622671	0.066309	0.110726	0.136534	0	6.76501	1.38425e-06	1.35278e-06	1.41572e-06
o__Microbotryales	1.83936	1.22943	1.81185	1.57107	0.976155	0.923671	0.490616	0.618752	1.38112	2.79378	1.36358e-06	1.48557e-06	1.24159e-06
o__Acidimicrobiia_noname	0.76053	1.39914	1.92523	1.81564	1.86957	0	0.714199	3.2954	1.53911	0.147531	1.34663e-06	1.55402e-06	1.13925e-06
o__Chitinivibrionales	1.31276	1.23026	0	2.2817	6.43357	0.526534	0.076687	0.155109	0.026256	1.06193	1.31048e-06	2.25166e-06	3.69302e-07
o__Ophiostomatales	2.65568	1.01016	1.17954	1.33141	0.639396	1.01315	0.51409	1.4486	0.96293	1.96956	1.27245e-06	1.36324e-06	1.18167e-06
o__Pucciniales	3.16269	1.2856	1.18093	2.36991	3.32715	0.285203	0	0.618372	0.025428	0.444804	1.27001e-06	2.26525e-06	2.74761e-07
o__Dacrymycetales	1.58104	0.528594	0.33414	1.73766	1.52827	2.10135	0.027115	4.25843	0	0.598951	1.26956e-06	1.14194e-06	1.39717e-06
o__Algavirales	0.413058	0.565281	0.776093	0.160436	0.040388	0.673562	2.32201	3.90019	2.09261	1.51689	1.24605e-06	3.91051e-07	2.10105e-06
o__Candidatus_Margulisbacteria_noname	0.459337	0.370609	0.184084	0.121366	0	0.888982	0.382848	1.27448	2.15694	6.35108	1.21897e-06	2.27079e-07	2.21086e-06
o__Candidatus_Acidulodesulfobacterales	3.295	1.7994	0	0.893042	2.97444	0.160341	0.214432	0.599381	0.4437	1.67007	1.20498e-06	1.79238e-06	6.17585e-07
o__Candidatus_Coatesbacteria_noname	0	1.43162	0.443306	0.443085	3.92541	1.50554	0.860046	1.23397	1.03465	1.16953	1.20472e-06	1.24868e-06	1.16075e-06
o__Nitrosopumilales	0.483634	0.952044	3.48677	0.503405	2.01467	1.71429	1.57024	0.403193	0.427683	0.465573	1.20215e-06	1.48811e-06	9.16196e-07
o__Entomophthorales	7.04628	0.953943	0.1613	0.739719	1.2939	0.667865	0.390869	0.396245	0	0.296648	1.19468e-06	2.03903e-06	3.50325e-07
o__Negativicutes_unclassified	0.282672	0.396627	0.232909	0.976087	0.351925	0.993906	1.11488	1.15219	3.46094	2.96659	1.19287e-06	4.48044e-07	1.9377e-06
o__Thermoanaerobaculia_noname	0.073207	0.400209	0.143702	1.07422	0.235338	0.192482	7.38847	0.262454	1.49694	0.169318	1.14363e-06	3.85335e-07	1.90193e-06
o__Ustilaginales	2.09201	1.24189	1.37641	1.80404	2.18574	1.01612	0.086124	1.30801	0.081744	0.219016	1.14111e-06	1.74002e-06	5.42203e-07
o__Candidatus_Giovannonibacteria_noname	0.045314	1.64428	0	0	4.08389	0.340604	0.883575	0.985115	2.93059	0.340065	1.12534e-06	1.1547e-06	1.09599e-06
o__Candidatus_Raymondbacteria_noname	1.41676	1.00165	0	1.54923	0.211878	1.98013	2.63004	0.869195	0.294058	1.20056	1.11535e-06	8.35905e-07	1.3948e-06
o__Fusobacteriia_noname	0.428461	0.479274	0.46085	0.428072	2.25664	3.06901	0.706551	0	1.16938	1.86142	1.08597e-06	8.1066e-07	1.36127e-06
o__Kallotenuales	0.21239	0.636807	2.16021	0.255067	0.641848	1.45662	0.928128	2.04856	1.43307	0.910379	1.06831e-06	7.81264e-07	1.35535e-06
o__Gloeophyllales	3.8252	3.30528	0.121906	2.18407	0.086866	0.159317	0.298258	0.366928	0.054316	0.184956	1.05871e-06	1.90467e-06	2.12755e-07
o__Candidatus_Diapherotrites_noname	0.083056	4.71294	0.76551	0.148787	1.11038	0.467177	2.65317	0	0.51821	0.112995	1.05722e-06	1.36414e-06	7.50311e-07
o__Candidatus_Jorgensenbacteria_noname	0	1.72828	2.39552	0.199137	0	0.382481	1.04935	3.5328	0.567529	0.510076	1.03652e-06	8.64587e-07	1.20845e-06
o__Candidatus_Methanoliparales	1.43861	0.492031	1.55219	0.866468	0	1.18908	0.480163	1.51327	0.548062	2.25292	1.03328e-06	8.69861e-07	1.1967e-06
o__Pneumocystidales	3.64873	0.20971	0.074528	1.07288	0.458641	1.90324	0	0.66324	0.042518	2.01103	1.00845e-06	1.0929e-06	9.24006e-07
o__Wallemiales	2.00003	1.14882	0.511522	1.96618	1.46661	0.189569	0.116082	0.260631	0.067262	2.17108	9.89778e-07	1.41863e-06	5.60925e-07
o__Candidatus_Azambacteria_noname	0.487557	1.18801	1.29481	1.30784	2.13927	0.752353	0.198241	1.66126	0.555047	0.059304	9.64369e-07	1.2835e-06	6.4524e-07
o__Candidatus_Micrarchaeota_noname	0	1.27627	1.42038	0.200208	0.06877	0.228632	0.439824	2.46048	0.282712	3.19061	9.56789e-07	5.93126e-07	1.32045e-06
o__Candidatus_Hydrothermarchaeota_noname	0	3.27357	0	0	4.03915	0.04459	1.02682	0.388237	0	0.660026	9.4324e-07	1.46254e-06	4.23934e-07
o__Coriobacteriia_unclassified	0.251264	0	0	0.046937	0	0.638802	0.051036	0.289533	3.53628	4.54045	9.35431e-07	5.96402e-08	1.81122e-06
o__Nakamurellales	0.626927	3.78021	0.147804	0.252827	0.454187	0.613948	0.741226	0.322742	1.71842	0.526537	9.18483e-07	1.05239e-06	7.84575e-07
o__Candidatus_Brennerbacteria_noname	7.76865	0.141105	0.679303	0.156097	0	0.16201	0	0.037557	0.106151	0.132807	9.18368e-07	1.74903e-06	8.7705e-08
o__Candidatus_Mcinerneyibacteriales	0.911708	0.027152	3.18238	0	0.041302	0.894428	1.44655	0.792627	1.38088	0.501428	9.17845e-07	8.32508e-07	1.00318e-06
o__Russulales	1.51379	0.950037	0.413827	2.07622	1.40998	0.786893	0.074792	1.15077	0.184591	0.537031	9.09793e-07	1.27277e-06	5.46816e-07
o__Chthonomonadales	1.04771	1.03637	2.08466	0.04513	0.450834	1.04679	0.522147	1.85873	0.542306	0.437877	9.07255e-07	9.32941e-07	8.81569e-07
o__Thermoflexales	0.482569	2.27622	1.4569	0	0.770663	0.895814	0.259112	0.803016	0.423155	1.67871	9.04615e-07	9.97269e-07	8.11961e-07
o__Vampirovibrionales	1.67922	0.838908	2.66219	0.188583	0.989485	0.228504	0	2.21793	0	0.21296	9.01779e-07	1.27168e-06	5.31879e-07
o__Euzebyales	2.58875	1.268	0.612151	3.58333	0.17145	0	0.476045	0	0.282636	0	8.98236e-07	1.64474e-06	1.51736e-07
o__candidate_division_LCP-89_noname	0	0.158847	0.462365	1.73344	0.576078	1.75037	3.67948	0.374702	0	0.181287	8.91657e-07	5.86145e-07	1.19717e-06
o__Candidatus_Abawacabacteria_noname	0.138007	1.42615	3.2202	0.178466	0.764085	0.936077	0.556709	0.892064	0.360495	0.399683	8.87194e-07	1.14538e-06	6.29006e-07
o__Mytilinidiales	0	0.66703	1.0142	3.33914	2.86417	0.465179	0.032255	0.032932	0.027844	0	8.44275e-07	1.57691e-06	1.11642e-07
o__Candidatus_Fermentibacterales	0.009388	0.276756	0.132046	0.053957	0.125008	0.660306	4.7134	0.965752	0.159592	1.33992	8.43612e-07	1.19431e-07	1.56779e-06
o__Auriculariales	1.58659	4.07281	0.230594	0.54376	0.577472	0.020468	0	1.18192	0	0.163963	8.37758e-07	1.40225e-06	2.7327e-07
o__Georgefischeriales	1.07854	0.589845	0	4.20196	0.992675	0	0	0.673391	0.191304	0.587429	8.31514e-07	1.3726e-06	2.90425e-07
o__Candidatus_Terrybacteria_noname	0.565143	3.16773	0	0	3.41819	0.055404	0.286839	0.130084	0.51914	0	8.14254e-07	1.43021e-06	1.98293e-07
o__Candidatus_Liptonbacteria_noname	0	2.27332	0.196935	0.135073	1.21649	0.962876	2.08035	0.298868	0.805846	0.096763	8.06652e-07	7.64364e-07	8.48941e-07
o__Candidatus_Edwardsbacteria_noname	0.605441	0.106171	0.96099	0.719551	0.315182	0.312014	3.43892	0.273962	1.12033	0.207188	8.05975e-07	5.41467e-07	1.07048e-06
o__Microascales	1.02452	1.5071	1.7176	1.97758	0.27455	0.125488	0.141562	0.76915	0.018218	0.369148	7.92492e-07	1.30027e-06	2.84713e-07
o__candidate_division_WOR-3_noname	0.052804	0.782418	1.52153	0	0.484309	0.045603	0.558382	2.013	1.18678	1.09313	7.73797e-07	5.68212e-07	9.79381e-07
o__candidate_division_CPR3_noname	0.071982	0.081723	0.230075	0.510396	5.21852	0.976477	0	0.059695	0.024402	0.553821	7.72709e-07	1.22254e-06	3.22879e-07
o__Candidatus_Komeilibacteria_noname	0.063031	1.21942	0.391312	0	1.37162	0.537617	0.90158	0.663862	0.155136	2.3903	7.69389e-07	6.09078e-07	9.297e-07
o__Candidatus_Aureabacteria_noname	0.021354	0.425093	0.331889	0.486171	0.068277	0.016558	3.73313	0.960644	0.647487	0.990435	7.68104e-07	2.66557e-07	1.26965e-06
o__Thermomicrobia_noname	0	0	2.21145	0	0	4.3045	0	0.790157	0.345159	0	7.65127e-07	4.4229e-07	1.08796e-06
o__Candidatus_Amesbacteria_noname	0.415675	1.71088	1.91839	0.071055	0.388826	0.714785	0	0.38672	1.12806	0.669364	7.40376e-07	9.00967e-07	5.79785e-07
o__Thermogemmatisporales	0.012789	1.86498	0.496861	0	0.299718	0.686918	0.993604	0	0.796122	2.20748	7.35847e-07	5.34869e-07	9.36826e-07
o__Erysiphales	0.5479	0.297545	0.115468	1.45142	1.61892	0.253163	0	0.415452	0.564677	2.0845	7.34905e-07	8.06252e-07	6.63558e-07
o__Neolectales	0.513315	0	1.36151	3.63506	0.161791	0	0	0.393146	0	1.13412	7.19894e-07	1.13434e-06	3.05453e-07
o__Candidatus_Yonathbacteria_noname	0	1.56429	0.020768	0.201456	2.29157	0.254531	0.018713	0.508222	0.987565	1.32958	7.1767e-07	8.15618e-07	6.19722e-07
o__Candidatus_Poseidoniia_noname	0	0.369124	0	0.240477	0.133172	0.402934	0	1.36284	4.29922	0.141089	6.94886e-07	1.48555e-07	1.24122e-06
o__Taphrinales	3.59909	0.3682	0.082643	0.912223	1.64983	0.087348	0	0	0.043045	0.177774	6.92016e-07	1.3224e-06	6.16334e-08
o__Candidatus_Goldbacteria_noname	0.916417	2.304	0.582273	1.00395	0	1.0963	0	0.329026	0	0.671389	6.90336e-07	9.61329e-07	4.19343e-07
o__Egicoccales	0	0	0	3.10521	0	0	1.28031	0	2.04185	0.467901	6.89527e-07	6.21042e-07	7.58013e-07
o__Tepidiformia_noname	0.294795	0.67175	0.110793	0	0	0.045095	0.25605	0.540042	4.79897	0	6.7175e-07	2.15468e-07	1.12803e-06
o__Candidatus_Wirthbacteria_noname	0.105608	5.79261	0.790439	0	0	0	0	0	0	0	6.68865e-07	1.33773e-06	0
o__Holophagae_noname	0.493265	0.511643	0.839368	0.69927	0	1.3723	0.033744	1.92514	0.0291	0.704828	6.60866e-07	5.08709e-07	8.13023e-07
o__Candidatus_Beckwithbacteria_noname	0	1.20599	0	0	0	0.843466	0.267502	0.978016	0.950504	2.32936	6.57484e-07	2.41199e-07	1.07377e-06
o__Candidatus_Verstraetearchaeota_noname	0	0.354314	1.67643	0	0.35706	0.023565	1.72065	1.16513	0.460222	0.778852	6.53623e-07	4.77561e-07	8.29685e-07
o__Trichosporonales	1.01933	0.009188	0.252969	2.37568	0.600004	0.118345	0.841338	0.694955	0	0.60262	6.51443e-07	8.51435e-07	4.51452e-07
o__Candidatus_Lloydbacteria_noname	0.383283	2.16126	0.803248	0.018172	2.80186	0.104371	0.045489	0	0.121178	0	6.43886e-07	1.23356e-06	5.42076e-08
o__Rhodothalassiales	0	2.08119	0	0.319236	1.33459	0.226494	0	0.228584	1.33368	0.804252	6.32803e-07	7.47003e-07	5.18602e-07
o__Trechisporales	0	1.17644	1.44752	2.71853	0.036608	0.053294	0	0.799429	0	0	6.23182e-07	1.07582e-06	1.70545e-07
o__Blastocatellales	0	0.271367	0	0.759527	0.060311	1.21627	0.491687	2.0463	0.764614	0.520064	6.13014e-07	2.18241e-07	1.00779e-06
o__Candidatus_Peribacterales	0.495189	0.170907	0.45053	0.268168	0.278609	0.373696	1.58496	0	1.84739	0.646733	6.11618e-07	3.32681e-07	8.90555e-07
o__Candidatus_Harrisonbacteria_noname	0	2.07713	0.320696	0.392342	0	1.78976	1.10776	0.283736	0.071801	0	6.04322e-07	5.58034e-07	6.50611e-07
o__Minwuiales	0.902247	3.56642	0.498629	0.315685	0.116006	0.066455	0	0.093308	0.225494	0.168237	5.95248e-07	1.0798e-06	1.10699e-07
o__Venturiales	0.67099	0.343887	0.362232	0.830334	0.38776	0.077172	0	1.92963	0.058532	1.14183	5.80237e-07	5.19041e-07	6.41433e-07
o__Candidatus_Lindowbacteria_noname	0.130373	0.156609	0.23711	0.071087	0.025414	0.83222	4.17863	0.114909	0.032285	0	5.77864e-07	1.24119e-07	1.03161e-06
o__Candidatus_Lambdaproteobacteria_noname	0	0.483336	0.125577	0.110452	0.467301	1.49763	0.839076	0.072051	1.88375	0.210925	5.6901e-07	2.37333e-07	9.00687e-07
o__Candidatus_Glassbacteria_noname	0.194659	3.15228	0.037153	0.761609	0.099067	0.106335	0.219215	0.499744	0.141186	0.441089	5.65234e-07	8.48953e-07	2.81514e-07
o__Cryptosporangiales	1.17112	0.222648	0.190031	0.071055	1.57077	1.0858	0.104071	0	0.698702	0.495093	5.60928e-07	6.45124e-07	4.76732e-07
o__Alphaproteobacteria_unclassified	0	1.02976	0	0	0	0	0.459799	2.9185	1.12033	0	5.52839e-07	2.05952e-07	8.99726e-07
o__Catenulisporales	0	0.54837	0.061985	0.120249	0.09974	0.704915	0.440472	0.704953	0.90526	1.92367	5.50962e-07	1.66069e-07	9.35855e-07
o__candidate_division_KD3-62_noname	0	0	0	0	0.073142	0.132377	0.071963	1.50893	3.70453	0	5.49094e-07	1.46284e-08	1.08356e-06
o__Theionarchaea_noname	0	0.196154	0.021828	0.247871	2.05471	0.698276	0.324324	0.495361	1.32928	0.112494	5.4803e-07	5.04113e-07	5.91947e-07
o__Thermoflexia_noname	0.297621	0.249534	0	0.479725	0	0.530189	0.661172	1.82642	0.067036	1.27699	5.38869e-07	2.05376e-07	8.72361e-07
o__Corticiales	0	0	0	2.26589	0	0.825488	0.97008	1.32307	0	0	5.38453e-07	4.53179e-07	6.23728e-07
o__Phaeomoniellales	0.77723	1.50143	0.899635	0.277012	0.852364	0.27283	0	0.07923	0	0.514351	5.17408e-07	8.61534e-07	1.73282e-07
o__Candidatus_Campbellbacteria_noname	0.149864	0.32444	0.981656	0.350026	1.87141	0.53589	0.210243	0.732724	0	0	5.15626e-07	7.3548e-07	2.95771e-07
o__Rhodothermaeota_noname	0.865847	0.040356	0.211489	0.744832	0	1.72204	0	0.187867	1.21114	0.103787	5.08736e-07	3.72505e-07	6.44968e-07
o__Nitriliruptorales	0.872174	0.35818	0.070227	0.603444	0.031728	0.168504	0.4277	0.653277	1.46612	0.369551	5.02091e-07	3.87151e-07	6.17031e-07
o__Cyanobacteria_unclassified	0	0.576171	0	0	0.876885	0	1.41925	1.1122	0	0.956533	4.94104e-07	2.90611e-07	6.97597e-07
o__Candidatus_Muirbacteria_noname	0.508738	1.05207	0.021314	1.64003	0.199931	0.198544	0	0.029093	0.820722	0.302514	4.77296e-07	6.84418e-07	2.70175e-07
o__Gaiellales	0	1.91511	0.580673	0.195852	0.045412	0.791016	0.465399	0.126514	0.61451	0.034626	4.76912e-07	5.4741e-07	4.06413e-07
o__Candidatus_Collierbacteria_noname	0	0.912087	0.759256	0.866366	0	1.01294	0.078328	0.076149	0.854732	0.150366	4.71023e-07	5.07542e-07	4.34503e-07
o__Mixiales	1.12146	0.425336	0.02301	1.06167	1.37452	0.068066	0	0.452625	0.018031	0.159222	4.70394e-07	8.012e-07	1.39589e-07
o__Silvanigrellales	0.095874	0.377591	2.21037	1.35419	0.05186	0.335553	0.11691	0	0	0	4.54235e-07	8.17978e-07	9.04926e-08
o__Longimicrobiales	0.076968	0.793766	1.49882	0	0	0.27171	0.223392	0.994783	0.191598	0.381671	4.43271e-07	4.73911e-07	4.12631e-07
o__Leucosporidiales	0.219403	0.493799	0.272236	1.45941	1.24227	0.23848	0	0.242735	0	0.19096	4.35929e-07	7.37424e-07	1.34435e-07
o__Violaceomycetales	2.90679	0.036658	0	0.971145	0.074278	0.26108	0	0	0	0.084019	4.33397e-07	7.97775e-07	6.90198e-08
o__Microstromatales	0	0.226454	0.212299	1.16711	2.13695	0.099265	0	0.407991	0	0	4.25007e-07	7.48563e-07	1.01451e-07
o__Vicinamibacteria_noname	1.20363	0.299071	0.38825	0.220391	0.076985	0.324373	0	1.00833	0.343136	0.378582	4.24275e-07	4.37665e-07	4.10885e-07
o__Candidatus_Blackburnbacteria_noname	0.57355	0.363674	0.615043	0	0.279374	0	2.09654	0	0.300016	0	4.2282e-07	3.66328e-07	4.79311e-07
o__Nanoarchaeota_noname	0	3.06839	0.181044	0.689782	0	0	0	0	0	0.277921	4.21713e-07	7.87842e-07	5.55842e-08
o__Cirlivirales	0.908954	0.81738	0.152494	0.298582	1.21023	0.220256	0.099616	0.21704	0.241175	0	4.16573e-07	6.77529e-07	1.55617e-07
o__Candidatus_Brocadiae_noname	0	0	0.132092	0.337521	0.283519	0.429479	1.02281	0.528475	1.21955	0.049205	4.00265e-07	1.50626e-07	6.49903e-07
o__Arenicellales	0	0.487361	0	0	0.767107	0.396977	1.22731	0.662735	0.085	0.360374	3.98686e-07	2.50894e-07	5.46479e-07
o__Candidatus_Adlerbacteria_noname	0	0.948035	0	0.522967	0.270824	0.338826	1.49916	0.129373	0	0.14626	3.85545e-07	3.48365e-07	4.22724e-07
o__Archaeoglobi_noname	0.57928	0	0	0.169923	2.38802	0	0.193717	0.140511	0.05465	0.225805	3.7519e-07	6.27444e-07	1.22937e-07
o__Jaapiales	2.22365	0.052897	0.13601	0	0.185616	1.08192	0.068116	0	0	0	3.74821e-07	5.19635e-07	2.30007e-07
o__Crenarchaeota_noname	0	0.08456	0	0.12242	0	0.441651	0.022121	2.70718	0.054222	0.283971	3.71613e-07	4.1396e-08	7.01829e-07
o__Actinopolysporales	0	0	1.25752	0.028955	0	1.07626	0.281723	0.235265	0.353345	0.436873	3.66994e-07	2.57295e-07	4.76693e-07
o__Gloeobacterales	0.041114	0.072844	0.066408	0.454441	0	0.37579	0.326526	0.399339	0.465083	1.44047	3.64201e-07	1.26961e-07	6.01441e-07
o__Trueperales	0.051462	0	1.06387	0	0.208906	0.462268	0.092676	1.0655	0.470473	0.225262	3.64042e-07	2.64848e-07	4.63237e-07
o__Candidatus_Sungbacteria_noname	0	0.283563	0	0	0.753676	1.40831	0.438093	0	0.722388	0	3.60603e-07	2.07448e-07	5.13759e-07
o__Geastrales	0.42255	0.317589	0.175314	0.952216	1.30947	0.197926	0	0.088184	0	0.098301	3.56155e-07	6.35428e-07	7.68822e-08
o__Coniochaetales	0.674996	0.147876	2.2784	0.053957	0.222452	0	0	0.086605	0.018766	0	3.48305e-07	6.75536e-07	2.10742e-08
o__Immundisolibacterales	0	0.700069	0	0	0	0	1.98955	0.015297	0.013061	0.76169	3.47967e-07	1.40014e-07	5.5592e-07
o__Exobasidiales	0.909714	0.295856	0.128981	0.2141	0.534189	0.246122	0.071988	0.561172	0.041654	0.47282	3.4766e-07	4.16568e-07	2.78751e-07
o__Candidatus_Eremiobacterales	0	0.238315	0	0	0	0.146937	0	2.85088	0	0.161143	3.39728e-07	4.7663e-08	6.31793e-07
o__Candidatus_Geothermarchaeota_noname	0.667558	1.48103	0	0	1.06687	0	0	0	0	0	3.21546e-07	6.43092e-07	0
o__Botryosphaeriales	1.14373	0.212294	0.128331	0.40088	0.116391	0.17025	0.124621	0.371461	0	0.498352	3.16631e-07	4.00325e-07	2.32937e-07
o__Dothideomycetes_noname	0.414024	0	1.42877	0.744907	0	0	0	0.232478	0	0.328731	3.14891e-07	5.1754e-07	1.12242e-07
o__Ceraceosorales	0.529874	0.054663	0.095274	0.496203	1.8063	0	0	0	0.063509	0	3.04583e-07	5.96463e-07	1.27018e-08
o__Abditibacteriales	0	0	1.96503	0	0.166352	0	0.065144	0	0.789192	0	2.98572e-07	4.26276e-07	1.70867e-07
o__Tilletiales	0.056841	1.76954	0.321617	0.266716	0	0.357491	0	0.130316	0.018031	0.046515	2.96707e-07	4.82943e-07	1.10471e-07
o__Thermoanaerobaculales	0.073509	0.069945	0	0	2.0111	0.05754	0.61286	0	0.135184	0	2.96014e-07	4.30911e-07	1.61117e-07
o__Candidatus_Parvarchaeota_noname	0.145381	0	2.09432	0.275935	0	0	0	0.322033	0	0	2.83767e-07	5.03127e-07	6.44066e-08
o__Candidatus_Colwellbacteria_noname	0	0.921055	0.126558	0	0	0	0.564564	0.814603	0	0.360719	2.7875e-07	2.09523e-07	3.47977e-07
o__Cressdnaviricota_noname	0	0.762627	1.41466	0	0	0	0.469811	0	0	0	2.6471e-07	4.35457e-07	9.39622e-08
o__Candidatus_Dormibacteraeota_noname	0.623383	0.253223	0.231971	0.353296	0	0.383382	0.442286	0.218715	0.098737	0	2.60499e-07	2.92375e-07	2.28624e-07
o__Capnodiales	0.160153	0.743619	0.071676	0.476687	0.053529	0	0	0.151347	0	0.946338	2.60335e-07	3.01133e-07	2.19537e-07
o__Gloeoemargaritales	0.233131	0	0	0	0.623398	0.167284	0	0	0	1.28893	2.31274e-07	1.71306e-07	2.91243e-07
o__Nitrososphaerales	0	0.026752	0	1.02114	0.162754	0.029628	0.176701	0.03646	0.358357	0.477801	2.28959e-07	2.42129e-07	2.15789e-07
o__Candidatus_Odinarchaeota_noname	0	0.596675	1.67692	0	0	0	0	0	0	0	2.2736e-07	4.54719e-07	0
o__Myriangiales	0	1.27037	0.353664	0.196719	0.080688	0.039119	0	0	0.046766	0.267638	2.25496e-07	3.80287e-07	7.07046e-08
o__Entylomatales	0.884509	1.09102	0	0	0	0	0	0.133513	0	0.107309	2.21635e-07	3.95106e-07	4.81644e-08
o__Fervidicoccales	0	0.759106	0.407698	0	0.040158	0	0	0	0.444451	0.54899	2.2004e-07	2.41392e-07	1.98688e-07
o__Candidatus_Spechtbacteria_noname	0	0.0383	0	0.149677	0.249352	0.04224	0	0.538348	1.06774	0.060851	2.14651e-07	8.74658e-08	3.41836e-07
o__Tissierellia_unclassified	0	0.344644	0.008283	0	0.016619	0.253393	0.784762	0.526711	0.109256	0.100617	2.14429e-07	7.39092e-08	3.54948e-07
o__Eremomycetales	0	0.425988	0.407229	0.738279	0.451911	0.073038	0	0	0	0	2.09645e-07	4.04681e-07	1.46076e-08
o__Brevinematales	0	0	0.933267	0	0.821021	0.307763	0	0	0	0	2.06205e-07	3.50858e-07	6.15526e-08
o__Aulographales	0	0.994015	0	0.332484	0.190738	0	0	0	0	0.441388	1.95863e-07	3.03447e-07	8.82776e-08
o__Tepidiformales	0.20872	0.073752	0.153732	0.060179	0	0	0.800504	0.645402	0	0	1.94229e-07	9.92766e-08	2.89181e-07
o__Cystofilobasidiales	0	0	0.221907	1.02981	0.224348	0	0	0.169391	0	0	1.64545e-07	2.95212e-07	3.38782e-08
o__Candidatus_Niyogibacteria_noname	0	0	0.228158	0.471902	0	0.028158	0	0.076149	0.581773	0.240784	1.62692e-07	1.40012e-07	1.85373e-07
o__Methanopyrales	0.072993	0	0.653771	0.088897	0.142587	0.033142	0.353196	0.070398	0.103773	0.037912	1.55667e-07	1.9165e-07	1.19684e-07
o__Candidatus_Chisholmbacteria_noname	0	0.266884	0	0	0	0	0.606345	0	0	0.650277	1.52351e-07	5.33768e-08	2.51324e-07
o__Phaeotrichales	0.124327	0.333161	0	0.264671	0.429762	0.032541	0	0	0	0.275923	1.46039e-07	2.30384e-07	6.16928e-08
o__Cladosporiales	0	0.019668	0	0.703209	0.275343	0.327263	0	0	0.077866	0	1.40335e-07	1.99644e-07	8.10258e-08
o__Umbilicariales	0	0.68508	0.232702	0.385498	0	0	0	0	0	0	1.30328e-07	2.60656e-07	0
o__Planctomycetia_unclassified	0.452447	0.808456	0	0	0	0	0	0	0	0	1.2609e-07	2.52181e-07	0
o__Candidatus_Eremiobacteraeota_noname	0	0	0	0	0	0.148401	0.182298	0.894348	0	0	1.22505e-07	0	2.45009e-07
o__Atheliales	0.228608	0.053901	0.05192	0.355157	0.181777	0	0	0.051472	0	0.259085	1.18192e-07	1.74273e-07	6.21114e-08
o__Candidatus_Actinomarinales	0	0	0	0.076793	0	0	0	0.238394	0.049671	0.77616	1.14102e-07	1.53586e-08	2.12845e-07
o__Nanohaloarchaea_noname	0.354116	0.602668	0	0	0.032675	0.071326	0.04343	0	0	0	1.10422e-07	1.97892e-07	2.29512e-08
o__Priklausovirales	0.829793	0	0	0	0	0	0	0.088074	0	0.179684	1.09755e-07	1.65959e-07	5.35516e-08
o__Lineolatales	0	0.388817	0	0.087796	0.204619	0	0	0	0.155412	0.254634	1.09128e-07	1.36246e-07	8.20092e-08
o__Cremevirales	0	0	0	0	0	0	0	0.939274	0	0.129701	1.06898e-07	0	2.13795e-07
o__Olpidiales	0.240872	0.144112	0.120624	0.143402	0.132596	0.101812	0	0.09104	0.067778	0	1.04224e-07	1.56321e-07	5.2126e-08
o__Patellariales	0	0	0	0	0	0	0	0	0	1.02702	1.02702e-07	0	2.05404e-07
o__Kalamavirales	0	0	0	0	0	0	0	0	0	1.02594	1.02594e-07	0	2.05188e-07
o__Candidatus_Veblenbacteria_noname	0	0.043803	0	0	0.26836	0.146937	0	0	0.304128	0.201159	9.64387e-08	6.24326e-08	1.30445e-07
o__Chitovirales	0.481173	0.457115	0	0	0	0	0	0	0	0	9.38288e-08	1.87658e-07	0
o__Lecanorales	0.801556	0.033072	0	0	0.050429	0	0	0	0	0	8.85057e-08	1.77011e-07	0
o__Thermoleophilales	0	0	0.063152	0.343168	0.263246	0.18852	0	0	0	0	8.58086e-08	1.33913e-07	3.7704e-08
o__Fungi_noname	0	0	0.373691	0	0.254799	0	0	0	0.095652	0.124478	8.4862e-08	1.25698e-07	4.4026e-08
o__Candidatus_Cerribacteria_noname	0	0	0	0	0.814949	0	0	0	0	0	8.14949e-08	1.6299e-07	0
o__Acrospermales	0	0.022186	0.23108	0.138123	0.257035	0	0	0.085384	0	0	7.33808e-08	1.29685e-07	1.70768e-08
o__Geplafuvirales	0	0	0	0	0	0.063838	0	0.661807	0	0	7.25645e-08	0	1.45129e-07
o__Candidatus_Nezhaarchaeota_noname	0	0	0	0	0	0.212157	0	0	0.39494	0.103102	7.10199e-08	0	1.4204e-07
o__Sporichthyales	0	0	0	0	0	0	0	0.265558	0.413452	0	6.7901e-08	0	1.35802e-07
o__Umbelopsidales	0	0	0	0	0	0	0	0	0	0.671537	6.71537e-08	0	1.34307e-07
o__Herpesvirales	0	0	0	0	0	0.589905	0	0	0	0	5.89905e-08	0	1.17981e-07
o__Candidatus_Andersenbacteria_noname	0	0	0	0	0	0	0	0	0.579756	0	5.79756e-08	0	1.15951e-07
o__Cryppavirales	0.574023	0	0	0	0	0	0	0	0	0	5.74023e-08	1.14805e-07	0
o__Candidatus_Marsarchaeota_noname	0.017026	0.131864	0.309372	0	0.090293	0	0	0	0	0	5.48555e-08	1.09711e-07	0
o__Candidatus_Fraserbacteria_noname	0	0	0	0	0	0.15819	0.143186	0	0	0.22872	5.30096e-08	0	1.06019e-07
o__Candidatus_Nanopelagicales	0	0.152316	0	0	0	0	0	0.282331	0	0	4.34647e-08	3.04632e-08	5.64662e-08
o__Amylocorticiales	0	0	0	0	0.354809	0	0	0	0	0	3.54809e-08	7.09618e-08	0
o__Candidatus_Huberarchaea_noname	0	0	0	0	0	0.344744	0	0	0	0	3.44744e-08	0	6.89488e-08
o__Candidatus_Tagabacteria_noname	0	0.343253	0	0	0	0	0	0	0	0	3.43253e-08	6.86506e-08	0
o__Acidilobales	0	0	0	0	0.274896	0	0	0	0	0	2.74896e-08	5.49792e-08	0
o__Microthyriales	0	0	0.036484	0.127996	0	0.072178	0.032834	0	0	0	2.69492e-08	3.2896e-08	2.10024e-08
o__Methanonatronarchaeia_noname	0	0	0	0	0	0.238165	0	0	0	0	2.38165e-08	0	4.7633e-08
o__Moniliellales	0.23054	0	0	0	0	0	0	0	0	0	2.3054e-08	4.6108e-08	0
o__Hymeneliales	0	0.102296	0	0	0	0	0	0	0	0	1.02296e-08	2.04592e-08	0

## Sheet: Family
Family	B1	B2	B3	B4	B5	NB1	NB2	NB3	NB4	NB5	Percentage in Total	Percentage in B	Percentage in NB
f__unclassified	240053	260946	247878	246836	244570	244866	246409	257981	243549	242608	0.24757	0.248057	0.247083
f__Ruminococcaceae	33515.9	89871.6	69816	56696.2	49219.3	114044	140672	89490.1	163480	109205	0.091601	0.0598238	0.123378
f__Muribaculaceae	66768.2	70934	144592	95285.5	127686	83316.4	44921	81097.3	50360.5	56901.5	0.0821862	0.101053	0.0633193
f__Prevotellaceae	102469	70517	73448.9	85937.9	105537	52673.6	21441.9	109219	18977.8	112219	0.0752442	0.0875821	0.0629063
f__Lachnospiraceae	59947.3	53030.5	42662.5	41432.9	37494.9	117268	118933	53333.2	93413.2	60593.7	0.0678108	0.0469136	0.0887081
f__Bacteroidaceae	95033.1	47806.4	63981.9	68819.4	73048.2	37473.8	18812.8	56765.1	20293	51572	0.0533606	0.0697378	0.0369833
f__Bacteria_noname	18668.1	54432.4	42520.2	26936	53768.4	64977	77913	52284	70818.5	56699.3	0.0519017	0.039265	0.0645384
f__Firmicutes_noname	21120.4	32404.7	41014.4	37765.3	22475.3	35018.2	43701.2	36194.2	48057.5	37546.3	0.0355298	0.030956	0.0401035
f__Oscillospiraceae	7728.42	37614.8	25510.7	13404.8	12951.9	32466.7	59554.6	38302.1	47815.1	50048.5	0.0325398	0.0194421	0.0456374
f__Clostridiaceae	22500.3	25197.8	27908.5	25576.9	24750.3	36457.7	38614.1	27966.2	36956.1	28828.8	0.0294757	0.0251868	0.0337646
f__Clostridiales_noname	16239.3	30855.7	28662.2	21673	18812.4	29775.3	40827.3	28327.2	45026.5	31905	0.0292104	0.0232485	0.0351723
f__Bacteroidales_noname	26308.7	21841.6	25542.2	25318.5	31750.9	20182.8	9524.82	25014.6	11089.6	22610.7	0.0219184	0.0261524	0.0176845
f__Rikenellaceae	14689.9	11036.4	16682.4	12849.3	17043.2	8464.31	11100.8	7252.36	24719.3	6629.29	0.0130467	0.0144602	0.0116332
f__Tannerellaceae	24159.3	9301.7	12693	14039.8	17609.6	6656.5	3075.06	7632.47	3492.75	6151.72	0.0104812	0.0155607	0.0054017
f__Eubacteriaceae	4923.49	9321.7	4863.18	6067.45	3840.07	12753.9	17374.2	10783	19446.9	9646.08	0.009902	0.00580318	0.0140008
f__Verrucomicrobia_noname	21431	24628.8	552.8	34024.2	1739.25	1180.75	327.121	1885.04	449.919	3217.61	0.00894365	0.0164752	0.00141209
f__Bacteroidetes_noname	9065.66	16600.4	8351.47	8611.42	27274.9	2712.63	4547.82	4765.51	3011.57	2281.47	0.00872228	0.0139808	0.0034638
f__Enterobacteriaceae	12721.5	1461.33	16380.2	24358.3	8706.81	1454.14	1633.84	2483.69	2404.91	5256.53	0.00768612	0.0127256	0.00264662
f__Spirochaetaceae	594.021	8888.61	559.909	4480.98	1857.48	1711.67	15389.9	10890.3	5664.67	11910.9	0.00619485	0.0032762	0.0091135
f__Clostridiales_unclassified	6132.13	4019.13	4790.88	5414.38	2693.29	5992.3	7713.77	5195.7	8620.43	5980.64	0.00565527	0.00460996	0.00670057
f__Bacteroidales_unclassified	6658.54	4047.21	5451.22	7387.25	4081.87	5265.19	2467.8	7411.3	2354.17	6637.86	0.00517624	0.00552522	0.00482726
f__Bacteria_unclassified	5550.28	2121.68	3948.8	6943.84	2610.87	3834.02	3436.87	8360.44	3963.47	7730.38	0.00485007	0.00423509	0.00546504
f__Barnesiellaceae	4384.18	4430.24	6873.37	5203.86	7461.02	4171.14	2075.37	3788.53	2836.33	2950.31	0.00441743	0.00567053	0.00316434
f__Desulfovibrionaceae	995.541	3230.36	3118.36	2947.55	3246.02	5561.3	10316.8	4159.12	6278.68	4031.62	0.00438853	0.00270756	0.0060695
f__Clostridia_noname	2495.58	4411.55	4747	2892.21	3535.91	1847.88	2767.37	3632.21	3472.53	2879.24	0.00326815	0.00361645	0.00291985
f__Campylobacteraceae	16642	819.859	2191.42	682.833	1677.08	1019.94	1182.46	1192.4	1427.53	1322.52	0.0028158	0.00440263	0.00122897
f__Fibrobacteraceae	2161.39	3120.6	1971.53	4222.85	2706.94	8356.96	742.776	1011.39	1119.39	1095.47	0.00265093	0.00283666	0.0024652
f__Paludibacteraceae	4341.85	2361.93	4303.25	4341.59	7113.09	470.103	318.223	324.083	501.656	310.145	0.00243859	0.00449234	0.000384842
f__Odoribacteraceae	3515.37	4035.95	2243.69	2275.31	4100.77	1178.74	1256.14	1680.3	1376.54	1483.45	0.00231463	0.00323422	0.00139503
f__Erysipelotrichaceae	1560.66	2577.9	1984.56	2117.79	2147.18	2528.91	2679.71	2317.23	2755.69	2414.54	0.00230842	0.00207762	0.00253922
f__Akkermansiaceae	7501.8	1399.43	552.271	2318.86	875.052	2086.69	234.286	6219.29	450.192	855.576	0.00224935	0.00252948	0.00196921
f__Peptostreptococcaceae	1941.95	1471.64	1698.65	1911.39	1675.81	2529.15	2608.22	2296.11	2935.01	2435.52	0.00215035	0.00173989	0.00256081
f__Porphyromonadaceae	2603.27	2156.52	3048.31	2429.95	5025.84	1094.95	786.85	1469.99	822.781	944.755	0.00203832	0.00305278	0.00102387
f__Paenibacillaceae	1406.68	1599.86	1495.14	1527.06	1195.16	1759.54	2211.22	1598.34	2117.04	1616.88	0.00165269	0.00144478	0.00186061
f__Opitutae_noname	14551.4	18.0839	208.876	578.396	687.426	187.379	4.88365	14.7233	4.47266	8.649	0.00162643	0.00320883	4.40214e-05
f__Lentisphaerae_noname	1171.46	4405.75	297.879	7767.06	249.893	240.951	178.335	710.198	251.399	977.064	0.001625	0.00277841	0.000471589
f__Flavobacteriaceae	1956.24	2228.83	1822.48	1916.69	3199.84	955.721	933.792	1537.96	763.474	893.896	0.00162089	0.00222482	0.00101697
f__Bacillaceae	1525.77	1831.85	1336.46	1571	1211.68	1769.68	1864.7	1557.72	1890.62	1561.99	0.00161215	0.00149535	0.00172894
f__Acidaminococcaceae	3699.48	408.886	2340.04	3589.83	394.288	1245.41	539.567	1370.25	494.646	1329.27	0.00154117	0.00208651	0.000995828
f__Proteobacteria_unclassified	2502.97	2.98532	3550.06	5795.21	2109.66	19.3934	4.81037	148.933	100.217	831.318	0.00150656	0.00279218	0.000220934
f__Rhodospirillaceae	5211.63	1535.58	2058.77	1247.58	1745.66	691.965	178.697	538.515	269.933	469.441	0.00139478	0.00235985	0.00042971
f__Elusimicrobiaceae	5649.99	1185.77	1192.59	2033.75	970.498	933.591	38.2637	72.7389	390.59	1376.54	0.00138443	0.00220652	0.000562345
f__Dysgonomonadaceae	2040.75	1451.06	1714.85	1625.3	2297.62	845.936	497.249	1161.81	701.117	761.476	0.00130972	0.00182591	0.000793518
f__Peptococcaceae	1560.58	1375.65	817.676	1092.15	673.531	1352.66	1857.2	963.711	1823.53	1031.18	0.00125479	0.00110392	0.00140566
f__Candidatus_Saccharibacteria_noname	33.0108	3652.26	536.765	465.716	3645.14	552.751	688.054	742.154	1395.14	799.977	0.0012511	0.00166658	0.000835614
f__Clostridiales_Family_XIII._Incertae_Sedis	1691.31	1226.14	1566.6	1621.14	663.701	982.381	1290.2	861.411	1337.71	908.999	0.00121496	0.00135378	0.00107614
f__Opitutaceae	8334.48	708.376	162.228	1081.77	440.126	141.883	23.9032	67.2185	33.6163	96.2714	0.00110899	0.0021454	7.25785e-05
f__Eggerthellaceae	631.478	1026.18	626.947	1075.64	455.815	795.676	1049.4	1132.61	2758.22	1387.49	0.00109395	0.000763214	0.00142468
f__Hungateiclostridiaceae	687.532	1093.57	856.324	977.111	713.102	1366.42	1456.08	980.047	1678.61	1024.05	0.00108329	0.000865529	0.00130104
f__Candidatus_Gastranaerophilales_noname	1642.75	1578.46	2615.27	568.024	1206.27	1222.33	154.679	703.404	485.123	570.953	0.00107473	0.00152215	0.000627297
f__Firmicutes_unclassified	797.123	661.783	1049.48	1087.4	549.388	1296.26	1320.51	1021.95	1214.24	1106.2	0.00101043	0.000829035	0.00119183
f__Fusobacteriaceae	2996.54	756.155	746.698	1520.13	979.329	440.08	358.303	421.432	452.211	659.155	0.000933003	0.00139977	0.000466236
f__Acetobacteraceae	3848.42	630.71	380.738	615.975	642.463	1031.53	347.536	659.43	864.889	227.037	0.000924873	0.00122366	0.000626084
f__Puniceicoccaceae	7317.08	308.644	122.941	701.847	356.59	112.387	9.74251	29.0711	8.60537	42.2128	0.000900912	0.00176142	4.04037e-05
f__Helicobacteraceae	3926.03	545.809	684.904	1088.25	1276.73	833.216	105.396	123.675	290.83	96.0206	0.000897086	0.00150434	0.000289828
f__Coriobacteriaceae	378.988	839.614	703.148	624.839	620.607	874.233	1205.42	990.907	1484.05	1237.6	0.00089594	0.000633439	0.00115844
f__Streptococcaceae	546.11	824.128	646.394	1360.64	571.103	1071.21	1143.92	829.481	986.283	845.729	0.000882501	0.000789676	0.000975326
f__Methanomassiliicoccales_noname	2866.91	293.867	795.555	945.972	1270.04	1047.1	193.111	258.436	232.513	921.411	0.000882492	0.00123447	0.000530515
f__Selenomonadaceae	484.5	732.205	394.052	537.868	608.015	723.812	1137.9	910.818	1305.03	1171.67	0.000800588	0.000551328	0.00104985
f__Proteobacteria_noname	1718.45	929.348	1510.51	882.718	2094.92	149.562	142.466	348.413	130.846	93.0153	0.000800025	0.00142719	0.00017286
f__Lactobacillaceae	615.401	1228.13	1071.57	599.871	835.553	570.498	1052.37	486.485	570.746	516.054	0.000754668	0.000870106	0.00063923
f__Victivallaceae	1230.18	1288.95	322.974	3271.52	146.57	117.957	54.7618	258.334	90.467	381.769	0.000716348	0.00125204	0.000180658
f__Candidatus_Melainabacteria_noname	974.51	1422.59	1342.6	379.994	1143.34	291.611	95.8462	661.409	305.976	535.498	0.000715336	0.0010526	0.000378068
f__Enterococcaceae	859.791	599.969	662.717	609.044	738.633	736.631	836.15	629.425	814.899	644.042	0.00071313	0.000694031	0.00073223
f__Methanobacteriaceae	128.224	1276.57	58.2993	386.101	541.087	989.24	687.18	1616.31	1304.68	84.9226	0.000707261	0.000478055	0.000936467
f__Mycoplasmataceae	2050.97	820.513	353.765	1085.64	544.78	309.723	173.32	582.668	253.156	464.329	0.000663886	0.000971133	0.000356639
f__Methanomassiliicoccaceae	1514.84	100.042	316.421	790.729	536.097	1282.47	57.4512	291.721	50.9226	1088.95	0.000602964	0.000651625	0.000554304
f__Streptomycetaceae	377.557	616.332	941.316	507.309	904.955	502.182	506.676	578.274	555.047	482.431	0.000597208	0.000669494	0.000524922
f__Sphingobacteriaceae	661.999	758.803	674.403	563.336	1053.91	374.706	460.573	530.246	402.494	334.587	0.000581506	0.00074249	0.000420521
f__Deltaproteobacteria_noname	683.769	940.278	397.712	1022.86	403.729	360.207	402.793	529.452	501.202	497.703	0.000573971	0.000689671	0.000458271
f__Moraxellaceae	964.804	624.688	529.253	677.059	431.865	688.441	225.049	523.857	240.568	452.729	0.000535831	0.000645534	0.000426129
f__Veillonellaceae	418.335	457.012	396.884	425.344	413.655	617.824	682.235	636.033	629.86	637.484	0.000531467	0.000422246	0.000640687
f__Victivallales_noname	1017.42	763.305	170.082	2468.53	198.75	68.8906	23.0258	164.782	96.5382	239.717	0.000521104	0.000923617	0.000118591
f__Bifidobacteriaceae	311.221	513.88	385.608	388.413	457.623	517.42	664.822	538.69	639.739	570.135	0.000498755	0.000411349	0.000586161
f__Pseudomonadaceae	476.102	600.262	507.469	676.454	398.502	405.725	455.911	458.209	512.658	494.507	0.00049858	0.000531758	0.000465402
f__Mycobacteriaceae	246.3	491.586	383.97	347.761	297.385	534.324	664.186	466.119	810.562	589.928	0.000483212	0.0003534	0.000613024
f__Prolixibacteraceae	478.095	684.559	454.62	618.267	1168.7	275.372	284.747	346.291	245.197	234.047	0.000478989	0.000680848	0.000277131
f__Planctomycetes_noname	884.172	974.112	142.353	1368.25	224.027	191.699	169.832	326.54	173.171	269.867	0.000472402	0.000718583	0.000226222
f__Alphaproteobacteria_noname	1560.73	761.049	262.243	829.48	420.956	228.08	118.307	181.108	168.74	151.085	0.000468177	0.000766891	0.000169464
f__Weeksellaceae	518.775	525.349	489.704	554.314	746.34	294.007	270.888	588.389	239.202	355.868	0.000458284	0.000566896	0.000349671
f__Marinilabiliales_noname	345.856	786.266	341.768	240.125	1922.03	135.111	286.914	249.188	191.07	70.9832	0.000456931	0.000727208	0.000186653
f__Marinilabiliaceae	712.284	554.981	419.837	513.751	1164.2	186.33	210.236	310.306	167.766	181.674	0.000442136	0.00067301	0.000211262
f__Chitinophagaceae	461.871	523.095	397.348	497.498	954.556	272.15	320.388	343.131	243.265	265.291	0.000427859	0.000566874	0.000288845
f__Myxococcaceae	484.792	664.863	108.352	676.8	168.839	277.934	1200.96	108.008	263.99	183.771	0.000413831	0.000420729	0.000406932
f__Coriobacteriia_noname	151.045	327.689	287.695	614.385	163.348	180.313	159.411	586.475	903.383	469.501	0.000384325	0.000308833	0.000459817
f__Synergistaceae	516.622	442.051	268.407	337.714	200.488	373.08	441.513	399.586	474.023	370.455	0.000382394	0.000353056	0.000411731
f__Methanocorpusculaceae	12.9215	23.5049	7.05012	730.278	4.49556	66.5491	6.30164	124.054	13.3942	2825.09	0.000381364	0.00015565	0.000607077
f__Elusimicrobia_noname	1198.73	409.949	394.537	617.071	319.282	210.009	38.0713	58.624	96.7531	317.034	0.000366006	0.000587914	0.000144098
f__Myoviridae	2183.12	100.976	60.9373	67.8491	586.222	108.064	114.304	135.169	58.7405	214.008	0.000362939	0.000599822	0.000126057
f__Tissierellaceae	213.052	307.742	309.3	272.534	251.085	440.574	515.976	303.913	612.086	316.626	0.000354289	0.000270743	0.000437835
f__Burkholderiaceae	371.53	414.091	330.012	435.362	399.395	298.424	273.732	279.893	354.923	285.266	0.000344263	0.000390078	0.000298448
f__Staphylococcaceae	788.919	229.788	552.112	326.457	295.292	270.15	256.352	227.48	223.488	267.434	0.000343747	0.000438513	0.000248981
f__Opitutales_noname	2953.88	3.62509	49.8093	115.08	142.226	33.1853	2.12919	0.455299	0.076207	0.587271	0.000330106	0.000652925	7.28665e-06
f__Cytophagaceae	469.391	380.782	350.246	567.254	580.57	173.728	182.277	222.168	159.325	199.155	0.00032849	0.000469649	0.000187331
f__Xanthomonadaceae	266.385	457.895	261.305	521.668	278.467	251.511	300.581	287.45	361.588	288.884	0.000327573	0.000357144	0.000298003
f__Betaproteobacteria_noname	113.322	987.776	70.4562	1197.51	91.9809	98.9838	88.4826	119.024	111.188	160.954	0.000303968	0.00049221	0.000115726
f__Oxalobacteraceae	307.969	185.493	215.713	187.511	115.095	356.124	343.159	239.194	560.459	307.574	0.000281829	0.000202356	0.000361302
f__Sporomusaceae	226.91	229.237	203.815	208.178	186.26	340.983	406.339	276.096	364.01	302.591	0.000274442	0.00021088	0.000338004
f__Candidatus_Borkfalkiaceae	686.153	118.527	73.5789	185.106	220.945	461.346	399.473	88.2642	432.366	74.7621	0.000274052	0.000256862	0.000291242
f__Brachyspiraceae	401.729	400.535	405.87	167.807	541.925	127.855	87.2862	211.519	144.625	174.928	0.000266408	0.000383573	0.000149243
f__Bacteroidia_noname	343.567	300.195	262.87	248.834	773.337	163.187	176.005	138.174	131.656	108.327	0.000264615	0.000385761	0.00014347
f__Spirochaetes_noname	227.242	375.364	188.096	368.117	247.505	163.558	304.387	227.638	221.843	282.54	0.000260629	0.000281265	0.000239993
f__Hymenobacteraceae	383.012	417.915	244.572	312.442	601.962	117.735	153.82	130.558	124.57	107.801	0.000259439	0.000391981	0.000126897
f__Chlamydiaceae	496.846	234.952	327.537	157.966	279.18	233.195	237.102	191.205	158.389	244.99	0.000256136	0.000299296	0.000212976
f__Alcaligenaceae	207.362	318.524	203.532	345.727	167.012	248.291	290.817	200.361	288.788	282.608	0.000255302	0.000248432	0.000262173
f__Peptoniphilaceae	233.061	290.252	187.895	251.914	151.879	267.011	281.372	203.271	324.469	237.88	0.0002429	0.000223	0.000262801
f__Atopobiaceae	112.54	292.743	194.992	264.003	147.29	250.135	309.846	239.881	334.377	264.467	0.000241028	0.000202314	0.000279741
f__Thermoanaerobacteraceae	268.14	345.545	174.461	317.97	143.205	198.033	251.384	213.963	264.973	218.357	0.000239603	0.000249864	0.000229342
f__Rhodobacteraceae	528.483	428.82	172.393	218.903	212.765	199.629	130.851	152.496	185.834	144.54	0.000237471	0.000312273	0.00016267
f__Desulfobacteraceae	395.163	420.753	87.1682	698.497	178.265	112.04	96.1549	130.713	83.1851	121.117	0.000232306	0.000355969	0.000108642
f__Chloroflexi_noname	122.304	364.968	124.077	400.14	162.651	143.591	210.696	243.379	263.306	233.134	0.000226825	0.000234828	0.000218821
f__Lentimicrobiaceae	144.098	362.204	172.295	161.644	782.966	73.5697	277.377	106.482	140.237	39.5864	0.000226046	0.000324641	0.00012745
f__Vibrionaceae	270.815	250.293	197.141	187.412	292.358	205.384	188.144	173.095	197.859	164.549	0.000212705	0.000239604	0.000185806
f__Caudovirales_noname	326.731	207.126	395.135	164.769	228.702	439.285	51.191	137.653	55.8287	91.9913	0.000209841	0.000264493	0.00015519
f__Christensenellaceae	160.559	181.773	250.427	205.258	146.706	160.169	230.002	241.983	241.103	214.969	0.000203295	0.000188945	0.000217645
f__Gammaproteobacteria_noname	363.214	416.44	101.545	347.988	271.454	96.9811	79.2665	108.943	84.5359	111.465	0.000198183	0.000300128	9.62385e-05
f__Tenericutes_noname	306.338	220.595	239.61	219.235	264.566	106.03	215.494	82.0175	133.735	71.9941	0.000185961	0.000250069	0.000121854
f__Verrucomicrobiaceae	946.884	208.997	42.1041	253.039	82.9425	56.3263	22.3292	144.782	19.0283	53.8335	0.000183027	0.000306793	5.92599e-05
f__Pasteurellaceae	325.983	233.692	119.968	427.255	171.658	78.2958	94.3905	99.1117	94.4002	99.0769	0.000174383	0.000255711	9.3055e-05
f__Acidobacteria_noname	314.209	264.094	103.888	312.659	103.81	109.95	105.093	132.129	86.7412	132.811	0.000166538	0.000219732	0.000113345
f__Rhizobiaceae	238.521	158.925	106.046	146.946	130.528	143.877	128.888	217.996	130.105	196.621	0.000159845	0.000156193	0.000163497
f__Tissierellia_noname	114.441	147.776	119.475	124.358	137.126	161.859	200.524	152.616	276.197	144.264	0.000157864	0.000128635	0.000187092
f__Anaerolineaceae	63.8251	108.873	138.407	141.077	129.267	152.304	235.96	176.11	229.273	190.046	0.000156514	0.00011629	0.000196739
f__Marinifilaceae	159.055	163.535	175.631	260.483	417.877	49.1521	94.3818	102.852	48.0701	50.6087	0.000152165	0.000235316	6.9013e-05
f__Carnobacteriaceae	74.387	156.367	102.156	100.21	92.0094	242.277	231.717	135.753	240.639	115.588	0.00014911	0.000105026	0.000193195
f__Nocardiaceae	134.494	255.824	158.568	72.8935	422.936	67.9832	61.4716	128.49	71.1721	73.4019	0.000144723	0.000208943	8.05038e-05
f__Flavobacteriales_noname	231.304	170.767	162.906	122.569	326.064	67.3915	113.505	102.464	65.8395	60.6805	0.000142349	0.000202722	8.19761e-05
f__Comamonadaceae	94.7218	196.866	105.036	263.458	93.857	115.911	144.718	118.231	149.848	133.628	0.000141628	0.000150788	0.000132467
f__Viruses_noname	209.06	117.529	111.564	86.6509	117.561	157.542	119.868	200.064	112.613	182.976	0.000141543	0.000128473	0.000154612
f__Planococcaceae	181.931	125.653	129.349	135.159	102.341	118.206	153.916	119.059	115.087	172.263	0.000135297	0.000134887	0.000135706
f__Siphoviridae	30.4953	129.053	170.245	238.562	80.388	141.912	142.7	174.193	95.0355	140.628	0.000134321	0.000129749	0.000138894
f__Cyclobacteriaceae	125.259	176.069	193.999	128.26	247.888	74.4676	88.0011	116.823	119.386	71.6703	0.000134182	0.000174295	9.40697e-05
f__Methanomicrobiales_noname	313.134	18.8776	54.2917	210.042	88.2169	421.597	24.2418	56.9619	18.4591	123.408	0.000132923	0.000136912	0.000128934
f__Sphingomonadaceae	188.14	274.386	68.9851	218.017	162.117	99.9999	69.8325	65.5309	88.2845	79.1506	0.000131444	0.000182329	8.05597e-05
f__Sutterellaceae	116.117	90.4684	193.57	159.92	118.068	203.499	95.3679	109.011	128.449	92.0195	0.000130649	0.000135629	0.000125669
f__Neisseriaceae	137.888	160.46	116.989	183.192	130.549	107.062	103.072	125.839	115.456	113.599	0.000129411	0.000145815	0.000113006
f__Syntrophaceae	73.7122	150.087	88.061	129.482	103.425	139.548	154.147	131.328	179.473	138.169	0.000128743	0.000108954	0.000148533
f__Actinomycetaceae	56.3692	154.394	100.946	150.902	82.383	115.549	152.334	127.368	170.749	146.167	0.000125716	0.000108999	0.000142433
f__Kiritimatiellaeota_noname	6.79074	439.997	1.35755	673.785	13.3051	11.0001	3.34631	27.2916	2.48689	40.916	0.000122028	0.000227047	1.70082e-05
f__Acholeplasmataceae	232.589	319.762	66.4959	54.6999	83.8048	62.9356	77.3577	91.9593	141.108	50.7866	0.00011815	0.00015147	8.48294e-05
f__Succinivibrionaceae	67.7179	203.749	57.1677	242.897	60.5457	93.1746	136.538	103.074	109.846	93.417	0.000116813	0.000126415	0.00010721
f__Aeromonadaceae	290.335	229.1	57.2662	149.49	68.0301	67.8375	72.2891	65.026	75.8731	82.9491	0.00011582	0.000158844	7.2795e-05
f__Kiritimatiellales_noname	17.428	418.483	17.114	469.497	17.3426	36.5428	16.4583	79.4297	13.6203	60.0777	0.000114599	0.000187973	4.12257e-05
f__Microbacteriaceae	65.3954	177.503	75.5897	83.4611	143.049	86.6636	134.476	97.5912	109.465	137.882	0.000111108	0.000109	0.000113215
f__Desulfobulbaceae	184.392	186.79	37.8018	350.693	40.1452	46.3415	48.9235	65.4377	81.4743	57.3242	0.000109932	0.000159964	5.99002e-05
f__Verrucomicrobiae_noname	849.728	43.9892	9.86315	67.8931	43.9274	23.9399	2.56304	23.6078	3.32805	11.0892	0.000107993	0.00020308	1.29056e-05
f__Phyllobacteriaceae	118.775	169.38	36.1667	312.808	73.1929	70.3066	56.2557	80.5173	76.6772	84.7843	0.000107886	0.000142064	7.37082e-05
f__Verrucomicrobia_subdivision_3	115.19	420.93	3.00828	470.665	14.6478	6.56359	1.47836	7.16534	1.15389	34.449	0.000107525	0.000204888	1.0162e-05
f__Actinobacteria_noname	84.9995	172.765	95.4358	167.065	76.8358	76.7311	94.0628	79.3148	101.72	103.53	0.000105246	0.00011942	9.10717e-05
f__Spirochaetia_noname	0.015779	198.898	0.541907	49.5306	25.7178	6.45799	212.419	166.625	54.4135	249.093	9.63712e-05	5.49409e-05	0.000137802
f__Burkholderiales_noname	39.4827	128.219	56.4986	363.566	60.1602	67.3518	56.3204	58.7132	68.5305	62.8828	9.61725e-05	0.000129585	6.27598e-05
f__Candidatus_Omnitrophica_noname	128.383	224.571	49.0423	165.634	63.606	48.0584	56.459	55.5059	75.1762	76.0796	9.42516e-05	0.000126247	6.22558e-05
f__Leptolyngbyaceae	83.7131	69.4903	55.2051	36.2022	36.1195	137.304	154.527	81.482	155.857	132.418	9.42318e-05	5.61461e-05	0.000132318
f__Morganellaceae	42.9636	63.994	80.8121	100.102	114.251	79.9707	75.9744	92.9094	197.698	80.4895	9.29164e-05	8.04244e-05	0.000105408
f__Geobacteraceae	41.9511	221.395	41.6576	275.42	71.4881	38.4651	55.491	55.5747	57.5053	69.7693	9.28717e-05	0.000130382	5.53611e-05
f__Lentisphaerales_noname	0.682026	297.454	0.12648	539.149	8.44145	13.9157	4.39824	24.0878	1.79286	37.6204	9.27668e-05	0.000169171	1.6363e-05
f__Micrococcaceae	62.2716	101.749	95.5882	59.1671	87.7619	104.95	101.066	95.6608	91.7555	115.299	9.15268e-05	8.13075e-05	0.000101746
f__Anaeroplasmataceae	103.352	135.08	93.6841	104.931	170.198	73.9434	83.6214	34.2419	55.8692	36.8134	8.91735e-05	0.000121449	5.68979e-05
f__Methylococcaceae	229.128	164.145	54.7178	166.656	47.8996	23.7482	33.8456	29.4667	45.6878	58.6397	8.53935e-05	0.000132509	3.82776e-05
f__Pseudoalteromonadaceae	223.959	99.1162	65.0211	57.7265	61.7449	43.2947	23.625	159.187	37.3104	74.2042	8.45188e-05	0.000101513	6.75242e-05
f__Sphingobacteriales_noname	71.225	112.92	122.38	97.3145	165.174	37.2199	82.1316	47.9742	64.263	37.2929	8.37895e-05	0.000113803	5.37763e-05
f__Crocinitomicaceae	69.0578	137.386	71.7219	66.7639	261.242	40.2346	75.3208	45.1482	46.5717	18.5334	8.31981e-05	0.000121234	4.51618e-05
f__Bradyrhizobiaceae	68.4497	166.913	38.3219	227.259	57.0683	49.5443	38.847	61.9924	54.947	59.843	8.23186e-05	0.000111602	5.30347e-05
f__Candidatus_Hydrogenedentes_noname	144.073	81.7862	44.0129	101.63	36.6033	73.4869	73.8098	83.0212	75.4447	105.32	8.19188e-05	8.16211e-05	8.22166e-05
f__Armatimonadetes_noname	19.2685	221.755	13.1128	381.112	19.9235	21.4368	15.3627	37.147	18.576	42.219	7.89913e-05	0.000131034	2.69483e-05
f__Candidatus_Methanomethylophilaceae	242.782	24.2229	59.3921	71.5551	116.692	99.1008	28.4797	28.6709	14.9862	90.307	7.76189e-05	0.000102929	5.23089e-05
f__Methanosarcinaceae	91.7242	79.8377	47.095	118.424	54.5691	71.2749	85.8489	53.2479	65.6877	95.3127	7.63022e-05	7.833e-05	7.42744e-05
f__Listeriaceae	54.0576	56.1082	63.3071	92.8491	58.1231	81.5695	101.175	63.3279	111.725	77.6828	7.59926e-05	6.4889e-05	8.70961e-05
f__Kiritimatiellaceae	6.35509	278.524	1.28384	347.353	6.22655	12.0909	2.57922	33.4434	3.49319	52.8709	7.4422e-05	0.000127949	2.08955e-05
f__Aerococcaceae	66.6326	63.5766	133.562	91.3986	151.435	33.9129	45.4353	40.2681	60.4995	47.8181	7.34538e-05	0.000101321	4.55868e-05
f__Hapalosiphonaceae	72.5637	78.5125	88.1062	76.0334	73.056	37.0719	88.9355	44.0868	98.7632	68.7401	7.25869e-05	7.76544e-05	6.75195e-05
f__Thermoanaerobacterales_Family_III._Incertae_Sedis	66.1236	57.1652	57.2692	80.4231	53.2725	71.9114	101.605	72.0722	78.1619	85.0832	7.23087e-05	6.28507e-05	8.17667e-05
f__Fulvivirgaceae	86.3451	91.8204	60.753	69.6074	135.051	13.6999	26.6074	176.91	19.7795	32.7284	7.13302e-05	8.87154e-05	5.3945e-05
f__Nitrospirae_noname	114.397	160.862	34.6706	167.125	59.5482	39.403	29.417	30.0095	32.1799	37.6941	7.05306e-05	0.00010732	3.37407e-05
f__Leptotrichiaceae	62.6058	77.0636	48.8455	53.2047	58.6448	102.412	85.4722	79.3765	67.0264	68.5047	7.03156e-05	6.00729e-05	8.05584e-05
f__Archangiaceae	136.747	56.9905	49.0908	50.4256	34.4362	60.4071	81.6808	60.5188	88.0936	77.1625	6.95553e-05	6.55381e-05	7.35726e-05
f__Selenomonadales_noname	49.8371	87.7108	43.1719	122.639	42.3526	61.1799	74.7824	62.8458	80.9674	62.6871	6.88175e-05	6.91424e-05	6.84925e-05
f__Candidatus_Cloacimonetes_noname	55.462	131.629	67.0298	125.536	88.3646	35.1291	46.4989	50.9181	36.0731	35.0347	6.71675e-05	9.36042e-05	4.07308e-05
f__Micromonosporaceae	22.8058	151.293	33.4146	180.918	32.8496	40.5417	46.9202	46.751	42.8418	70.7899	6.69126e-05	8.42563e-05	4.95689e-05
f__Hyphomicrobiaceae	169.836	90.5048	107.846	65.9529	42.7456	46.9836	14.8405	62.1413	20.8317	44.7876	6.6647e-05	9.53771e-05	3.7917e-05
f__Archaea_noname	82.404	117.471	36.0254	171.552	26.8162	36.6262	36.1943	57.1659	27.749	66.9827	6.58987e-05	8.68538e-05	4.49436e-05
f__Syntrophomonadaceae	70.8597	67.9509	57.4429	49.0108	38.7504	74.4838	80.178	55.7477	98.1319	64.6119	6.57168e-05	5.6803e-05	7.46307e-05
f__Methanomicrobiaceae	75.0661	15.4104	19.034	103.623	35.3316	61.8008	20.9904	30.1171	18.4276	270.52	6.50322e-05	4.96931e-05	8.03713e-05
f__Pirellulaceae	95.5828	146.751	8.51342	185.998	36.7632	29.4821	24.1907	47.0515	26.8939	41.8891	6.43116e-05	9.47217e-05	3.39015e-05
f__Desulfuromonadaceae	110.642	133.896	20.8664	164.607	67.8704	22.1997	37.7572	26.5611	25.7241	28.8514	6.38975e-05	9.95764e-05	2.82187e-05
f__Caldicoprobacteraceae	84.4877	46.8076	75.4022	83.327	51.021	43.1929	50.0511	77.4877	60.9565	60.1029	6.32837e-05	6.82091e-05	5.83582e-05
f__Shewanellaceae	155.551	115.589	24.4002	217.493	19.6121	26.0053	16.4667	23.2068	19.5147	14.8814	6.3272e-05	0.000106529	2.0015e-05
f__Oceanospirillaceae	173.738	97.4997	35.4623	81.4559	71.8459	31.1496	56.564	29.8588	22.2654	31.4761	6.31315e-05	9.20003e-05	3.42628e-05
f__Synergistetes_noname	35.5579	93.5039	36.5146	66.6463	55.2693	58.9446	83.8103	57.3836	74.6773	59.7039	6.22012e-05	5.74984e-05	6.69039e-05
f__Zoogloeaceae	48.3001	94.9026	31.7446	165.104	23.0039	48.6649	22.6671	53.3545	18.7943	108.25	6.14786e-05	7.26109e-05	5.03463e-05
f__Clostridiales_Family_XII._Incertae_Sedis	37.7889	53.0083	47.3732	49.5945	27.7577	75.4936	95.2856	50.3155	109.566	62.9758	6.09159e-05	4.31045e-05	7.87274e-05
f__Euryarchaeota_noname	43.0806	57.3861	32.4225	96.8416	88.7368	45.8276	51.2633	45.2702	53.6644	86.9609	6.01454e-05	6.36935e-05	5.65973e-05
f__Chromatiaceae	133.083	111.344	49.6348	58.3671	44.0052	35.0292	32.0092	49.9447	48.5664	38.3249	6.00309e-05	7.92868e-05	4.07749e-05
f__Pseudonocardiaceae	53.7803	92.7321	21.4224	101.196	64.5268	44.4509	52.0068	57.9396	49.4979	62.1844	5.99737e-05	6.67315e-05	5.32159e-05
f__Catabacteriaceae	45.0546	48.484	57.0923	55.1245	33.6481	54.6493	85.0024	66.7395	81.754	53.0374	5.80586e-05	4.78807e-05	6.82365e-05
f__Microcystaceae	392.499	28.0402	22.9953	17.001	31.5578	18.7252	13.8397	23.9504	10.3822	16.042	5.75033e-05	9.84187e-05	1.65879e-05
f__Isosphaeraceae	79.623	173.539	8.88294	234.088	8.48784	10.8852	3.96766	25.8891	4.86677	24.2364	5.74466e-05	0.000100924	1.3969e-05
f__Defluviitaleaceae	43.8196	56.6991	45.4141	75.242	82.4665	58.2336	65.8713	33.9959	65.2162	41.7683	5.68727e-05	6.07283e-05	5.30171e-05
f__Corynebacteriaceae	52.8278	104.178	50.202	83.7443	33.7942	53.4126	53.2256	44.9485	51.4658	39	5.66799e-05	6.49494e-05	4.84105e-05
f__Vallitaleaceae	38.0235	60.385	43.1064	48.9965	35.4468	79.4588	86.2638	53.3149	69.7092	48.2429	5.62948e-05	4.51917e-05	6.73979e-05
f__Enterobacterales_unclassified	89.8182	0.246402	136.531	239.182	52.707	2.84994	0.413433	8.86547	4.70575	21.4774	5.56797e-05	0.000103697	7.6624e-06
f__Chlorobiaceae	89.1239	69.2193	39.449	83.0576	85.7015	27.5218	49.3351	44.0363	21.6377	36.637	5.45719e-05	7.33103e-05	3.58336e-05
f__Candidatus_Aminicenantes_noname	22.5486	193.665	31.17	113.082	27.1793	24.8151	25.0729	29.2586	45.3647	32.4178	5.44574e-05	7.7529e-05	3.13858e-05
f__Flammeovirgaceae	49.7634	63.7325	49.9583	68.1602	112.659	36.1734	40.9947	43.313	36.1212	42.434	5.43309e-05	6.88546e-05	3.98073e-05
f__Alicyclobacillaceae	33.2411	86.1983	55.4715	98.7617	21.0406	43.755	69.004	47.8554	40.9575	44.8008	5.41086e-05	5.89427e-05	4.92745e-05
f__Gammaproteobacteria_unclassified	92.4296	0.872759	121.335	226.368	42.1415	11.9702	5.72322	9.31651	4.17916	26.0784	5.40414e-05	9.66292e-05	1.14535e-05
f__Yersiniaceae	63.0303	54.4489	57.8474	55.1093	41.1012	45.9722	47.1149	69.7587	44.0994	45.8662	5.24348e-05	5.43074e-05	5.05623e-05
f__Thermoactinomycetaceae	67.5897	54.7306	53.112	49.7373	25.5585	56.4565	63.1555	44.8396	61.847	45.5402	5.22567e-05	5.01456e-05	5.43677e-05
f__Rickettsiaceae	131.94	178.11	9.53918	13.5084	108.744	39.8739	8.64265	10.6111	13.0295	6.73354	5.20733e-05	8.83684e-05	1.57781e-05
f__Bacteroidetes_unclassified	45.7766	6.40442	58.2819	45.7179	14.2477	89.0994	86.9084	47.8322	63.7396	60.684	5.18692e-05	3.40857e-05	6.96527e-05
f__Neocallimastigaceae	30.6104	64.1487	35.5691	43.4448	53.3323	68.4338	56.5503	63.3009	40.3217	62.4041	5.18116e-05	4.54211e-05	5.82022e-05
f__Nitrosomonadaceae	46.8479	105.545	16.2311	119.37	25.6358	30.0956	35.0022	48.9939	41.5984	34.2425	5.03563e-05	6.27261e-05	3.79865e-05
f__Rhodocyclaceae	145.303	48.9771	21.8185	76.1491	85.5811	21.8009	23.4032	19.8249	30.6063	25.9494	4.99414e-05	7.55658e-05	2.4317e-05
f__Nocardioidaceae	109.374	54.7652	30.2458	57.4905	37.0246	38.5303	35.8085	49.3091	43.8312	36.6832	4.93063e-05	5.77801e-05	4.08325e-05
f__Thermoanaerobacterales_Family_IV._Incertae_Sedis	30.3714	81.0635	49.0576	105.556	23.1469	31.3399	50.7177	41.0552	25.0291	41.926	4.79263e-05	5.7839e-05	3.80136e-05
f__Acidobacteriaceae	112.461	88.4898	17.8479	68.0074	29.3048	36.1857	28.3884	38.9504	35.2359	23.8793	4.7875e-05	6.32221e-05	3.2528e-05
f__Planctomycetaceae	73.5963	97.4548	11.9463	111.99	17.2054	23.5711	20.8089	40.231	40.5385	37.4018	4.74744e-05	6.24385e-05	3.25103e-05
f__Schleiferiaceae	37.2108	103.896	33.9038	36.7563	167.319	12.5937	21.294	21.4325	21.8316	5.22587	4.61464e-05	7.58172e-05	1.64755e-05
f__Coriobacteriales_noname	25.0267	48.4739	28.2542	16.0424	25.7236	63.0983	61.2843	52.6665	79.7176	58.3926	4.5868e-05	2.87042e-05	6.30319e-05
f__Azonexaceae	40.1368	24.4388	34.6579	43.3626	27.6347	31.6119	9.30376	127.868	15.0418	103.772	4.57828e-05	3.40462e-05	5.75195e-05
f__Podoviridae	24.9349	27.1584	116.023	13.0442	58.0067	31.5663	10.9798	52.4866	55.5124	65.3607	4.55073e-05	4.78334e-05	4.31812e-05
f__Halanaerobiaceae	116.317	37.4392	28.8193	29.3582	47.9695	30.0563	37.5785	37.7908	42.9058	43.191	4.51426e-05	5.19807e-05	3.83045e-05
f__Caulobacteraceae	48.8761	97.1817	35.5149	52.248	89.7905	34.9817	12.8011	30.4689	24.8122	24.2446	4.5092e-05	6.47223e-05	2.54617e-05
f__Synechococcaceae	76.0502	130.564	7.81119	75.9692	49.6417	13.2254	28.4785	16.4307	25.1541	26.2545	4.49579e-05	6.80072e-05	2.19086e-05
f__Thiotrichaceae	98.5426	105.375	26.3344	49.3915	81.0147	19.6441	18.5399	15.9136	17.285	16.4289	4.4847e-05	7.21316e-05	1.75623e-05
f__Halomonadaceae	55.5911	37.3327	81.0006	51.098	42.1474	36.7919	29.4217	22.2073	39.5246	40.6164	4.35732e-05	5.34339e-05	3.37124e-05
f__Heliobacteriaceae	92.5259	48.3544	32.7137	66.4168	23.4691	24.8785	40.8336	27.7651	38.6836	38.6235	4.34264e-05	5.2696e-05	3.41569e-05
f__Phycisphaerae_noname	18.488	144.209	3.94964	204.899	8.38574	8.00686	4.02728	12.7439	5.55134	20.0967	4.30357e-05	7.59862e-05	1.00852e-05
f__Ignavibacteriae_noname	35.0582	77.1101	43.5297	13.4241	138.619	24.3789	18.5175	15.2858	35.2318	16.9322	4.18087e-05	6.15483e-05	2.20692e-05
f__Thermoplasmata_noname	114.182	19.4911	27.4675	54.0657	53.2339	54.5353	14.5002	33.315	7.03162	35.6021	4.13425e-05	5.36881e-05	2.89969e-05
f__Clostridia_unclassified	40.4677	30.8948	30.683	35.5538	22.3341	36.8329	73.5146	33.1741	66.3474	42.5703	4.12373e-05	3.19867e-05	5.04879e-05
f__Alteromonadaceae	79.7302	47.0324	40.8918	33.7034	44.6709	29.5643	22.5126	52.7016	28.1936	31.3675	4.10368e-05	4.92057e-05	3.28679e-05
f__Legionellaceae	42.7708	95.1137	19.7282	74.1384	81.1901	22.6795	13.7338	17.9677	21.748	19.0279	4.08098e-05	6.25883e-05	1.90314e-05
f__Chthoniobacteraceae	130.831	44.0716	18.0235	162.311	16.8026	12.1769	2.33886	12.0038	0.640755	6.88274	4.06082e-05	7.44079e-05	6.80861e-06
f__Bacillales_noname	34.3227	58.7888	25.4137	24.4437	26.4112	54.4663	50.7992	36.9858	58.523	32.123	4.02278e-05	3.3876e-05	4.65795e-05
f__Dehalococcoidaceae	20.0572	36.239	32.2569	47.1747	25.859	35.2742	41.6425	33.9748	71.8756	55.3546	3.99709e-05	3.23174e-05	4.76243e-05
f__Chromobacteriaceae	107.019	22.9706	25.9887	63.0881	21.3609	27.5276	36.3472	29.6977	28.7551	36.1699	3.98925e-05	4.80855e-05	3.16995e-05
f__Methylocystaceae	170.425	68.05	9.77855	18.9128	24.9001	20.2887	16.2878	21.578	20.9283	25.1949	3.96344e-05	5.84133e-05	2.08555e-05
f__Rhodanobacteraceae	120.424	80.8538	19.6918	66.8104	21.1371	10.6782	15.2349	20.567	18.9169	21.4727	3.95787e-05	6.17834e-05	1.7374e-05
f__Hyphomonadaceae	141.953	99.2834	13.0542	13.5564	66.0443	22.1369	9.10556	7.78616	12.624	9.14514	3.9469e-05	6.67784e-05	1.21596e-05
f__Rubritaleaceae	195.068	66.0807	6.2634	53.3221	10.9445	19.092	1.50486	23.8471	4.01546	12.3976	3.92536e-05	6.63357e-05	1.21714e-05
f__Candidatus_Sumerlaeota_noname	31.466	38.3796	44.1837	47.4014	36.1872	31.8923	41.5484	33.1605	40.255	45.6121	3.90086e-05	3.95236e-05	3.84937e-05
f__Persicobacteraceae	45.1145	77.587	12.7916	78.5018	63.4595	2.06769	17.5303	65.1406	5.32642	14.7271	3.82247e-05	5.54909e-05	2.09584e-05
f__Cytophagales_noname	8.12277	97.0764	28.8828	138.962	27.7668	18.7217	16.9828	16.9977	16.4194	10.7275	3.80659e-05	6.01621e-05	1.59698e-05
f__Sinobacteraceae	84.5889	100.485	14.7252	130.567	9.95263	10.5249	9.38062	3.71687	3.02775	13.2061	3.80175e-05	6.80638e-05	7.97125e-06
f__Propionibacteriaceae	39.0225	31.9262	45.35	27.6133	49.5658	37.8023	43.3584	37.2765	37.1964	27.0519	3.76163e-05	3.86955e-05	3.65371e-05
f__Erythrobacteraceae	72.7187	73.6075	23.9814	11.6797	62.5738	46.9702	13.6819	13.8555	45.0818	10.7641	3.74915e-05	4.89122e-05	2.60707e-05
f__Microcoleaceae	14.4784	103.423	15.7252	160.828	7.11896	9.67032	5.7415	6.89754	13.8375	33.6015	3.71322e-05	6.03146e-05	1.39497e-05
f__Xylanivirgaceae	35.4894	21.9888	45.4882	42.6994	21.3925	29.4992	32.7938	51.1167	43.2475	43.5476	3.67263e-05	3.34116e-05	4.0041e-05
f__Desulfomicrobiaceae	4.52719	66.3285	18.6433	66.9379	35.8528	15.3526	20.3385	29.0334	75.8583	33.424	3.66297e-05	3.84579e-05	3.48014e-05
f__Candidatus_Altiarchaeales_noname	3.00089	125.767	3.00799	190.438	3.47031	13.071	6.73564	4.20644	2.42046	12.8174	3.64934e-05	6.51367e-05	7.85019e-06
f__Leptospiraceae	168.247	19.1042	20.9326	19.7149	12.8065	27.6981	15.9433	30.2829	20.8776	21.8361	3.57443e-05	4.8161e-05	2.33276e-05
f__Spongiibacteraceae	306.028	4.04224	5.97108	5.96217	14.3395	3.9244	2.46744	2.89022	3.94556	2.3244	3.51895e-05	6.72685e-05	3.1104e-06
f__Balneolaceae	46.0432	82.2926	61.1382	19.9606	62.8197	14.0788	20.6353	21.5083	11.4153	11.9999	3.51892e-05	5.44509e-05	1.59275e-05
f__Candidatus_Peregrinibacteria_noname	37.6139	84.9059	57.768	88.3489	43.1153	2.60862	8.85875	8.92323	5.69849	13.1036	3.50945e-05	6.23504e-05	7.83855e-06
f__Nostocaceae	30.3296	72.4578	9.27977	122.181	13.6874	21.8752	20.6021	14.0771	19.3442	27.0632	3.50898e-05	4.95872e-05	2.05924e-05
f__Rhizobiales_noname	61.4679	70.8031	19.788	28.3003	54.6082	33.5353	19.9955	23.191	22.7739	13.2115	3.47675e-05	4.69935e-05	2.25414e-05
f__Thiovulaceae	19.6187	84.0326	13.5837	161.61	19.5602	11.3852	7.22137	12.9889	7.74514	9.36243	3.47108e-05	5.9681e-05	9.74061e-06
f__Tepidanaerobacteraceae	37.797	34.6192	36.4256	25.4912	26.2927	33.5061	48.031	34.9979	37.3305	28.3946	3.42886e-05	3.21251e-05	3.6452e-05
f__Kosmotogaceae	74.5988	43.6953	19.5013	10.6652	59.1565	22.9946	27.6541	23.945	45.5026	14.1486	3.41862e-05	4.15234e-05	2.6849e-05
f__Desulfobacterales_noname	67.363	91.6649	6.91123	108.51	5.10025	11.5232	7.05867	9.96616	18.8209	11.5092	3.38428e-05	5.59099e-05	1.17756e-05
f__Methylobacteriaceae	87.8639	53.4329	13.6667	22.5664	29.1545	29.2623	18.9048	19.1341	23.768	28.9755	3.26729e-05	4.13369e-05	2.4009e-05
f__Tenuifilaceae	23.2984	33.1371	27.3606	25.3731	122.881	15.9865	43.6617	6.47312	23.2469	3.82904	3.25248e-05	4.64101e-05	1.86395e-05
f__Candidatus_Fischerbacteria_noname	1.3388	270.152	20.9913	0.399292	2.78025	15.0585	2.07759	4.55373	0.94414	5.93712	3.24233e-05	5.91324e-05	5.71421e-06
f__Polyangiaceae	17.6127	65.1158	7.96215	117.717	32.6414	12.1962	14.3273	23.9619	14.0292	13.8024	3.19367e-05	4.82099e-05	1.56634e-05
f__Endozoicomonadaceae	214.695	13.8418	5.50774	16.1043	8.92208	22.5533	11.7241	12.0432	9.9901	3.59246	3.18975e-05	5.18143e-05	1.19806e-05
f__Ignavibacteria_noname	111.314	32.414	32.7753	24.3627	28.5383	21.1117	18.4156	19.3847	14.9979	13.4227	3.16737e-05	4.58809e-05	1.74665e-05
f__Candidatus_Riflebacteria_noname	160.306	8.6634	35.3867	11.3947	65.4089	5.76743	7.4183	8.09068	1.30301	9.08232	3.12822e-05	5.6232e-05	6.33235e-06
f__Methylophilaceae	199.039	11.8082	24.3958	23.6714	20.2419	7.087	7.14475	3.93283	6.685	6.48893	3.10495e-05	5.58313e-05	6.2677e-06
f__Nitrospiraceae	22.9278	34.4889	28.9817	25.9131	37.6859	23.576	22.4331	25.445	70.671	18.1636	3.10286e-05	2.99995e-05	3.20578e-05
f__Rhodospirillales_noname	79.0924	67.0132	13.4406	33.2001	49.1196	29.6512	5.55081	8.80487	14.5398	6.61596	3.07029e-05	4.83732e-05	1.30325e-05
f__Syntrophorhabdaceae	25.7726	23.9143	66.1953	18.2867	33.4981	22.9874	33.975	22.1294	35.2274	21.8818	3.03868e-05	3.35334e-05	2.72402e-05
f__Ectothiorhodospiraceae	89.9123	30.8433	14.6327	25.6712	37.8082	23.8375	17.5344	28.8755	15.7017	15.9254	3.00742e-05	3.97735e-05	2.03749e-05
f__Candidatus_Fermentibacteria_noname	24.1534	65.5796	23.1419	74.1957	55.1533	5.99457	13.9759	8.12368	13.2915	16.2586	2.99868e-05	4.84448e-05	1.15289e-05
f__Candidatus_Latescibacteria_noname	84.7127	13.0859	6.32835	109.993	10.964	15.9347	16.2851	17.922	9.85023	12.6971	2.97773e-05	4.50168e-05	1.45378e-05
f__Candidatus_Rokubacteria_noname	27.7269	53.2369	26.4692	33.3011	22.3264	27.0983	21.0461	30.8013	35.4133	19.84	2.9726e-05	3.26121e-05	2.68398e-05
f__Alcanivoracaceae	19.4957	117.866	31.6791	34.953	8.84904	9.25175	6.16746	39.8844	12.2804	7.91919	2.88346e-05	4.25686e-05	1.51007e-05
f__Lactobacillales_noname	1.92545	52.2971	27.497	7.62319	15.8438	38.0918	53.6934	21.8037	46.4536	20.7331	2.85962e-05	2.10373e-05	3.61551e-05
f__Sporolactobacillaceae	15.658	46.0099	17.1769	17.5481	21.2971	28.2864	30.7732	29.8838	47.682	28.1257	2.82441e-05	2.3538e-05	3.29502e-05
f__Candidatus_Thorarchaeota_noname	58.9366	54.5847	7.54082	10.2484	61.6474	13.6088	19.1685	36.3921	5.84899	11.6259	2.79602e-05	3.85916e-05	1.73289e-05
f__Thaumarchaeota_noname	0.986287	107.88	11.499	129.434	4.69031	2.39368	1.86028	4.06483	6.76856	9.74003	2.79317e-05	5.0898e-05	4.96548e-06
f__Gemmatimonadetes_noname	77.6267	41.0254	21.1404	29.7749	16.723	12.2679	18.4057	24.8131	14.2456	22.8528	2.78876e-05	3.72581e-05	1.8517e-05
f__Sedimentisphaeraceae	58.8832	69.8572	4.68431	89.9981	5.96753	4.26642	2.51736	23.1124	4.30474	11.3483	2.7494e-05	4.58781e-05	9.10985e-06
f__Verrucomicrobiales_noname	44.6997	49.7103	6.90625	65.7586	13.7617	14.9535	9.98892	36.0107	15.4094	16.2542	2.73453e-05	3.61673e-05	1.85234e-05
f__Haloplasmataceae	23.2061	30.1707	39.4764	8.76468	53.8081	15.7145	38.239	19.9093	26.7242	13.0308	2.69044e-05	3.10852e-05	2.27235e-05
f__Reichenbachiellaceae	21.5714	22.7315	11.2507	62.4281	89.9674	5.27261	17.5686	10.3445	12.8633	14.8673	2.68865e-05	4.15898e-05	1.21832e-05
f__Halobacteroidaceae	24.9474	45.5131	13.8612	44.2745	22.5895	29.81	21.0492	19.4305	19.9181	26.6136	2.68007e-05	3.02371e-05	2.33643e-05
f__Cellvibrionaceae	2.04536	77.0708	4.46676	108.864	16.6725	11.5901	6.10372	10.1658	7.57181	17.347	2.61898e-05	4.18238e-05	1.05557e-05
f__Desulfohalobiaceae	90.1341	16.6817	9.29449	10.7922	25.3694	16.8073	19.7613	21.8057	23.0757	23.881	2.57603e-05	3.04544e-05	2.10662e-05
f__Petrotogaceae	11.1976	70.3125	15.0576	14.1443	14.1452	32.8181	25.5024	21.3287	27.3284	24.2806	2.56115e-05	2.49714e-05	2.62516e-05
f__Ignavibacteriales_noname	27.6151	40.7936	59.9238	16.804	85.7484	5.64015	3.23447	9.1448	3.32481	2.81464	2.55044e-05	4.6177e-05	4.83177e-06
f__Calditrichaeota_noname	21.838	45.3986	18.0301	63.3632	26.4919	10.3532	14.2379	26.5143	11.4409	17.3435	2.55012e-05	3.50244e-05	1.5978e-05
f__Desulfarculaceae	85.4392	57.8448	1.64689	69.552	7.53418	5.15036	12.1278	6.06412	1.55476	4.64834	2.51562e-05	4.44034e-05	5.90909e-06
f__Rhodobiaceae	101.842	54.4798	9.12763	6.81734	27.253	14.91	5.2757	8.69075	19.2652	3.31513	2.50977e-05	3.9904e-05	1.02914e-05
f__Salinivirgaceae	29.4709	39.7042	18.9879	16.353	66.4403	13.1637	25.4553	16.7642	14.1649	6.63709	2.47141e-05	3.41913e-05	1.5237e-05
f__Gemmataceae	28.217	40.7901	20.1911	91.7275	3.93302	10.3833	7.90594	12.7551	11.1105	18.327	2.45341e-05	3.69717e-05	1.20964e-05
f__Hydrogenophilaceae	53.4753	49.3558	1.95012	128.794	3.93192	1.35822	0.488209	0.668879	1.11094	4.19889	2.45332e-05	4.75014e-05	1.56503e-06
f__Thermaceae	22.6225	38.6644	8.08329	17.3021	23.1851	26.3094	26.0269	25.5721	21.6583	35.3354	2.44759e-05	2.19715e-05	2.69804e-05
f__Anaerohalosphaeraceae	63.2676	62.3329	3.05787	86.3179	9.98617	7.22119	0.512574	4.16542	0.978364	6.18559	2.44026e-05	4.49925e-05	3.81263e-06
f__Brucellaceae	36.4187	37.0863	21.5569	17.0096	22.6068	21.2006	20.7731	16.792	25.3318	22.1751	2.40951e-05	2.69357e-05	2.12545e-05
f__Erwiniaceae	18.1463	33.86	28.0108	15.4655	11.6185	26.2415	27.5107	24.9686	23.2717	30.9399	2.40034e-05	2.14202e-05	2.65865e-05
f__Zhaonellaceae	36.6492	20.8281	9.6851	22.1667	15.8933	14.3645	34.1868	9.74249	60.4403	13.0631	2.3702e-05	2.10445e-05	2.63595e-05
f__Aquificales_noname	2.0285	75.5001	0.846764	143.563	1.6842	1.18672	0.750944	2.06323	3.09635	5.61015	2.3633e-05	4.47245e-05	2.54148e-06
f__Parachlamydiaceae	5.42291	22.0191	7.82692	29.8599	11.2869	43.9494	52.6722	21.2539	11.8493	29.5541	2.35695e-05	1.52831e-05	3.18558e-05
f__Anaeromyxobacteraceae	1.77274	76.9257	1.97823	126.975	3.8548	2.15403	2.13627	3.63473	2.78568	11.7234	2.3394e-05	4.23012e-05	4.48683e-06
f__Orbaceae	84.8764	18.904	11.7316	13.3723	15.8863	20.0978	9.02334	22.1153	10.2357	18.1572	2.244e-05	2.89541e-05	1.59259e-05
f__Candidatus_Saccharibacteria_unclassified	0	53.9739	6.83837	8.20003	81.8585	12.8542	11.1318	8.25386	30.0625	10.8445	2.24018e-05	3.01742e-05	1.46294e-05
f__Deferribacteraceae	27.254	19.2975	18.8304	54.5071	18.6524	25.5874	11.6168	17.6448	14.5094	15.8638	2.23764e-05	2.77083e-05	1.70444e-05
f__Thermosediminibacteraceae	31.9779	17.7769	26.7815	15.6841	16.1252	22.5434	37.0528	14.4163	22.4452	18.6397	2.23443e-05	2.16691e-05	2.30195e-05
f__Cryomorphaceae	15.5625	57.9669	4.7417	33.2894	49.4842	17.532	12.6402	16.8308	7.50223	7.44607	2.22996e-05	3.22089e-05	1.23903e-05
f__Intrasporangiaceae	12.0851	12.8704	26.7278	30.5209	34.2087	11.6743	20.3307	16.7954	37.0978	20.04	2.22351e-05	2.32826e-05	2.11876e-05
f__Streptosporangiaceae	24.1321	47.1222	13.878	37.0709	16.4294	11.8612	17.9591	12.7023	11.7931	29.1704	2.22119e-05	2.77266e-05	1.66972e-05
f__Candidatus_Marinimicrobia_noname	103.916	16.0779	8.07112	14.7832	28.6572	5.27491	17.1839	6.34915	11.6567	7.71868	2.19688e-05	3.4301e-05	9.63665e-06
f__Aphanizomenonaceae	6.12686	62.2108	7.80647	73.6307	10.829	6.45761	5.52796	17.302	2.84879	25.8674	2.18608e-05	3.21208e-05	1.16007e-05
f__Syntrophobacteraceae	17.452	51.9916	17.4766	61.3677	14.3663	11.3847	7.35574	6.33323	11.2054	18.2755	2.17209e-05	3.25308e-05	1.09109e-05
f__Candidatus_Nomurabacteria_noname	33.5132	28.2852	1.72123	118.613	4.00575	4.09032	6.70667	3.63284	7.91812	5.31727	2.13803e-05	3.72276e-05	5.53304e-06
f__Myxococcales_noname	7.04914	52.32	20.9314	58.282	9.52116	11.9099	10.3268	13.5511	11.54	15.8235	2.11255e-05	2.96208e-05	1.26303e-05
f__Herelleviridae	25.6159	27.426	69.3724	25.3144	19.6064	9.40343	7.53579	11.4154	7.15419	7.16015	2.10004e-05	3.3467e-05	8.5338e-06
f__Cellulomonadaceae	30.5306	37.681	8.27636	19.8762	19.0119	22.0492	23.7673	13.719	8.90748	24.9502	2.08769e-05	2.30752e-05	1.86786e-05
f__Sulfurovaceae	26.2273	47.0672	29.0783	32.9498	10.8847	7.33891	7.11568	29.2791	4.53343	13.6209	2.08095e-05	2.92415e-05	1.23776e-05
f__Luteibaculaceae	142.473	12.6741	8.8423	11.5919	11.1685	8.26199	0.999088	5.52299	1.50748	0.832354	2.03874e-05	3.73499e-05	3.42478e-06
f__Mucoraceae	124.594	7.90455	5.31003	19.5394	15.312	5.45665	0.074529	9.55574	1.56107	11.697	2.01005e-05	3.4532e-05	5.669e-06
f__Gottschalkiaceae	31.1425	28.5747	16.3574	24.5541	16.6795	16.4505	19.9339	11.7806	18.0435	14.3499	1.97867e-05	2.34616e-05	1.61117e-05
f__Williamwhitmaniaceae	12.7052	32.6299	19.6113	14.4626	71.484	12.0615	10.9287	11.9884	7.80047	3.76257	1.97435e-05	3.01786e-05	9.30834e-06
f__Thermodesulfobacteriaceae	86.3638	16.1549	16.4179	14.6698	26.3253	5.799	8.07514	4.10717	8.01644	8.75638	1.94686e-05	3.19864e-05	6.95083e-06
f__Haliscomenobacteraceae	17.5031	19.6555	9.11507	25.2979	43.7405	12.9561	14.55	22.8586	7.8519	20.7208	1.94249e-05	2.30624e-05	1.57875e-05
f__candidate_division_Zixibacteria_noname	10.3396	58.4314	7.69664	57.5384	4.84465	10.3836	5.18086	12.2675	12.0781	12.3255	1.91086e-05	2.77701e-05	1.04471e-05
f__Candidatus_Woesebacteria_noname	7.79409	20.1059	13.3248	4.82186	14.2479	27.074	19.1762	27.6353	30.5368	25.7353	1.90452e-05	1.20589e-05	2.60315e-05
f__Endomicrobiaceae	79.2348	19.3734	14.0916	12.8881	29.8942	8.81553	6.77819	6.60868	4.73561	7.0295	1.8945e-05	3.10964e-05	6.7935e-06
f__Thermoguttaceae	68.1789	21.0675	0.59211	12.0077	18.4725	11.3331	7.80948	24.9111	12.3551	10.5279	1.87255e-05	2.40637e-05	1.33873e-05
f__Flavobacteriia_noname	11.026	26.6961	32.2151	6.40766	37.1707	11.3836	25.969	10.4371	13.1251	11.4085	1.85839e-05	2.27031e-05	1.44647e-05
f__Microviridae	14.1102	23.0471	75.5836	7.15121	18.9904	9.84101	12.9729	9.76721	4.22574	9.79091	1.8548e-05	2.77765e-05	9.31955e-06
f__candidate_division_NC10_noname	102.921	9.72446	5.51676	7.81829	34.373	3.60641	5.2924	4.73024	6.02036	4.05466	1.84058e-05	3.20707e-05	4.74081e-06
f__Frankiaceae	5.48179	17.2085	15.6526	14.9797	13.9558	20.1518	19.5007	14.4608	27.3522	34.8511	1.83595e-05	1.34557e-05	2.32633e-05
f__Hahellaceae	20.4095	48.6731	32.5811	50.6716	16.8307	2.16739	2.95164	2.20385	2.06473	3.94666	1.825e-05	3.38332e-05	2.66685e-06
f__Thermotogaceae	25.9756	11.9381	17.4007	21.1495	12.9096	23.8452	12.2151	21.3538	13.9785	21.4585	1.82225e-05	1.78747e-05	1.85702e-05
f__Aspergillaceae	18.6475	12.5774	19.9131	19.6734	18.6707	15.179	9.12083	17.4529	28.7056	20.7772	1.80718e-05	1.78964e-05	1.82471e-05
f__Bartonellaceae	89.4245	12.3765	11.9301	12.2754	9.46302	6.2341	1.98288	6.69613	8.33981	21.8574	1.8058e-05	2.70939e-05	9.02207e-06
f__Spirochaetales_noname	8.47013	41.6588	9.60569	53.2831	12.4669	7.35235	13.505	10.1495	10.5405	11.1861	1.78218e-05	2.50969e-05	1.05467e-05
f__Aphanothecaceae	15.0556	22.4399	5.06039	26.0116	11.5134	20.152	24.3305	10.2522	29.3532	13.6296	1.77798e-05	1.60162e-05	1.95435e-05
f__Anaerolineae_noname	12.3848	14.4266	18.7872	25.2895	18.2668	23.5033	18.0216	18.0252	14.255	14.1526	1.77113e-05	1.7831e-05	1.75916e-05
f__Candidatus_Brocadiaceae	13.4335	19.5487	5.75913	51.5583	8.79694	16.0983	11.3788	17.2805	12.115	20.759	1.76728e-05	1.98193e-05	1.55263e-05
f__Sterolibacteriaceae	77.5184	3.0883	1.18298	7.4825	23.7184	5.76064	11.7588	17.039	14.8149	12.3362	1.747e-05	2.25981e-05	1.23419e-05
f__Gracilibacteraceae	25.3533	12.9644	9.15205	8.32311	6.87295	32.9231	18.4954	12.0842	20.4009	27.8838	1.74453e-05	1.25332e-05	2.23575e-05
f__Methanoregulaceae	6.41951	5.88722	4.0013	29.5596	8.52529	18.9173	10.9314	10.7148	12.9337	63.6769	1.71567e-05	1.08786e-05	2.34348e-05
f__Cesiribacteraceae	20.1767	15.0516	12.5997	17.867	17.3194	11.3014	19.549	13.0441	27.6142	16.3394	1.70862e-05	1.66029e-05	1.75696e-05
f__Thermoplasmatales_noname	51.7054	3.32273	15.8705	15.9145	22.6422	26.5233	2.99998	8.43906	4.47921	16.9835	1.6888e-05	2.18911e-05	1.1885e-05
f__Candidatus_Atribacteria_noname	5.11563	11.6066	19.6655	17.9278	12.2748	23.5579	17.9705	22.5717	26.922	8.64316	1.66256e-05	1.33181e-05	1.99331e-05
f__Lewinellaceae	26.1701	23.0031	8.62765	6.04119	28.7447	12.8026	26.1104	8.86557	15.8571	9.43827	1.65661e-05	1.85174e-05	1.46148e-05
f__Inoviridae	1.89065	13.5263	30.917	3.94151	0.940659	23.4834	18.7719	34.9714	6.93097	27.8421	1.63216e-05	1.02432e-05	2.24e-05
f__Candidatus_Moranbacteria_noname	6.25308	33.1018	7.60217	33.5676	7.51523	22.045	18.7225	7.78098	11.0541	13.838	1.61481e-05	1.7608e-05	1.46881e-05
f__Candidatus_Pacebacteria_noname	0.688334	24.9084	3.53191	1.40478	9.61426	12.9577	15.4893	71.7126	9.18648	11.7857	1.61279e-05	8.02954e-06	2.42264e-05
f__Candidatus_Woesearchaeota_noname	103.521	3.96013	6.53308	4.70456	9.65576	4.65125	4.18758	4.20239	10.6203	7.98871	1.60025e-05	2.56749e-05	6.33005e-06
f__Anaplasmataceae	19.6114	43.6135	9.3601	7.92705	33.7183	14.6406	3.5514	7.10991	14.7411	3.77445	1.58048e-05	2.28461e-05	8.7635e-06
f__Glomeraceae	19.5516	9.80072	6.19913	25.4349	13.7864	7.20221	4.40555	21.1618	1.35808	48.9127	1.57813e-05	1.49546e-05	1.66081e-05
f__Marivirgaceae	14.9004	26.1442	24.0869	1.58695	47.1982	7.87775	5.0319	13.2176	4.4383	12.4412	1.56923e-05	2.27833e-05	8.60137e-06
f__Aurantimonadaceae	32.8245	27.705	13.3266	2.94111	21.09	12.0134	8.47371	14.7775	10.8098	12.7856	1.56747e-05	1.95775e-05	1.1772e-05
f__Candidatus_Paracaedibacteraceae	7.42818	58.6969	26.7436	10.7254	41.6237	4.51121	2.27408	1.98577	2.22612	0.05763	1.56273e-05	2.90436e-05	2.21096e-06
f__Candidatus_Bathyarchaeota_noname	33.7688	13.2122	14.7584	11.4956	12.9931	10.2067	10.8864	19.6313	14.1593	12.8717	1.53983e-05	1.72456e-05	1.35511e-05
f__Salibacteraceae	9.13798	19.0169	10.4428	6.99094	76.2563	4.32901	15.5284	1.4987	8.18298	2.29984	1.53684e-05	2.4369e-05	6.3678e-06
f__Vicingaceae	3.9507	15.331	6.57179	24.6835	45.9916	4.7426	20.46	15.3693	9.12535	5.11842	1.51344e-05	1.93057e-05	1.09631e-05
f__Spiroplasmataceae	43.2168	30.9441	16.2894	24.3242	21.0207	2.05935	2.3031	4.21403	2.45286	4.06401	1.50889e-05	2.7159e-05	3.01867e-06
f__Dehalococcoidia_noname	12.5553	12.3613	16.5101	21.7832	16.8502	15.2482	15.2279	12.9579	12.0669	15.3173	1.50878e-05	1.6012e-05	1.41636e-05
f__Leuconostocaceae	15.1681	17.8183	10.8065	14.05	8.92931	14.0519	11.0222	13.6027	36.5125	8.84657	1.50808e-05	1.33544e-05	1.68072e-05
f__Caedimonadaceae	38.2702	30.9502	7.61831	9.07336	25.9248	10.8971	4.11076	10.7672	5.53106	4.77852	1.47922e-05	2.23674e-05	7.21693e-06
f__Calotrichaceae	6.18958	19.3532	8.59572	4.24132	66.0099	7.3554	7.46289	11.5441	9.18723	5.79118	1.4573e-05	2.08779e-05	8.26816e-06
f__Candidatus_Termititenacaceae	11.1634	24.1477	8.3924	17.1916	12.948	12.6847	16.3964	22.1752	8.76249	10.0766	1.43938e-05	1.47686e-05	1.40191e-05
f__Chroococcaceae	4.84915	37.7327	3.78625	49.6077	1.78282	3.71688	2.07653	15.1822	4.7949	19.7871	1.43316e-05	1.95517e-05	9.11154e-06
f__Parvularculaceae	100.284	14.2438	1.29897	4.51212	10.3616	3.30215	3.51658	0.885801	3.55417	1.0099	1.42969e-05	2.614e-05	2.45372e-06
f__Thiotrichales_noname	72.1997	2.91107	2.29586	4.90104	15.6401	8.57819	8.94625	4.8687	5.13646	16.2422	1.4172e-05	1.95896e-05	8.75436e-06
f__Rhodothermaceae	14.2506	21.2915	10.227	19.6151	18.1752	5.35355	14.6816	19.4162	6.14314	9.84029	1.38994e-05	1.67119e-05	1.1087e-05
f__Ferrimonadaceae	87.9403	5.40193	10.4818	7.45627	10.1516	5.41618	0.578863	2.57317	2.79876	5.46065	1.3826e-05	2.42864e-05	3.36553e-06
f__Budviciaceae	87.9719	9.64685	8.94174	10.4769	5.08246	3.05043	4.67823	0.667095	3.5574	3.99278	1.38066e-05	2.4424e-05	3.18919e-06
f__Jiangellaceae	2.19816	52.1361	5.1474	61.0652	3.80494	1.54295	1.3743	3.52884	0.522114	6.72704	1.38047e-05	2.48704e-05	2.73905e-06
f__Desulfonatronaceae	72.6991	6.65881	2.85885	5.51576	10.6766	4.62528	10.4141	6.24075	10.8004	7.11125	1.37601e-05	1.96818e-05	7.83836e-06
f__Candidatus_Hydrothermae_noname	5.59981	34.8129	2.21015	44.3336	0.443174	2.38529	1.14335	22.139	5.30447	17.4599	1.35832e-05	1.74799e-05	9.6864e-06
f__Thermonemataceae	4.75787	31.2055	12.3772	15.4535	17.1138	11.2795	13.0834	4.74096	11.6949	13.6168	1.35323e-05	1.61816e-05	1.08831e-05
f__Pelagibacteraceae	46.655	34.9696	9.14077	4.57375	18.6882	7.7019	3.59713	3.88603	2.5194	1.69409	1.33426e-05	2.28055e-05	3.87971e-06
f__Solibacteraceae	10.8625	15.5519	6.9429	9.10792	11.2772	16.3949	17.6811	18.3969	14.6559	12.4802	1.33352e-05	1.07485e-05	1.59218e-05
f__Deinococcaceae	8.5978	29.2419	8.49375	8.44997	16.9435	10.8912	12.4527	12.9805	11.6752	13.4059	1.33132e-05	1.43454e-05	1.22811e-05
f__Nitrospinae_noname	4.87336	39.9055	1.22576	51.698	10.6508	7.32011	0.91726	7.38603	2.06811	6.62304	1.32668e-05	2.16707e-05	4.86291e-06
f__Desulfurobacteriaceae	43.5158	8.23453	7.28522	3.30769	31.7947	14.6098	5.46472	8.26615	5.7599	4.22673	1.32465e-05	1.88276e-05	7.66546e-06
f__Thermoflexibacteraceae	66.2546	10.8397	3.36981	15.5	18.8985	4.18971	4.6038	2.41969	0.350256	5.15253	1.31579e-05	2.29725e-05	3.3432e-06
f__Francisellaceae	9.23906	10.2141	2.6584	25.9561	5.80371	16.3909	25.0427	9.24781	18.1685	7.20334	1.29925e-05	1.07743e-05	1.52106e-05
f__Methylacidiphilaceae	111.064	2.81943	2.85209	4.36914	5.04955	1.43116	0	0.154445	0.881688	0.709868	1.29331e-05	2.52309e-05	6.35432e-07
f__Pectobacteriaceae	18.4436	9.98863	10.6347	5.51189	6.86029	17.1157	18.436	11.7191	19.1012	10.1264	1.27938e-05	1.02878e-05	1.52997e-05
f__Thermococcaceae	9.24251	25.7677	7.19888	10.2358	6.06927	3.19454	8.41815	12.989	26.6754	14.5158	1.24307e-05	1.17028e-05	1.31586e-05
f__Phycisphaerales_noname	1.09628	41.8973	0.918982	59.8115	0.673511	2.13747	2.42023	5.04828	2.6961	7.58674	1.24286e-05	2.08795e-05	3.97777e-06
f__Piscirickettsiaceae	19.3163	15.3778	2.60156	11.6187	18.6699	17.5714	11.3431	12.1389	7.62039	7.16755	1.23426e-05	1.35169e-05	1.11683e-05
f__Sneathiellaceae	61.3517	21.3792	1.63774	5.72847	10.3178	8.16579	2.90937	4.29335	2.54917	2.13142	1.20464e-05	2.0083e-05	4.00982e-06
f__Candidatus_Magasanikbacteria_noname	27.03	30.5449	12.4729	4.99146	13.681	8.47747	7.19597	4.61365	5.24087	6.10387	1.20352e-05	1.77441e-05	6.32636e-06
f__Zetaproteobacteria_noname	28.8844	9.60926	21.6887	8.08549	23.28	3.80762	7.85686	7.98561	2.52718	6.30969	1.20035e-05	1.83096e-05	5.69739e-06
f__Gemmatimonadales_noname	1.96824	44.2283	3.06281	53.4443	1.25407	4.44416	2.9924	2.70422	0.828634	4.69365	1.19621e-05	2.07916e-05	3.13261e-06
f__Colwelliaceae	48.5238	7.03632	20.0376	1.25585	10.4323	8.92705	4.48909	7.86453	4.81325	4.79219	1.18172e-05	1.74572e-05	6.17722e-06
f__Candidatus_Poribacteria_noname	2.95729	37.0889	2.66874	42.3766	3.21206	2.66365	4.6019	9.23883	3.81084	9.29598	1.17915e-05	1.76607e-05	5.92224e-06
f__Planctomycetia_noname	14.4562	47.2697	0.506048	8.28701	2.55836	8.15046	16.4608	7.29535	3.97449	8.80616	1.17765e-05	1.46155e-05	8.93745e-06
f__Candidatus_Wallbacteria_noname	3.7318	35.0083	3.6432	38.7759	10.5565	6.8291	1.65691	6.43858	1.69152	7.84142	1.16173e-05	1.83431e-05	4.89151e-06
f__Candidatus_Falkowbacteria_noname	21.8371	21.1663	6.35856	5.1805	45.5377	3.21714	1.70777	3.05541	2.2867	3.85228	1.142e-05	2.0016e-05	2.82386e-06
f__Aestuariivirgaceae	99.028	0.488489	0.903792	4.63484	5.61955	1.70526	0.320626	0.092774	0.366273	0.051483	1.13211e-05	2.21349e-05	5.07284e-07
f__Acidithiobacillaceae	2.23393	31.3398	9.43396	10.9715	27.8784	3.44226	5.72419	5.27242	7.66732	8.70978	1.12674e-05	1.63715e-05	6.1632e-06
f__Dictyoglomaceae	4.43989	7.05454	24.7724	21.7227	15.023	7.00896	9.54819	8.35327	8.53828	5.49082	1.11952e-05	1.46025e-05	7.7879e-06
f__Candidatus_Roizmanbacteria_noname	6.51696	13.3373	15.9206	5.00672	14.7917	8.75368	8.60443	13.3461	11.5928	13.4139	1.11284e-05	1.11147e-05	1.11422e-05
f__Roseivirgaceae	7.45567	5.00526	6.69907	17.806	17.7802	9.98108	11.0972	15.6989	6.22253	12.4524	1.10198e-05	1.09492e-05	1.10904e-05
f__Lentisphaeraceae	82.1831	3.66429	1.96394	3.67757	3.71733	1.82963	1.64584	7.90236	0.585723	1.6958	1.08866e-05	1.90413e-05	2.73187e-06
f__Microscillaceae	29.0666	9.69269	10.2441	2.71509	20.8775	7.50009	12.1466	12.5651	2.18959	1.83588	1.08833e-05	1.45192e-05	7.24746e-06
f__Gallionellaceae	1.46624	23.6521	0.739164	51.2247	11.2094	3.20675	3.36448	1.97002	6.56059	5.23636	1.0863e-05	1.76583e-05	4.06764e-06
f__Xanthobacteraceae	28.5184	25.1567	3.82638	4.64936	21.2995	7.39888	4.46451	2.21619	8.39599	2.6986	1.08625e-05	1.66901e-05	5.03484e-06
f__Halorubraceae	3.45453	12.1156	8.28234	4.91461	5.72885	12.2144	14.4534	14.8968	17.5774	14.4582	1.08096e-05	6.89918e-06	1.47201e-05
f__Thermomonosporaceae	5.4386	6.92103	6.37577	8.36655	5.89935	10.8899	14.9195	10.9772	24.8375	13.1742	1.078e-05	6.60026e-06	1.49597e-05
f__Halieaceae	28.0249	14.0002	5.67274	8.06716	13.1543	5.24478	7.4577	7.85163	10.3097	5.35924	1.05142e-05	1.37839e-05	7.24461e-06
f__Saprospiraceae	7.6037	27.2271	3.40501	0.920559	26.9273	8.98531	11.0365	4.43596	9.85637	4.28047	1.04678e-05	1.32167e-05	7.71891e-06
f__Methanosarcinales_noname	15.4025	9.54908	4.7451	14.9712	8.00901	7.6991	11.3497	9.5555	7.56449	15.7741	1.0462e-05	1.05354e-05	1.03886e-05
f__Geodermatophilaceae	7.39474	5.69652	9.34182	4.99591	5.95712	8.74484	9.28353	12.6994	13.2325	25.2756	1.02622e-05	6.67722e-06	1.38472e-05
f__Methanotrichaceae	5.47592	15.1611	10.6431	6.2707	9.58625	7.24474	8.92861	9.16848	8.68155	20.0652	1.01226e-05	9.42741e-06	1.08177e-05
f__Cellvibrionales_noname	78.5511	0.661642	2.66064	3.2479	3.31659	4.43901	0	0.820043	6.5126	0.428626	1.00638e-05	1.76876e-05	2.44006e-06
f__Ignavibacteriaceae	1.44594	42.5879	2.40495	35.6472	2.24412	1.11049	2.02653	4.14894	5.11771	2.919	9.96528e-06	1.6866e-05	3.06453e-06
f__Flexibacteraceae	9.63905	8.27561	19.559	7.92879	25.9906	5.27229	8.02251	7.46228	3.76535	3.47121	9.93868e-06	1.42786e-05	5.59873e-06
f__Hafniaceae	9.66099	13.2792	7.26599	23.0352	2.90665	6.1294	10.0805	10.3182	11.7592	4.64244	9.90777e-06	1.12296e-05	8.58595e-06
f__Candidatus_Dadabacteria_noname	19.3521	14.1874	8.64374	17.1187	5.44556	4.78416	14.0002	3.29966	5.57743	5.93566	9.83446e-06	1.29495e-05	6.71942e-06
f__Pseudanabaenaceae	0.919686	36.9343	0.761119	2.73472	40.2095	3.00557	2.88113	4.20828	1.57285	3.70051	9.69276e-06	1.63119e-05	3.07367e-06
f__Haloarculaceae	14.9697	3.4501	1.70416	33.6198	14.3953	2.38071	3.79811	3.17845	1.2039	18.0539	9.67542e-06	1.36278e-05	5.72301e-06
f__Coxiellaceae	11.2383	66.0377	1.01632	0.388112	1.49423	2.88235	1.21722	5.45633	0.230769	5.54681	9.55082e-06	1.60349e-05	3.0667e-06
f__Bdellovibrionales_noname	7.46014	10.2123	18.9961	20.2669	12.8664	5.02161	1.32669	9.87678	2.19001	6.9542	9.5171e-06	1.39603e-05	5.07386e-06
f__Candidatus_Desantisbacteria_noname	5.96664	29.0181	4.94088	33.1015	6.87888	1.14124	2.09641	2.10439	3.60119	5.85262	9.47018e-06	1.59812e-05	2.95917e-06
f__Endogonaceae	7.322	8.25985	14.0893	12.4216	9.75476	9.82833	3.88725	8.60411	7.44882	12.1358	9.37519e-06	1.03695e-05	8.38087e-06
f__Hydrogenophilales_noname	1.86355	28.8178	1.48969	39.804	1.75917	1.76743	4.22334	2.28357	3.81857	6.42912	9.22562e-06	1.47468e-05	3.70441e-06
f__Cardiobacteriaceae	10.6443	7.11342	4.52133	5.79322	15.6233	10.375	8.89154	7.76155	9.15605	11.3995	9.12792e-06	8.73911e-06	9.51673e-06
f__Ophiocordycipitaceae	3.36546	8.61609	3.14604	2.51257	30.0159	4.8827	15.5321	4.14694	13.3181	5.16032	9.06963e-06	9.53121e-06	8.60804e-06
f__Beijerinckiaceae	13.7061	15.4301	2.95357	6.75595	23.6372	12.3909	5.86002	2.9279	4.21512	1.68959	8.95665e-06	1.24966e-05	5.41671e-06
f__Epsilonproteobacteria_noname	10.5693	14.8946	4.67164	8.38854	8.64233	18.7521	6.63788	8.94435	3.47092	4.23963	8.92113e-06	9.43328e-06	8.40898e-06
f__Methanocalculaceae	19.0846	0.441472	0.147853	15.2554	0.380323	1.9409	0.013774	2.86657	0.015293	48.6205	8.87668e-06	7.06194e-06	1.06914e-05
f__Candidatus_Staskawiczbacteria_noname	3.38119	7.90257	4.22848	1.68687	2.89188	42.5947	13.9182	3.28725	3.65007	4.01756	8.75587e-06	4.0182e-06	1.34935e-05
f__Candidatus_Sumerlaeaceae	0.129847	35.5318	0.087406	44.1031	0.434652	0.219623	0	2.90914	0.424606	3.57773	8.74179e-06	1.60574e-05	1.42622e-06
f__Bernardetiaceae	12.2963	17.4584	1.13859	0.595403	41.7246	8.96322	2.29508	0.920304	0.468118	1.54482	8.74048e-06	1.46427e-05	2.83831e-06
f__Bdellovibrionaceae	1.701	7.1792	19.4949	8.03792	16.661	4.75944	4.76125	13.4624	1.68451	8.08297	8.58246e-06	1.06148e-05	6.55012e-06
f__Gemmatimonadaceae	10.0165	11.5387	14.2017	4.41178	4.04896	7.10782	7.91879	9.66391	5.47196	11.2225	8.56027e-06	8.84355e-06	8.277e-06
f__Nitrospira_noname	5.42882	20.0798	9.42055	0.913798	36.7739	2.67706	2.98229	0.556127	3.77543	2.77885	8.53866e-06	1.45234e-05	2.55395e-06
f__Candidatus_Levybacteria_noname	13.6022	15.4124	1.43819	0	33.8973	5.53972	7.3133	2.14984	3.9139	2.05148	8.53184e-06	1.287e-05	4.19365e-06
f__Kiloniellaceae	54.1504	10.6205	0.959779	5.68381	5.56481	2.93515	1.14574	1.39404	1.30984	1.06547	8.48296e-06	1.53959e-05	1.57005e-06
f__Solirubrobacteraceae	0.668274	18.1161	1.97848	54.8063	1.30211	0.467857	1.3459	2.05557	0.521509	3.2167	8.44788e-06	1.53742e-05	1.52151e-06
f__Sphingobacteriia_noname	14.9863	4.17748	8.94928	22.8145	6.73577	7.09405	4.42629	8.36015	2.78411	4.01683	8.43448e-06	1.15327e-05	5.33629e-06
f__Rickettsiales_noname	8.88109	21.0209	11.8021	8.40348	12.6815	11.7396	2.93372	0.545528	4.08457	0.28928	8.23817e-06	1.25578e-05	3.91854e-06
f__Candidatus_Uhrbacteria_noname	6.19761	12.9698	6.29936	4.00217	13.7614	9.69555	3.83296	6.2058	9.05293	9.52482	8.15424e-06	8.64606e-06	7.66241e-06
f__Candidatus_Aerophobetes_noname	10.3841	12.0067	6.42754	6.97184	3.21281	4.92197	13.2593	8.7156	7.80195	7.72166	8.14235e-06	7.8006e-06	8.4841e-06
f__Proteinivoraceae	11.5327	8.75794	6.51816	4.92413	5.71797	8.57299	12.9362	6.60407	11.1063	4.58374	8.12543e-06	7.49019e-06	8.76067e-06
f__Nocardiopsaceae	3.3381	7.51302	6.11598	6.16075	7.73759	9.67939	10.2895	15.8456	4.43586	10.1102	8.1226e-06	6.17309e-06	1.00721e-05
f__candidate_division_CPR2_noname	25.034	2.86433	15.0867	25.6047	3.45552	2.84441	0.371172	0.462354	3.81132	1.57133	8.11058e-06	1.4409e-05	1.81212e-06
f__Clostridiales_Family_XVI._Incertae_Sedis	18.004	6.9534	2.8429	7.78133	6.08097	3.5087	11.3214	10.3576	7.64583	6.47194	8.09681e-06	8.33252e-06	7.86109e-06
f__Candidatus_Kuenenbacteria_noname	18.0806	19.0013	0	28.5367	3.11414	3.00455	1.82313	0.294315	5.42725	1.17931	8.04614e-06	1.37466e-05	2.34571e-06
f__Candidatus_Lokiarchaeota_noname	8.11393	5.12968	4.74189	7.1796	13.7445	3.16235	8.79708	5.87642	13.844	8.38081	7.89703e-06	7.78192e-06	8.01214e-06
f__Fervidobacteriaceae	9.31603	12.7363	4.05659	10.783	5.87319	3.08026	10.4465	7.83289	3.09243	11.2747	7.84919e-06	8.55302e-06	7.14536e-06
f__Candidatus_Cryosericaceae	5.57004	5.48119	7.13448	6.47294	2.94542	10.5973	12.9618	7.0764	9.98542	9.94247	7.81675e-06	5.52082e-06	1.01127e-05
f__Candidatus_Nealsonbacteria_noname	8.56956	6.37869	4.02685	4.14302	4.47002	11.0528	11.6923	6.17251	11.7822	9.6697	7.79577e-06	5.51763e-06	1.00739e-05
f__Anaerolineales_noname	28.7107	6.06923	8.98791	7.76877	2.9571	3.74608	4.91069	4.07078	6.25904	4.46964	7.79499e-06	1.08987e-05	4.69125e-06
f__Alteromonadales_noname	0	18.8154	0.491011	52.893	0.944615	0.761783	0	0.046387	0.803764	2.95404	7.771e-06	1.46288e-05	9.13195e-07
f__Saccharospirillaceae	34.1219	5.80729	4.75447	3.37759	2.89784	5.04264	1.20365	1.34554	11.9649	6.5797	7.70955e-06	1.01918e-05	5.22729e-06
f__Candidatus_Berkelbacteria_noname	53.9532	11.0035	2.07422	0.857265	7.0052	0.219851	0.597112	0.762082	0.164654	0.230368	7.68674e-06	1.49787e-05	3.94813e-07
f__Candidatus_Riflemargulisbacteria_noname	3.01057	29.6303	2.75919	1.8964	7.979	7.20726	3.18555	1.43152	13.8921	3.55807	7.45499e-06	9.05508e-06	5.85489e-06
f__Spartobacteria_noname	36.0105	1.65854	3.11931	2.71572	7.7587	4.50409	1.57384	8.1007	0.579749	8.04131	7.40625e-06	1.02526e-05	4.55994e-06
f__Thiobacillaceae	0.231094	21.4873	3.6414	22.5841	3.24475	3.34678	3.9017	1.76949	5.70396	7.58145	7.3492e-06	1.02377e-05	4.46068e-06
f__Promicromonosporaceae	5.84783	7.78399	4.93443	4.56075	4.41765	6.35671	7.61541	14.1322	9.83431	7.97311	7.34564e-06	5.50893e-06	9.18234e-06
f__Chlorobi_noname	7.22767	5.62469	8.28941	3.83893	8.40544	7.28785	8.58933	4.92106	11.4971	7.6081	7.32896e-06	6.67723e-06	7.9807e-06
f__Eggerthellales_noname	3.60567	2.76808	0.610541	3.81335	0.74114	1.75612	4.52581	13.0746	33.3478	8.75214	7.29952e-06	2.30775e-06	1.22913e-05
f__Idiomarinaceae	8.14543	7.12091	4.75786	4.40188	16.731	6.28489	8.39053	1.31115	7.14813	8.0123	7.23041e-06	8.23141e-06	6.2294e-06
f__Valsaceae	11.4613	5.91613	4.87548	8.17671	3.14975	9.16756	5.95118	7.87479	9.34581	5.98567	7.19044e-06	6.71587e-06	7.665e-06
f__Saccharomycetaceae	18.8407	9.08814	1.47657	12.4304	7.94379	10.7603	2.89173	3.15925	1.62956	3.28805	7.15085e-06	9.95593e-06	4.34578e-06
f__Methanococcaceae	21.4514	10.5528	3.68999	1.15412	6.89707	5.90092	6.3891	5.29949	6.0426	3.83174	7.12093e-06	8.74909e-06	5.49277e-06
f__Plectosphaerellaceae	9.07137	8.09276	3.53853	4.03163	3.88118	5.02042	6.84539	16.6503	6.72549	7.11661	7.09736e-06	5.72309e-06	8.47164e-06
f__Candidatus_Competibacteraceae	5.31691	7.49358	6.74939	9.15278	10.2929	5.09228	6.07019	7.52589	9.53649	3.54366	7.07741e-06	7.80111e-06	6.3537e-06
f__Oligoflexaceae	9.54601	7.54288	20.511	11.2475	19.7536	0.453199	0	0.100809	1.51106	0.03183	7.06979e-06	1.37202e-05	4.1938e-07
f__Cyanobacteria_noname	9.75182	12.0808	4.50198	3.43826	5.27668	7.93116	5.79647	4.64487	13.245	3.84732	7.05143e-06	7.0099e-06	7.09297e-06
f__Nitrosomonadales_noname	8.3531	12.5571	11.7185	2.27685	7.98134	5.56288	7.82853	2.67738	6.4645	4.05016	6.94704e-06	8.57739e-06	5.31669e-06
f__Oscillochloridaceae	45.2006	1.34161	1.08228	8.48955	3.32212	0.38356	2.35597	1.08938	4.11874	1.20505	6.85889e-06	1.18872e-05	1.83054e-06
f__Candidatus_Curtissbacteria_noname	3.46046	6.48109	5.46629	5.08359	14.3807	8.46224	2.29728	6.39912	7.15776	8.3392	6.75277e-06	6.97443e-06	6.53112e-06
f__Thermoprotei_noname	3.96001	19.4088	2.83434	4.29678	8.31589	9.40196	3.36734	5.61378	5.53514	3.91925	6.66533e-06	7.76316e-06	5.56749e-06
f__Rhizopodaceae	34.8973	2.72828	1.07855	9.8176	3.46829	2.63075	0.270578	6.11714	0.261505	5.11745	6.63875e-06	1.0398e-05	2.87948e-06
f__Hydrogenothermaceae	3.42224	11.2495	4.6459	9.72308	4.56176	8.05084	6.87812	3.40575	7.37695	5.91074	6.52249e-06	6.7205e-06	6.32448e-06
f__Archaeoglobaceae	1.67144	5.19299	1.62924	4.23509	5.73153	7.82153	7.22239	9.34272	7.14079	14.0696	6.40573e-06	3.69206e-06	9.1194e-06
f__Methanospirillaceae	2.80435	2.51964	4.72916	14.3544	2.34299	3.66392	3.71923	6.69495	3.68568	18.7952	6.33096e-06	5.35012e-06	7.3118e-06
f__Haloferacaceae	3.17367	8.57291	2.84995	2.59714	6.7758	5.85851	10.0627	7.87358	7.95882	6.07	6.17931e-06	4.7939e-06	7.56472e-06
f__Nautiliaceae	9.57524	10.2572	10.2202	4.24508	6.99541	7.61	3.63368	4.6784	2.31065	2.11932	6.16452e-06	8.25863e-06	4.07041e-06
f__Balneicellaceae	2.39229	14.1196	3.7479	5.649	12.5315	4.8083	5.47242	5.16259	3.61363	3.9597	6.14569e-06	7.68805e-06	4.60333e-06
f__Aquificaceae	10.8241	9.86081	7.3168	3.92815	7.82179	4.73008	1.64889	7.50202	6.56023	1.08092	6.12738e-06	7.95033e-06	4.30443e-06
f__Oscillatoriaceae	10.7854	9.47635	4.46011	1.5204	8.8367	4.28422	6.02796	4.6861	5.15702	4.27916	5.95134e-06	7.01579e-06	4.88689e-06
f__Candidatus_Kapabacteria_noname	0.959723	5.14956	5.23879	3.31277	5.26639	1.85161	6.6875	15.5088	6.24864	8.66246	5.88862e-06	3.98545e-06	7.7918e-06
f__Cryptomycota_noname	10.2252	6.15767	2.08434	18.4871	8.14778	1.75616	0.122231	5.6746	0.192552	5.6911	5.85387e-06	9.0204e-06	2.68733e-06
f__Chytriomycetaceae	17.874	6.3205	1.99961	11.3861	5.20157	4.7808	0.118861	4.98425	0.283837	5.49703	5.84465e-06	8.55635e-06	3.13295e-06
f__Metschnikowiaceae	11.2466	4.22957	3.83115	8.47218	5.80212	4.64668	2.21665	6.58003	3.86914	7.54205	5.84362e-06	6.71633e-06	4.97091e-06
f__Legeriomycetaceae	16.423	4.97829	2.33124	12.8075	3.30093	1.02961	0.300399	7.90833	0.072291	9.07267	5.82242e-06	7.96818e-06	3.67666e-06
f__Candidatus_Yanofskybacteria_noname	1.29438	6.56551	3.92464	3.81786	3.47692	10.6684	9.31532	8.08941	5.47674	5.55037	5.81795e-06	3.81586e-06	7.82005e-06
f__Candidatus_Deianiraeaceae	1.85737	2.72555	0.547571	47.6278	1.96116	0.646928	0.279388	1.52961	0.395896	0.234614	5.78059e-06	1.09439e-05	6.17288e-07
f__Ktedonobacteraceae	2.60103	8.34941	3.10604	5.6185	11.2362	5.64032	2.00422	1.59578	15.1043	1.19938	5.64552e-06	6.18224e-06	5.10881e-06
f__Actinobacteria_unclassified	3.15564	2.36379	15.7638	7.96431	2.74119	5.0288	3.48162	4.87657	8.16488	2.88482	5.64254e-06	6.39774e-06	4.88734e-06
f__Gordoniaceae	2.71258	4.08396	2.06419	2.33528	2.16346	5.75739	11.516	9.90736	8.3066	7.49574	5.63426e-06	2.67189e-06	8.59663e-06
f__Bacilli_unclassified	5.59453	6.66949	1.10475	3.29969	2.74134	1.34792	5.79901	10.5849	5.87069	13.2605	5.62729e-06	3.88196e-06	7.37261e-06
f__Crenotrichaceae	0.515765	3.66344	0.323986	1.67761	7.71238	10.6199	8.94669	2.77534	14.5497	4.53719	5.5322e-06	2.77864e-06	8.28576e-06
f__Candidatus_Delongbacteria_noname	5.9593	7.2689	1.28445	4.49714	15.9033	1.16077	10.4468	2.57045	3.87787	1.64227	5.46112e-06	6.98262e-06	3.93963e-06
f__Caldilineae_noname	3.54141	6.34421	17.3207	4.08272	5.07373	0.450431	5.15297	8.17455	1.76209	2.69803	5.46008e-06	7.27255e-06	3.64761e-06
f__Cordycipitaceae	2.93495	5.69482	5.58858	5.34879	4.25509	5.12155	6.08659	6.00014	7.0886	6.18434	5.43035e-06	4.76445e-06	6.09625e-06
f__Adenoviridae	0	0	0.013511	0	0	12.6669	0	0.788796	0	40.5889	5.40582e-06	2.7022e-09	1.08089e-05
f__Planctomycetales_noname	12.405	6.06539	1.05894	2.65133	7.05852	4.92672	6.70602	2.26571	5.63056	4.78856	5.35567e-06	5.84783e-06	4.86351e-06
f__Sulfolobaceae	2.74885	9.90224	5.08048	1.662	2.03511	5.81066	10.0035	5.13962	5.90365	5.23334	5.35194e-06	4.28574e-06	6.41815e-06
f__Sphingomonadales_noname	10.19	9.32744	2.82361	6.40913	2.5265	4.17404	1.44104	6.7778	6.80186	2.83947	5.33109e-06	6.25534e-06	4.40684e-06
f__Clostridiales_Family_XVII._Incertae_Sedis	5.13246	7.81554	4.73995	4.95908	1.95838	2.99695	6.47869	8.53646	4.32996	6.215	5.31625e-06	4.92108e-06	5.71141e-06
f__Rubrobacteraceae	4.50797	5.33136	4.50854	1.14691	5.91224	2.55834	4.70782	8.31009	4.22193	11.665	5.28702e-06	4.2814e-06	6.29263e-06
f__Dictyobacteraceae	1.63252	10.0675	2.47707	0.907921	3.75818	6.98573	2.38996	8.47863	9.9084	5.79605	5.2402e-06	3.76864e-06	6.71175e-06
f__Coprothermobacteraceae	7.12276	5.37721	2.36774	2.34095	1.45918	6.25965	9.99958	3.34042	11.485	2.10296	5.18554e-06	3.73356e-06	6.63752e-06
f__Saprospirales_noname	1.97868	3.10525	7.55806	9.53548	19.3134	3.51691	1.1983	2.52357	0.646958	2.23657	5.16132e-06	8.29817e-06	2.02446e-06
f__Emcibacteraceae	8.18314	19.565	3.4961	6.53877	7.84455	4.17664	0.057159	0.922575	0.530335	0.118491	5.14328e-06	9.12552e-06	1.16104e-06
f__Hydrogenimonaceae	4.93472	2.93034	26.2383	4.86488	6.33813	1.27545	1.51363	1.32944	1.66168	0.145587	5.12322e-06	9.06128e-06	1.18516e-06
f__Candidatus_Schekmanbacteria_noname	4.24543	6.13532	1.12232	3.02125	2.45266	4.81283	0.464457	3.18797	23.3275	1.988	5.07578e-06	3.39539e-06	6.75616e-06
f__Fusobacteria_noname	1.5538	3.74535	4.84298	4.51362	10.4149	9.0426	2.54386	5.09606	5.98676	2.72506	5.0465e-06	5.01414e-06	5.07887e-06
f__Acaryochloridaceae	1.54846	1.49756	1.97862	36.6173	5.15136	1.94332	1.37301	0.260832	0.013613	0	5.03841e-06	9.35866e-06	7.18154e-07
f__Amoebophilaceae	14.0536	3.80816	0.072334	0.181621	13.9843	4.79791	4.95191	3.54463	3.89064	0.855295	5.01404e-06	6.42001e-06	3.60808e-06
f__Magnetococcaceae	19.7509	1.99992	1.44939	3.19245	1.56281	3.65556	3.05621	6.88961	4.92581	3.42789	4.99105e-06	5.59109e-06	4.39102e-06
f__Fibrobacteres_noname	7.89208	3.53395	4.39028	6.54627	11.6966	3.23349	4.28636	4.40848	2.17197	1.62447	4.9784e-06	6.81184e-06	3.14495e-06
f__Candidatus_Bipolaricaulota_noname	3.76088	6.75521	2.56756	2.33847	4.1858	7.89776	4.72819	8.7199	6.40144	1.62073	4.89759e-06	3.92158e-06	5.87361e-06
f__Pseudomonadales_noname	0.811558	3.83853	1.7237	7.45839	0.875229	6.2624	13.8148	2.06252	9.34453	2.595	4.87866e-06	2.94148e-06	6.81584e-06
f__Acuticoccaceae	34.5938	2.5233	0.041763	2.53249	6.15145	0.432783	0.236363	0.361953	1.22171	0.440019	4.85357e-06	9.16857e-06	5.38565e-07
f__Glomerellaceae	2.38943	3.39237	5.94267	5.04004	2.99782	6.12133	4.09963	3.21129	7.26942	6.76416	4.72282e-06	3.95247e-06	5.49316e-06
f__Candidatus_Zambryskibacteria_noname	2.92054	13.1451	2.86067	1.08645	8.36953	3.16497	3.05051	4.3178	6.2201	2.06581	4.72015e-06	5.67647e-06	3.76384e-06
f__Candidatus_Kaiserbacteria_noname	2.71822	9.4169	5.38716	3.13564	8.8376	2.7092	2.79359	2.54897	5.11286	4.45603	4.71162e-06	5.89911e-06	3.52413e-06
f__Roseiflexaceae	3.60422	1.3134	5.11527	1.91177	2.13484	4.16261	6.82577	9.13205	7.80867	4.34503	4.63536e-06	2.8159e-06	6.45483e-06
f__candidate_division_WWE3_noname	8.45624	9.26263	6.27507	1.20732	3.05526	4.51884	2.25971	4.18603	4.07582	3.04597	4.63429e-06	5.65131e-06	3.61727e-06
f__Symbiobacteriaceae	0.847223	4.13782	1.5675	3.32326	2.14643	2.25581	14.3781	7.64488	6.36016	3.24431	4.59055e-06	2.40445e-06	6.77666e-06
f__Calditrichaceae	5.05654	5.92657	2.85331	7.27027	3.27188	4.43334	1.19667	5.75312	3.00326	7.07579	4.58408e-06	4.87572e-06	4.29244e-06
f__Rhodobacterales_noname	10.9521	8.41557	0.119744	3.04239	8.98208	2.90016	0.692316	6.89745	2.74021	0.852605	4.55946e-06	6.30237e-06	2.81655e-06
f__Bacillales_Family_X._Incertae_Sedis	1.80035	2.45232	6.52595	1.03567	3.09274	11.7133	4.31567	5.86414	5.6411	2.42745	4.48687e-06	2.98141e-06	5.99233e-06
f__Catalimonadaceae	5.52715	4.29412	4.2698	4.89221	4.72304	5.02835	6.6158	5.21478	2.19154	1.98969	4.47465e-06	4.74127e-06	4.20803e-06
f__Chromatiales_noname	9.77068	2.85188	3.46022	6.03357	2.19038	3.75662	3.06029	2.67859	7.31987	3.21775	4.43399e-06	4.86135e-06	4.00662e-06
f__Lacipirellulaceae	17.9949	5.21591	0.91123	4.90714	0.449722	2.69148	1.74202	4.83352	2.20851	3.09192	4.40464e-06	5.89578e-06	2.91349e-06
f__Candidatus_Marinamargulisbacteria_noname	4.1398	10.777	3.28123	0.283569	24.0521	0.653132	0.028548	0.741396	0.026234	0	4.3983e-06	8.50675e-06	2.89862e-07
f__Basidiobolaceae	14.7543	2.8759	1.8441	6.6342	4.97018	1.63988	0.009842	4.00674	0.217848	6.48371	4.34367e-06	6.21573e-06	2.47161e-06
f__Holosporales_noname	10.8571	17.5679	3.10373	3.33604	4.4329	1.61078	0.378253	0.893109	0	1.20136	4.33811e-06	7.85952e-06	8.167e-07
f__Ceratobasidiaceae	3.09424	3.67589	1.33442	3.88663	3.02689	3.55665	5.66495	4.96666	9.86455	4.15382	4.32247e-06	3.00361e-06	5.64133e-06
f__Acidimicrobiaceae	6.24012	5.09542	3.73908	2.70469	1.19385	2.14011	2.33816	8.50325	7.66569	3.14856	4.27689e-06	3.79463e-06	4.75915e-06
f__Dermabacteraceae	4.98719	6.50161	1.86241	4.63743	2.84833	4.44764	2.89365	4.37958	3.67998	6.32853	4.25664e-06	4.1674e-06	4.34588e-06
f__Entomoplasmataceae	21.3891	8.62865	4.72304	5.85798	1.7382	0	0.224995	0	0	0	4.25619e-06	8.46739e-06	4.4999e-08
f__Candidatus_Tectomicrobia_noname	3.44394	8.65933	1.74041	2.17239	1.78223	5.14833	5.06907	4.37413	4.19273	5.65829	4.22408e-06	3.55966e-06	4.88851e-06
f__Thermotogae_noname	1.71525	3.99892	2.25308	3.07841	2.77223	11.1585	3.54621	8.52763	3.66988	1.42663	4.21468e-06	2.76358e-06	5.66578e-06
f__Chlamydiae_noname	5.418	2.82658	6.04871	1.8119	6.87323	6.70564	1.53296	4.76908	1.95484	4.1823	4.21232e-06	4.59568e-06	3.82896e-06
f__Desulfuromonadales_noname	4.95139	3.98621	2.83386	2.36017	6.68194	3.29565	5.3043	6.70341	1.78239	4.14303	4.20424e-06	4.16271e-06	4.24576e-06
f__Pichiaceae	12.0462	3.63787	2.47598	11.9022	4.54785	2.32479	0.068468	1.21239	0.275067	3.10357	4.15944e-06	6.92203e-06	1.39686e-06
f__Chaetomiaceae	1.78659	1.60238	1.28242	3.72872	20.5584	3.12371	1.77202	1.43324	4.97111	0.92866	4.11872e-06	5.79169e-06	2.44575e-06
f__Scytonemataceae	0.562337	1.68647	3.29129	6.96286	4.62239	3.95728	3.67705	5.19644	6.53535	4.64544	4.11369e-06	3.42507e-06	4.80231e-06
f__Oscillatoriales_noname	0.379635	4.93239	4.11936	5.09377	3.32008	5.24355	2.38372	7.10761	5.42317	3.07631	4.10796e-06	3.56905e-06	4.64687e-06
f__Methanocellaceae	3.58181	2.8704	3.28897	2.7896	1.91733	8.18197	6.43673	1.86001	6.06498	4.07232	4.10641e-06	2.88962e-06	5.3232e-06
f__Mimiviridae	2.44829	8.60886	4.30503	5.68301	6.54472	3.93103	1.19048	5.52789	0.393106	2.23127	4.08637e-06	5.51798e-06	2.65476e-06
f__Methylococcales_noname	14.5228	4.5959	1.00584	0.447146	8.49529	0.274136	4.56153	1.86439	2.7142	1.7591	4.02404e-06	5.8134e-06	2.23467e-06
f__Psychromonadaceae	10.0052	5.44794	2.19044	1.75903	2.95097	2.41977	0.735315	8.95957	3.24864	2.47155	4.01884e-06	4.47072e-06	3.56697e-06
f__Elioraeaceae	10.8636	14.156	0.065157	1.21272	6.84063	4.12957	0.904305	1.1765	0.347476	0.276885	3.99728e-06	6.62762e-06	1.36695e-06
f__Raineyaceae	6.82542	6.02013	2.17671	3.718	9.96848	5.82546	2.20728	0.029552	1.70498	1.29267	3.97687e-06	5.74175e-06	2.21199e-06
f__Candidatus_Thermofonsia_noname	7.27534	2.66669	1.2924	3.99517	1.75195	4.9174	1.07971	3.49139	3.11546	10.0944	3.96799e-06	3.39631e-06	4.53967e-06
f__Mariprofundaceae	8.33076	11.4922	0.204375	2.78547	0.99242	8.53563	1.09443	2.78385	0.258475	2.5868	3.90644e-06	4.76104e-06	3.05184e-06
f__Synchytriaceae	9.85995	3.39467	1.29855	9.60789	4.95459	2.189	0.536719	3.88457	0.197405	2.88631	3.88097e-06	5.82313e-06	1.9388e-06
f__Mortierellaceae	11.3199	1.00057	0.988667	9.45948	2.90861	1.64909	0.049286	5.37884	0.65387	5.12467	3.8533e-06	5.13545e-06	2.57115e-06
f__Candidatus_Heimdallarchaeota_noname	1.11637	4.38668	0.53332	1.56559	1.50723	4.0509	7.43964	7.43011	7.88618	1.94118	3.78572e-06	1.82184e-06	5.7496e-06
f__Methanophagales_noname	18.7774	1.32671	0.127021	5.5779	1.62276	1.32136	0.753894	0.191724	4.19045	3.61554	3.75048e-06	5.48637e-06	2.01459e-06
f__Microbulbiferaceae	3.92929	3.05397	3.84548	1.64792	11.3674	3.99889	0.22521	4.97228	3.16501	1.26284	3.74683e-06	4.76882e-06	2.72485e-06
f__Candidatus_Buchananbacteria_noname	1.2837	1.32298	6.02665	2.43707	12.9541	4.81313	0.749597	1.75743	2.4872	3.19213	3.7024e-06	4.80489e-06	2.5999e-06
f__Synergistales_noname	4.87462	2.66088	2.60689	3.33676	0.996042	6.46397	3.13652	5.52241	3.32276	3.38626	3.63071e-06	2.89504e-06	4.36638e-06
f__Bacillales_unclassified	5.02325	2.91554	3.08488	8.69464	1.29579	1.6279	4.56536	2.56522	2.19898	4.31933	3.62909e-06	4.20282e-06	3.05536e-06
f__Syntrophobacterales_noname	1.2428	2.57089	1.97359	0.032132	3.20286	2.86128	3.43505	5.99245	2.59044	12.1937	3.60952e-06	1.80445e-06	5.41459e-06
f__Halanaerobiales_noname	1.01285	4.97804	6.86557	3.30571	3.08998	1.91637	4.12704	5.37124	3.98743	1.24507	3.58993e-06	3.85043e-06	3.32943e-06
f__Candidatus_Taylorbacteria_noname	14.8834	4.54043	1.24479	0.941614	0.752436	1.64061	4.74912	2.03584	2.8413	2.19707	3.58266e-06	4.47253e-06	2.69279e-06
f__Holophagaceae	1.91332	2.32682	2.13222	2.48162	2.16617	0.830384	3.96292	11.1562	3.86303	4.93635	3.5769e-06	2.20403e-06	4.94977e-06
f__Pithoviridae	0	0	2.40615	0.302638	23.4123	5.21238	0.418076	1.76967	1.77911	0.386124	3.56864e-06	5.22421e-06	1.91307e-06
f__Glycomycetaceae	5.76735	6.01498	2.11014	0.457707	7.92659	1.50858	2.46722	1.96192	5.56229	1.60188	3.53786e-06	4.45535e-06	2.62038e-06
f__Cunninghamellaceae	8.0567	2.03441	0.416429	9.12376	3.03253	0.556945	0.179809	3.58219	0.066872	8.0377	3.50874e-06	4.53277e-06	2.4847e-06
f__Debaryomycetaceae	6.79719	4.75004	2.41937	5.47778	4.55211	1.60111	0.89768	4.60546	1.22429	2.6931	3.50181e-06	4.7993e-06	2.20433e-06
f__Candidatus_Gracilibacteria_noname	5.48892	2.09954	0.200474	8.92418	8.03802	0.341956	3.68377	4.83175	0.33611	0.882408	3.48271e-06	4.95023e-06	2.0152e-06
f__Candidatus_Daviesbacteria_noname	10.7263	4.00434	4.89452	1.98556	5.72939	0.670307	0.23076	1.70003	2.55361	2.07745	3.45722e-06	5.46802e-06	1.44643e-06
f__Nectriaceae	8.71308	1.74173	2.62515	3.6269	2.33798	2.23201	1.01006	3.15204	4.25925	4.46299	3.41612e-06	3.80897e-06	3.02327e-06
f__Kordiimonadaceae	0.715603	12.1882	5.76936	1.24701	7.15298	2.61802	0.399442	2.03248	1.33687	0.645731	3.41058e-06	5.41464e-06	1.40651e-06
f__Desulfurellaceae	3.10051	1.98578	3.96169	7.10318	8.21433	1.05429	1.09903	1.84929	1.50558	3.79912	3.36728e-06	4.8731e-06	1.86146e-06
f__Gigasporaceae	7.08272	2.13227	3.15196	10.0179	6.3869	1.01042	0	2.14765	0.062969	1.6502	3.3643e-06	5.75436e-06	9.74248e-07
f__Caldilineaceae	1.3898	4.52155	3.27348	1.55178	5.54715	3.22814	1.71888	4.46187	2.74856	5.12875	3.357e-06	3.25675e-06	3.45724e-06
f__Coleofasciculaceae	3.75549	2.33045	1.0611	3.79679	3.15778	2.07044	1.84957	7.51442	3.33268	4.68638	3.35551e-06	2.82032e-06	3.8907e-06
f__Candidatus_Aenigmarchaeota_noname	10.6578	3.67755	5.39808	3.40109	1.34741	5.20938	0.028264	1.12699	1.24302	1.3597	3.34492e-06	4.89638e-06	1.79347e-06
f__Demequinaceae	1.27586	2.59706	5.22167	4.70056	5.22183	4.20261	2.05651	2.19393	3.95604	1.8596	3.32857e-06	3.8034e-06	2.85374e-06
f__Desertifilaceae	10.3584	2.91635	12.1652	0.694428	6.41447	0.018048	0.369476	0.249019	0.018031	0.038495	3.32418e-06	6.50976e-06	1.38614e-07
f__Pyriculariaceae	6.18024	1.20894	3.26241	3.65612	3.11004	3.69617	2.40631	3.99575	2.88132	2.8128	3.32101e-06	3.48355e-06	3.15847e-06
f__Candidatus_Shapirobacteria_noname	12.6621	5.86283	3.69449	1.17984	4.53355	1.24495	1.18949	0.913719	0.818522	0.868066	3.29676e-06	5.58657e-06	1.00695e-06
f__Chrysiogenaceae	6.6357	0.7396	0.092781	4.24932	2.5923	2.38559	1.19836	6.77202	1.94813	5.82251	3.24363e-06	2.86194e-06	3.62532e-06
f__Halobacteriaceae	6.46354	4.15221	1.23971	3.29994	3.89508	1.8878	1.72148	1.95696	1.91199	5.88663	3.24153e-06	3.8101e-06	2.67297e-06
f__Rhizophydiales_noname	6.1663	4.58339	2.19247	8.01318	4.50376	1.35341	0.245438	2.8613	0.095153	2.14442	3.21588e-06	5.09182e-06	1.33994e-06
f__Candidatus_Poseidoniales_noname	10.7186	0.456974	1.38413	3.06331	1.97992	0.437635	0.258994	5.13185	0.624545	7.87847	3.19344e-06	3.52059e-06	2.8663e-06
f__Balneolaeota_noname	1.20526	5.08263	5.52775	1.82571	0.754863	2.96765	0.57411	7.30813	0.611302	5.98876	3.18462e-06	2.87924e-06	3.48999e-06
f__Thermoanaerobacterales_noname	1.90325	12.1094	1.2927	0.718947	0.636386	1.09513	3.52919	2.42484	4.34752	3.74639	3.18038e-06	3.33214e-06	3.02861e-06
f__Cohaesibacteraceae	3.79464	6.48433	0.859525	4.1713	2.98742	3.23454	1.72536	2.77747	2.2431	3.29262	3.15703e-06	3.65944e-06	2.65462e-06
f__Aquificae_noname	4.16456	5.1872	2.32142	0.606107	9.98357	0.78492	2.80428	2.03051	3.27736	0.326416	3.14863e-06	4.45257e-06	1.8447e-06
f__Natranaerobiaceae	1.93462	9.15339	1.96484	1.00018	2.88664	3.73568	1.79833	2.97574	3.23624	2.75215	3.14378e-06	3.38793e-06	2.89963e-06
f__Candidatus_Methanoperedenaceae	16.8202	1.57833	1.44297	1.81106	2.81207	2.16357	0.92805	0.058834	2.28521	1.53365	3.14339e-06	4.89292e-06	1.39386e-06
f__Candidatus_Wolfebacteria_noname	4.21318	4.80212	3.34221	4.39421	2.37186	5.31589	2.89831	0.064418	2.10493	1.36307	3.08702e-06	3.82472e-06	2.34932e-06
f__Blastocladiaceae	8.95311	5.80075	0.922164	5.73692	4.56173	1.98362	0.166217	1.03281	0.145745	1.55817	3.08612e-06	5.19494e-06	9.77311e-07
f__Geminicoccaceae	8.5511	6.992	0.02682	1.13062	9.16039	1.73397	1.95204	0.223961	0.472507	0.554646	3.0798e-06	5.17219e-06	9.87424e-07
f__Natrialbaceae	1.57966	3.07255	2.10474	2.28754	2.51948	4.10416	5.1279	5.36374	1.66562	2.90768	3.07331e-06	2.31279e-06	3.83382e-06
f__Thermomicrobiales_noname	6.144	6.46868	3.43057	4.281	0.378259	1.40133	0.789878	2.69427	1.541	3.43286	3.05619e-06	4.1405e-06	1.97187e-06
f__Sulfuricellaceae	4.23518	5.06842	1.78176	1.57187	2.39491	2.62164	1.32622	3.48802	3.70915	4.3508	3.0548e-06	3.01043e-06	3.09917e-06
f__Micropepsaceae	4.18841	5.78627	0.084364	0.440366	2.80206	1.17866	0.492397	12.0961	0.446546	2.69086	3.02061e-06	2.6603e-06	3.38092e-06
f__Ferrovaceae	2.10314	3.75345	0.318829	2.54569	0.677278	2.03672	2.17419	0.937364	13.588	0.541503	2.86762e-06	1.87968e-06	3.85556e-06
f__Saccotheciaceae	1.69496	2.70903	0.898302	2.36646	1.07152	2.54202	5.39615	3.3636	3.58242	5.00885	2.86333e-06	1.74805e-06	3.97861e-06
f__Chelatococcaceae	16.8031	2.80578	0.259744	1.3796	0.28537	0.579368	0.353751	2.03145	0.221669	3.81411	2.85339e-06	4.30672e-06	1.40007e-06
f__Caldisericaceae	7.17971	4.45639	0.772928	2.46017	8.19928	0.415845	0.803949	0.830051	1.49941	1.9103	2.8528e-06	4.6137e-06	1.09191e-06
f__Thermococci_noname	6.24374	2.35888	0.67835	2.35493	5.08655	1.97946	2.16413	3.35622	0.726216	3.42829	2.83768e-06	3.34449e-06	2.33086e-06
f__Desulfovibrionales_noname	0.786749	3.38597	1.01908	2.05316	0.717054	2.73762	1.51196	6.745	5.18879	4.16512	2.83105e-06	1.5924e-06	4.0697e-06
f__Bacilli_noname	0.659694	12.7027	0.605186	3.95806	1.02559	0.590358	1.16061	2.35459	1.83108	3.25551	2.81434e-06	3.79025e-06	1.83843e-06
f__Candidatus_Kerfeldbacteria_noname	18.3313	1.22792	0.689161	0.467604	4.22204	1.02617	0.377285	0.450688	1.02618	0.223385	2.80417e-06	4.9876e-06	6.20741e-07
f__Chaetothyriales_noname	0.37011	25.4559	0.033748	1.10422	0.676336	0.093363	0	0	0	0.200848	2.79345e-06	5.52806e-06	5.88422e-08
f__Candidatus_Kryptonia_noname	1.42701	6.43755	0.100505	3.68038	4.83176	2.63195	3.36765	2.33724	2.21592	0.730376	2.77603e-06	3.29544e-06	2.25663e-06
f__Merismopediaceae	0.743192	3.87457	0.158943	2.44638	14.0573	1.12703	0.188006	2.14801	1.78258	1.17343	2.76995e-06	4.25608e-06	1.28381e-06
f__Gonapodyaceae	6.14198	6.47367	1.12585	4.63522	1.42396	1.00933	0.10587	2.61966	0.192806	3.40176	2.71301e-06	3.96014e-06	1.46589e-06
f__Candidatus_Eisenbacteria_noname	0.285875	1.11346	0.223076	1.96932	7.94164	3.56848	5.63479	3.02069	1.65163	1.63965	2.70486e-06	2.30667e-06	3.10305e-06
f__Candidatus_Firestonebacteria_noname	0.580018	5.64524	0.311983	6.8954	1.5787	2.6898	3.10418	0.922065	2.9592	2.33305	2.70196e-06	3.00227e-06	2.40166e-06
f__Nannocystaceae	1.88905	2.4863	0.9023	1.9147	10.6312	1.73263	2.37105	1.796	0.511059	2.5786	2.68129e-06	3.56471e-06	1.79787e-06
f__Desulfurellales_noname	2.23669	0.951347	8.81845	1.54637	1.35921	3.75179	1.70299	3.969	2.18156	0.241285	2.67587e-06	2.98241e-06	2.36933e-06
f__Candidatus_Methanofastidiosa_noname	0.733364	3.88009	3.44677	0.51915	1.4572	2.54763	2.27642	5.46519	1.37256	5.06022	2.67586e-06	2.00732e-06	3.3444e-06
f__Candidatus_Peribacteria_noname	0.156267	3.15534	0.812807	0.114448	1.83978	5.55589	5.93794	1.54415	6.95899	0.530727	2.66063e-06	1.21573e-06	4.10554e-06
f__Candidatus_Gottesmanbacteria_noname	4.5357	3.48552	3.51401	1.1334	4.41813	1.47532	1.2581	2.38329	2.05318	2.27476	2.65314e-06	3.41735e-06	1.88893e-06
f__Holosporaceae	8.85755	4.71113	3.40857	0.35238	6.16788	1.8292	0.034704	0.123449	0.880505	0.039701	2.64051e-06	4.6995e-06	5.81513e-07
f__Salinisphaeraceae	5.78922	2.82931	1.78473	0.899944	3.22298	1.96455	0.49126	2.93375	0.977546	5.45469	2.6348e-06	2.90524e-06	2.36436e-06
f__Candidatus_Parcubacteria_noname	0.779471	10.9977	3.42669	0.071055	3.43189	2.81338	0.93025	1.28228	1.56452	0.4901	2.57874e-06	3.74137e-06	1.41611e-06
f__Cryptococcaceae	11.5107	0.691809	0.424917	6.59128	1.03077	0.698885	0	1.30183	0	3.5341	2.57843e-06	4.04989e-06	1.10696e-06
f__Phanerochaetaceae	0.452275	0.170856	0.122752	1.15299	23.1144	0.18779	0	0	0.009743	0.522116	2.57329e-06	5.00265e-06	1.4393e-07
f__Candidatus_Ryanbacteria_noname	0.093321	3.59591	1.93815	2.10046	8.37647	2.0164	3.88772	0.038258	2.79417	0.854591	2.56955e-06	3.22086e-06	1.91823e-06
f__Caldiserica_noname	0.038383	4.82083	2.09743	2.10503	0.847476	3.83278	2.85524	2.50305	2.14167	4.37347	2.56154e-06	1.98183e-06	3.14124e-06
f__Cytophagia_noname	0	3.9662	7.7114	4.34907	0.071819	4.42317	2.15528	0.341317	1.94921	0.628185	2.55957e-06	3.2197e-06	1.89943e-06
f__Tolypothrichaceae	0	0.972024	0.991303	2.20816	18.7244	0.960441	0.033744	0.558343	0.515773	0.370898	2.53351e-06	4.57919e-06	4.8784e-07
f__Acidiferrobacteraceae	7.06127	5.90413	0.672039	0.186546	4.85847	2.12057	0.470447	1.10038	1.56507	0.855592	2.47945e-06	3.73649e-06	1.22241e-06
f__Hyellaceae	0.063031	1.51587	1.29963	3.55308	1.17578	6.75202	3.7976	2.28	1.74331	2.40233	2.45826e-06	1.52148e-06	3.39505e-06
f__Steroidobacteraceae	4.38159	2.51098	0.028315	1.06025	0.102192	5.66851	3.13933	1.00158	5.83415	0.675999	2.44029e-06	1.61666e-06	3.26391e-06
f__Caulochytriaceae	6.25887	1.27098	3.27527	6.08824	2.47861	1.0879	0.43906	2.95609	0.067527	0.369137	2.42917e-06	3.87439e-06	9.83943e-07
f__Ascomycota_noname	5.45881	1.36265	2.61226	3.43703	1.81752	2.23513	0.503141	4.08994	1.13063	1.48488	2.4132e-06	2.93766e-06	1.88874e-06
f__Brevibacteriaceae	1.02462	1.15348	0.696064	2.36488	4.11328	1.32129	2.21619	4.89692	0.878569	5.12384	2.37891e-06	1.87047e-06	2.88736e-06
f__Spirulinaceae	0.60838	14.7572	0.528982	2.13259	0.496153	1.46643	0.37972	0.897348	0.498888	2.01822	2.37839e-06	3.70467e-06	1.05212e-06
f__Wenzhouxiangellaceae	1.59624	0.808711	0.124534	2.26665	1.84958	8.86232	0.791995	3.02669	2.88854	1.52639	2.37416e-06	1.32914e-06	3.41919e-06
f__Candidatus_Doudnabacteria_noname	0.666381	4.97989	0	5.22352	4.68652	1.71039	1.84961	2.47577	1.01034	1.0891	2.36915e-06	3.11126e-06	1.62704e-06
f__Candidatus_Portnoybacteria_noname	4.71749	2.10847	0.302787	1.32184	3.58392	0.830505	3.43895	4.92627	0.592939	1.86016	2.36833e-06	2.4069e-06	2.32976e-06
f__Ackermannviridae	0	1.96158	13.8088	0.038149	0	3.54409	0.542733	0.881742	2.65307	0	2.34301e-06	3.1617e-06	1.52433e-06
f__Malasseziaceae	8.37353	1.0659	1.47239	5.53667	0.49081	0.397585	0.081831	3.32561	0.113174	2.49908	2.33566e-06	3.38786e-06	1.28346e-06
f__Bogoriellaceae	2.27584	2.75496	0.353583	4.17873	0.945913	2.83906	3.02506	2.05243	1.46653	3.446	2.33381e-06	2.10181e-06	2.56582e-06
f__Acholeplasmatales_noname	3.05147	0.839492	4.9505	0	0.088996	0.133234	9.46191	0.079984	2.72984	1.90073	2.32361e-06	1.78609e-06	2.86114e-06
f__Chytridiomycetes_noname	6.82568	1.46626	0.541985	4.37463	5.28287	0.729336	0.010143	2.69058	0.043998	1.22599	2.31915e-06	3.69829e-06	9.40009e-07
f__Phycisphaeraceae	3.41159	3.72006	1.65975	2.01057	0.875604	2.63883	0.614648	5.72415	0.609309	1.91454	2.31791e-06	2.33552e-06	2.3003e-06
f__Bradymonadaceae	0.030538	1.11435	4.06928	0.974276	4.81523	8.76813	0.249358	0.375543	0.727065	2.05106	2.31748e-06	2.20074e-06	2.43423e-06
f__Ardenticatenaceae	1.37749	6.13102	1.51398	0.422197	0.27474	1.8802	0.750914	3.23537	0.89654	6.19065	2.26731e-06	1.94388e-06	2.59074e-06
f__Spizellomycetaceae	4.67264	3.43471	1.2027	3.983	2.56773	1.09967	0.860209	1.594	0.316033	2.90026	2.2631e-06	3.17216e-06	1.35403e-06
f__Trichomonascaceae	4.16236	3.16714	0.368413	5.2706	3.97648	0.116657	0.257784	3.12623	0.026997	2.06386	2.25365e-06	3.389e-06	1.11831e-06
f__Psathyrellaceae	5.74862	4.81466	5.74798	2.58854	1.27727	0.328201	0.133318	1.16297	0.099925	0.487234	2.23887e-06	4.03541e-06	4.42329e-07
f__Dietziaceae	0	1.56249	1.60929	0.663345	2.00888	1.3188	2.8785	4.36825	5.86036	1.96564	2.22355e-06	1.1688e-06	3.27831e-06
f__Thermosporotrichaceae	1.62427	2.82196	1.05639	2.82137	1.64705	2.02576	2.57609	3.5664	3.80695	0.219387	2.21656e-06	1.99421e-06	2.43892e-06
f__Chloroflexia_noname	1.42954	2.25794	1.54068	3.14606	2.40287	1.29597	1.19048	2.46424	2.74511	3.6602	2.21331e-06	2.15542e-06	2.2712e-06
f__Mesoaciditogaceae	2.76906	1.5466	1.532	0	2.87197	2.75611	1.5022	1.45563	2.56019	5.10251	2.20963e-06	1.74393e-06	2.67533e-06
f__Melioribacteraceae	1.87256	3.51231	1.32806	4.51241	1.07192	3.29335	2.93994	2.17226	0.328581	0.916892	2.19483e-06	2.45945e-06	1.9302e-06
f__Dimargaritaceae	6.60678	1.28658	1.2628	6.47477	2.0779	0.56394	0	1.76027	0.066093	1.80302	2.19021e-06	3.54176e-06	8.38665e-07
f__Enterocytozoonidae	0.127106	2.02973	2.69476	5.76325	2.45803	0.651512	0.665094	2.39133	3.21389	1.74264	2.17373e-06	2.61458e-06	1.73289e-06
f__Dermacoccaceae	0.209525	3.5044	4.7519	5.87561	0.740727	0.728675	2.0934	1.57622	0.776385	1.33554	2.15924e-06	3.01643e-06	1.30205e-06
f__Lichtheimiaceae	5.89033	4.6507	0.716025	2.88534	1.37173	0.281069	0	3.03698	0.070432	2.61929	2.15219e-06	3.10282e-06	1.20156e-06
f__Pseudobacteriovoracaceae	3.11524	7.9763	2.14189	1.07396	3.35979	2.45477	0.167361	0.38239	0.729067	0.081283	2.14821e-06	3.53344e-06	7.62975e-07
f__Nitrospinaceae	4.46878	1.58258	3.70337	0.218135	1.41833	2.68735	2.91098	2.4805	0.837766	0.911694	2.12195e-06	2.27824e-06	1.96566e-06
f__Piptocephalidaceae	10.6093	2.53932	0.098727	3.09114	1.80021	1.16198	0	0.18107	0	1.46109	2.09429e-06	3.62775e-06	5.60827e-07
f__Rubricoccaceae	3.36622	0.590096	1.68639	1.59707	3.72932	2.36667	0.355409	5.9046	0.580027	0.719244	2.08951e-06	2.19382e-06	1.98519e-06
f__Powellomycetaceae	5.16384	1.90467	0.792411	5.06242	5.69486	0.497655	0	0.582261	0.046917	1.08697	2.0832e-06	3.72364e-06	4.4276e-07
f__Xanthomonadales_noname	1.49332	2.29166	3.33996	0.297836	3.9896	0.710398	0.752162	2.09412	1.71006	4.11556	2.07947e-06	2.28248e-06	1.87646e-06
f__Ardenticatenia_noname	0.734285	1.77808	1.39381	1.12031	0.122309	4.88296	3.7919	2.13021	1.49453	3.23204	2.06804e-06	1.02976e-06	3.10633e-06
f__Retroviridae	9.93711	1.96974	0.577556	0.558722	5.60277	0.929452	0.739055	0	0.327114	0	2.06415e-06	3.72918e-06	3.99124e-07
f__Ruaniaceae	0.741831	2.01474	2.65748	2.35126	2.36509	1.44646	2.07258	3.20436	1.96468	1.65286	2.04714e-06	2.02608e-06	2.06819e-06
f__Phaffomycetaceae	4.88728	1.90736	1.48214	2.8618	1.96238	0.906258	0.149585	2.12505	0	4.14731	2.04292e-06	2.62019e-06	1.46564e-06
f__Thermoanaerobacterales_unclassified	2.81868	1.76891	0.791384	2.29282	4.08149	1.30759	1.82736	0.704831	1.94878	2.75807	2.02999e-06	2.35066e-06	1.70933e-06
f__Acidobacteriia_noname	0.359564	1.90823	1.1729	0.583139	0.536045	2.22583	0.176933	4.57855	3.32198	5.37155	2.02347e-06	9.11975e-07	3.13497e-06
f__Kangiellaceae	0	3.06518	1.45044	0.824132	7.87566	1.38825	0.475869	1.67258	2.27578	1.09589	2.01238e-06	2.64308e-06	1.38167e-06
f__Orbiliaceae	4.01115	3.1799	0.290219	7.40097	1.20752	1.1864	0.25478	0.368205	0.145467	1.93055	1.99752e-06	3.21795e-06	7.7708e-07
f__Solirubrobacterales_noname	0.566853	0.272627	0.441867	0.796847	0.252808	0	1.26625	15.2627	0.642807	0.461141	1.99639e-06	4.662e-07	3.52658e-06
f__Chroococcidiopsidaceae	3.04414	0.333229	3.82519	0.339986	3.16648	1.40358	2.34023	1.69934	0.671566	3.03525	1.9859e-06	2.14181e-06	1.82999e-06
f__Erysipelotrichales_noname	1.52765	2.17582	0.625832	1.99523	0.30909	0.840788	1.49881	1.39909	2.07961	7.26012	1.9712e-06	1.32672e-06	2.61569e-06
f__Oleiphilaceae	0.44365	1.22301	1.24956	0.832737	6.31785	3.4491	1.99792	0.918783	1.70863	1.39739	1.95386e-06	2.01336e-06	1.89436e-06
f__Candidatus_Jacksonbacteria_noname	15.2462	0.582215	0	0.544998	2.15824	0.083389	0	0.905961	0	0	1.95211e-06	3.70634e-06	1.9787e-07
f__Campylobacterales_unclassified	1.6915	0	3.48154	0.674525	0.771238	3.78933	2.56162	0.514519	2.09694	3.57876	1.916e-06	1.32376e-06	2.50823e-06
f__Pelagibacterales_noname	8.34078	2.60095	1.17825	0.401159	1.73836	0.801357	0.202317	1.87178	0.741711	1.19402	1.90707e-06	2.8519e-06	9.62238e-07
f__Candidatus_Vogelbacteria_noname	0.055626	3.96598	1.60467	4.3807	3.94573	1.70439	0.035721	1.41711	0.670689	1.22364	1.90043e-06	2.79054e-06	1.01031e-06
f__Limnochordaceae	1.87142	0.890703	1.66357	1.70086	1.65575	0.510691	1.92527	2.29363	4.81877	1.59726	1.89279e-06	1.55646e-06	2.22913e-06
f__Sanguibacteraceae	0	0.826842	0.203593	0.491948	2.33922	2.13731	4.74343	1.27231	5.52056	1.33558	1.88708e-06	7.7232e-07	3.00184e-06
f__Acidimicrobiales_noname	6.51184	7.77673	0.314695	0.259724	0.931978	1.58134	0.523092	0.757787	0.148798	0	1.8806e-06	3.15899e-06	6.02204e-07
f__Candidatus_Microgenomates_noname	8.3003	3.55146	1.10346	0.312669	1.36162	1.05914	1.2903	0.866699	0.557485	0.223959	1.86271e-06	2.9259e-06	7.99516e-07
f__Candidatus_Ozemobacteraceae	0.759654	2.02308	0.790732	1.37269	3.95505	0.588385	2.47423	3.80431	1.91501	0.834999	1.85181e-06	1.78024e-06	1.92339e-06
f__Capsulimonadaceae	1.62457	1.76104	1.1295	1.01146	1.08392	2.69082	0.888964	3.31944	1.86657	3.1138	1.84901e-06	1.3221e-06	2.37592e-06
f__Blastocatellia_noname	1.96398	0.29033	0.659777	0.265202	0.996884	1.42672	4.23086	3.57402	1.77932	3.12227	1.83094e-06	8.35234e-07	2.82664e-06
f__Schizosaccharomycetaceae	2.2655	2.55168	0.725651	4.17603	3.02811	0.283141	0	2.09141	0.147225	3.01216	1.82809e-06	2.5494e-06	1.10679e-06
f__Candidatus_Korarchaeota_noname	0.665271	2.53538	0.617418	1.48279	1.66204	1.27909	3.56783	0.963125	0.474895	4.97831	1.82261e-06	1.39258e-06	2.25265e-06
f__Kickxellaceae	5.37233	0.229995	1.95207	3.00061	4.80048	1.36423	0.016366	0.889054	0.032968	0.270475	1.79286e-06	3.0711e-06	5.14618e-07
f__Herpetosiphonaceae	0.94566	3.61376	0.730316	0.394934	0.143656	1.46173	0.353077	5.8819	0.752355	3.63617	1.79136e-06	1.16567e-06	2.41705e-06
f__Herpotrichiellaceae	3.48065	5.49324	0.110861	2.52138	1.23443	0.28791	0.740448	2.24335	0.286779	1.4015	1.78006e-06	2.56811e-06	9.91998e-07
f__Terrimicrobiaceae	3.08463	0.770931	0	0.146976	0.366405	3.31761	0.498164	7.00299	0.484524	1.91917	1.75914e-06	8.73788e-07	2.64449e-06
f__Sphaerobacteraceae	0.65267	2.16199	2.70729	3.33895	3.4103	0.065029	1.84156	1.63022	1.01272	0.499556	1.73203e-06	2.45424e-06	1.00982e-06
f__Syncephalastraceae	5.52525	1.6044	0.784797	2.80689	3.28137	0.08269	0	2.12354	0	0.933602	1.71425e-06	2.80054e-06	6.27966e-07
f__Candidatus_Wildermuthbacteria_noname	0.321527	2.65644	2.39142	0.886059	2.90293	0.649477	1.57634	1.05904	3.47765	1.15976	1.70806e-06	1.83168e-06	1.58445e-06
f__Hadesarchaea_noname	0.830994	0.965095	1.46374	1.8606	1.96901	0.192184	0.835504	7.40449	0.295553	1.19689	1.70141e-06	1.41789e-06	1.98492e-06
f__Thermodesulfobacteria_noname	2.19551	0.739302	4.88362	1.56567	0.191134	0.122487	3.29321	1.88892	0.488052	1.58482	1.69527e-06	1.91505e-06	1.4755e-06
f__candidate_division_CPR1_noname	0	3.76191	2.46988	3.13759	0	1.67783	0.856589	0.942033	3.05849	0.991949	1.68963e-06	1.87388e-06	1.50538e-06
f__Actinomycetales_noname	0	2.56405	0.649616	0	0.505342	0.079388	0.236194	1.82094	10.7468	0.274227	1.68766e-06	7.43801e-07	2.63151e-06
f__Hymenochaetaceae	3.78018	0.08715	0.373437	7.19372	1.16945	0.595741	0	2.50683	0.04647	0.990326	1.67433e-06	2.52079e-06	8.27874e-07
f__Pisolithaceae	2.11744	0.898169	1.19016	0.229377	9.45094	1.74444	0.784263	0.073637	0.187461	0	1.66759e-06	2.77722e-06	5.5796e-07
f__Trichocomaceae	2.3744	1.86375	0.078723	2.21198	1.00645	0.864228	2.23413	1.74206	1.12645	3.02701	1.65292e-06	1.50706e-06	1.79877e-06
f__Bacteriovoracaceae	0.787601	1.48648	1.20739	0.735324	3.36562	1.38468	1.05601	0.852388	2.30704	3.16641	1.63489e-06	1.51648e-06	1.75331e-06
f__Candidatus_Muproteobacteria_noname	3.40463	2.12356	0.536177	0.664621	0.907861	3.54312	0.876797	1.98639	1.87074	0.251078	1.6165e-06	1.52737e-06	1.70563e-06
f__Prochloraceae	1.29074	0.064964	0.072968	2.37149	0.383553	1.47554	0.193599	5.04698	0.265465	4.91442	1.60797e-06	8.36743e-07	2.3792e-06
f__Diversisporaceae	3.48954	0.137948	0.919532	7.79579	0.791282	0.36287	0.011131	0.875727	0	1.63281	1.60166e-06	2.62682e-06	5.76507e-07
f__Pleosporaceae	0.872793	0.742605	0.011033	0.632028	1.33606	1.32766	3.0126	2.80612	2.38571	2.81499	1.59416e-06	7.18904e-07	2.46941e-06
f__Sporidiobolaceae	7.7351	1.72588	0.143593	2.17573	1.25885	0.352821	0	1.86296	0	0.492817	1.57478e-06	2.60783e-06	5.4172e-07
f__Kordiimonadales_noname	4.46002	5.48116	0.808615	0.223725	0.873005	2.0385	0.326391	0.252402	1.01029	0.155717	1.56298e-06	2.3693e-06	7.56661e-07
f__Lactobacillales_unclassified	2.52829	2.12739	0.837585	1.52714	0.590656	1.96288	1.41474	1.53592	1.69944	1.39229	1.56163e-06	1.52221e-06	1.60105e-06
f__Halothiobacillaceae	1.14849	0	6.12831	0.921142	2.9106	0	0.512323	1.45765	1.65599	0.862105	1.55966e-06	2.22171e-06	8.97614e-07
f__Microsporidia_noname	2.18886	2.53404	1.85402	2.82214	1.59784	2.13538	0	2.2029	0	0.243581	1.55788e-06	2.19938e-06	9.16373e-07
f__Enterobacterales_noname	0.425743	1.816	0.241271	2.12874	0.758589	0.230158	0.41912	7.10604	1.16021	1.20588	1.54918e-06	1.07407e-06	2.02428e-06
f__Candidatus_Woykebacteria_noname	0.310999	1.64213	1.66282	7.72118	0.125501	0.286408	0.251385	0.715442	2.06712	0.512102	1.52951e-06	2.29252e-06	7.66491e-07
f__Ilumatobacteraceae	3.8449	2.33365	0	1.40639	1.26585	1.27071	1.25822	0.965224	1.29063	1.64311	1.52787e-06	1.77016e-06	1.28558e-06
f__Catenariaceae	6.9151	0.959083	0.550197	2.77448	1.45232	0.506428	0	0.459998	0.098575	1.50578	1.5222e-06	2.53023e-06	5.14157e-07
f__Endogonales_noname	5.23985	0.497569	0.192672	2.56525	0.292131	0.158813	0.059763	2.80571	0.033308	3.36409	1.52092e-06	1.7575e-06	1.28434e-06
f__Kineosporiaceae	1.77918	2.008	0.563188	1.36138	2.7551	0.374498	0.91304	2.93161	1.25643	1.25894	1.52014e-06	1.69337e-06	1.3469e-06
f__Thermoproteaceae	1.27184	1.31431	4.41842	2.89042	0.473467	0.032277	1.67708	0.148736	2.30178	0.587744	1.51161e-06	2.07369e-06	9.49523e-07
f__Candidatus_Handelsmanbacteria_noname	0.906071	0.531047	1.54682	1.40543	1.41177	3.84918	2.24368	0.451864	2.28186	0.44889	1.50766e-06	1.16023e-06	1.8551e-06
f__Cyanobacteriaceae	1.49617	1.13135	1.72749	0	0.757252	0.200046	0.947319	8.04035	0.415426	0.216337	1.49317e-06	1.02245e-06	1.9639e-06
f__Candidatus_Abyssubacteria_noname	2.84371	2.68257	0.869681	0.322527	0	5.15365	0.659683	0.218707	1.64947	0.459888	1.48599e-06	1.3437e-06	1.62828e-06
f__Algiphilaceae	0.113357	0.934222	0.31973	0.323631	0	0	0.020158	6.01999	0	7.04596	1.4777e-06	3.38188e-07	2.61722e-06
f__Moritellaceae	10.4163	0.180668	0.278095	0.699924	0.04697	0.545218	0.477805	0.607107	0.859846	0.645263	1.47572e-06	2.32439e-06	6.27048e-07
f__Dermocarpellaceae	0	1.07893	4.0783	0	0	0	9.33551	0.136309	0	0.123739	1.47528e-06	1.03145e-06	1.91911e-06
f__Marseilleviridae	2.06649	0.982625	0.78025	3.52987	2.42996	0.235493	0.444323	1.05613	0.076508	3.09576	1.46974e-06	1.95784e-06	9.81642e-07
f__Planctomycetes_unclassified	4.507	2.66311	0.119995	1.80259	0.996654	0.931969	0.836413	1.19848	0.778938	0.684036	1.45192e-06	2.01787e-06	8.85968e-07
f__Nitrospirales_noname	0	1.41633	1.67664	0	0.371475	0.746946	6.34245	0.841904	2.76102	0.2514	1.44082e-06	6.92889e-07	2.18874e-06
f__Borreliaceae	0	1.30033	1.6368	0	3.45624	1.52231	2.798	1.28551	0.380385	2.01777	1.43973e-06	1.27867e-06	1.60079e-06
f__Serendipitaceae	4.48071	1.13143	1.78242	1.37164	2.65202	1.72182	0.154127	0.627781	0.040731	0.338823	1.43015e-06	2.28364e-06	5.76657e-07
f__Verrucomicrobia_subdivision_6	1.72332	0.615042	2.45448	1.61253	0.755532	2.32342	0.442323	1.44611	0.971507	1.94409	1.42884e-06	1.43218e-06	1.42549e-06
f__Chitinispirillaceae	1.49026	2.73035	0.082291	1.55725	0.461912	1.72527	2.93071	0.646364	0.615569	1.76747	1.40075e-06	1.26441e-06	1.53708e-06
f__Fimbriimonadaceae	0	0.266995	0.220077	6.32544	3.24572	0.463663	0	1.33906	0.279546	1.7674	1.39079e-06	2.01165e-06	7.69933e-07
f__Parvoviridae	2.69729	2.675	0.130992	0.637937	0.622671	0.066309	0.110726	0.136534	0	6.76501	1.38425e-06	1.35278e-06	1.41572e-06
f__Archaeoglobales_noname	0.279644	0.683208	0.839702	0.604648	5.40573	0.058106	3.32773	0.513999	0.294263	1.8275	1.38345e-06	1.56259e-06	1.20432e-06
f__Bifidobacteriales_noname	0	0.77392	1.34409	0	1.3521	0.595352	1.74355	1.11441	4.05058	2.6844	1.36584e-06	6.94022e-07	2.03766e-06
f__Nostocales_noname	0.150043	0.591053	1.99766	0.910433	2.48612	0.106048	2.2078	0.672834	1.70578	2.82335	1.36511e-06	1.22706e-06	1.50316e-06
f__Microbotryaceae	1.83936	1.22943	1.81185	1.57107	0.976155	0.923671	0.490616	0.618752	1.38112	2.79378	1.36358e-06	1.48557e-06	1.24159e-06
f__Polyporaceae	2.94545	0.065264	0.051244	4.29259	0.730625	0.375986	0	2.59533	0	2.5659	1.36224e-06	1.61703e-06	1.10744e-06
f__Acidimicrobiia_noname	0.76053	1.39914	1.92523	1.81564	1.86957	0	0.714199	3.2954	1.53911	0.147531	1.34663e-06	1.55402e-06	1.13925e-06
f__Chitinivibrionaceae	1.31276	1.23026	0	2.2817	6.43357	0.526534	0.076687	0.155109	0.026256	1.06193	1.31048e-06	2.25166e-06	3.69302e-07
f__Desulfurococcaceae	1.72545	3.5229	0.55265	1.6359	0.289416	1.22777	0.121138	1.30485	1.23251	1.45575	1.30683e-06	1.54526e-06	1.0684e-06
f__Chloroflexaceae	2.01114	1.59713	0.069079	0.545301	1.12191	1.32622	1.59867	0.767445	1.22593	2.48943	1.27523e-06	1.06891e-06	1.48154e-06
f__Ophiostomataceae	2.65568	1.01016	1.17954	1.33141	0.639396	1.01315	0.51409	1.4486	0.96293	1.96956	1.27245e-06	1.36324e-06	1.18167e-06
f__Saccharomycetales_noname	10.4515	0.242225	0	1.06937	0.120877	0.838943	0	0	0	0	1.27229e-06	2.37679e-06	1.67789e-07
f__Kofleriaceae	0.243959	0.311961	1.06749	1.97579	0.922569	0.418198	2.3305	3.62943	0.990447	0.808801	1.26991e-06	9.04354e-07	1.63548e-06
f__Dacrymycetaceae	1.58104	0.528594	0.33414	1.73766	1.52827	2.10135	0.027115	4.25843	0	0.598951	1.26956e-06	1.14194e-06	1.39717e-06
f__Phycodnaviridae	0.413058	0.565281	0.776093	0.160436	0.040388	0.673562	2.32201	3.90019	2.09261	1.51689	1.24605e-06	3.91051e-07	2.10105e-06
f__Halococcaceae	0.409695	1.12565	0.766524	0.071694	0.571197	3.22183	1.10674	0.642991	3.01729	1.46676	1.24004e-06	5.88951e-07	1.89112e-06
f__Dissulfurirhabdaceae	0	2.04914	0.249582	2.47121	2.4312	0.447638	2.16052	0.610584	0.853699	1.09914	1.23727e-06	1.44023e-06	1.03432e-06
f__Candidatus_Margulisbacteria_noname	0.459337	0.370609	0.184084	0.121366	0	0.888982	0.382848	1.27448	2.15694	6.35108	1.21897e-06	2.27079e-07	2.21086e-06
f__Xenococcaceae	0	0.625781	1.55284	0.031697	0.039204	0.876937	2.90229	1.41001	3.00751	1.68453	1.21308e-06	4.49905e-07	1.97626e-06
f__Chthoniobacterales_noname	0	0.847424	0	0	0.468774	0.17231	0	6.05999	0.044261	4.45972	1.20525e-06	2.6324e-07	2.14726e-06
f__Candidatus_Acidulodesulfobacterales_noname	3.295	1.7994	0	0.893042	2.97444	0.160341	0.214432	0.599381	0.4437	1.67007	1.20498e-06	1.79238e-06	6.17585e-07
f__Candidatus_Coatesbacteria_noname	0	1.43162	0.443306	0.443085	3.92541	1.50554	0.860046	1.23397	1.03465	1.16953	1.20472e-06	1.24868e-06	1.16075e-06
f__Candidatus_Desulfofervidaceae	5.21856	0	2.91764	0.159074	0	0.482918	0.336706	1.75344	0	1.16184	1.20302e-06	1.65905e-06	7.46981e-07
f__Desulfurococcales_noname	0.247027	0.045481	0.575856	0.398548	1.74061	5.56588	2.01901	0.067921	1.3116	0	1.19719e-06	6.01504e-07	1.79288e-06
f__Ancylistaceae	7.04628	0.953943	0.1613	0.739719	1.2939	0.667865	0.390869	0.396245	0	0.296648	1.19468e-06	2.03903e-06	3.50325e-07
f__Negativicutes_unclassified	0.282672	0.396627	0.232909	0.976087	0.351925	0.993906	1.11488	1.15219	3.46094	2.96659	1.19287e-06	4.48044e-07	1.9377e-06
f__Methanobacteriales_noname	0	2.16739	0.157528	1.67135	2.82877	0.727481	0.425884	2.40077	1.34483	0.178981	1.1903e-06	1.36501e-06	1.01559e-06
f__Omphalotaceae	1.99006	0.771551	0.160552	0.819574	0.977331	0.850612	2.9354	0.993714	0.345159	1.88716	1.17311e-06	9.43814e-07	1.40241e-06
f__Caulobacterales_noname	0.987787	0.390753	0.435629	0.594821	2.51839	2.65631	1.55979	0	1.41819	0.960167	1.15218e-06	9.85475e-07	1.31889e-06
f__Suillaceae	0	0.341739	4.60313	4.93948	0	0.124565	0.728496	0.526561	0.221395	0	1.14854e-06	1.97687e-06	3.20203e-07
f__Thermoanaerobaculia_noname	0.073207	0.400209	0.143702	1.07422	0.235338	0.192482	7.38847	0.262454	1.49694	0.169318	1.14363e-06	3.85335e-07	1.90193e-06
f__Simkaniaceae	0.152279	3.79907	0.070749	0	0.241041	2.95108	2.52954	0.515848	0.514853	0.517493	1.12919e-06	8.52628e-07	1.40576e-06
f__Candidatus_Giovannonibacteria_noname	0.045314	1.64428	0	0	4.08389	0.340604	0.883575	0.985115	2.93059	0.340065	1.12534e-06	1.1547e-06	1.09599e-06
f__Candidatus_Raymondbacteria_noname	1.41676	1.00165	0	1.54923	0.211878	1.98013	2.63004	0.869195	0.294058	1.20056	1.11535e-06	8.35905e-07	1.3948e-06
f__Oceanospirillales_noname	0.029037	1.91758	1.70867	0.364427	0.829113	4.67758	0.10837	1.35169	0.065001	0	1.10515e-06	9.69766e-07	1.24053e-06
f__Methanocaldococcaceae	1.51566	1.2096	1.78832	2.35906	0.543913	0.349584	0.162162	1.39345	1.46496	0.146714	1.09334e-06	1.48331e-06	7.03374e-07
f__Fusobacteriia_noname	0.428461	0.479274	0.46085	0.428072	2.25664	3.06901	0.706551	0	1.16938	1.86142	1.08597e-06	8.1066e-07	1.36127e-06
f__Teratosphaeriaceae	2.09956	1.86568	0.157283	2.65794	1.08936	0.223479	0.018065	1.56079	0.298611	0.874955	1.08457e-06	1.57396e-06	5.9518e-07
f__Saccharomycodaceae	2.29292	0.455854	1.25641	5.56377	0.440196	0.272717	0	0.283304	0.081724	0.084119	1.0731e-06	2.00183e-06	1.44373e-07
f__Microthrixaceae	0.637711	2.12634	0.652995	0.431278	0	0.525558	0.675778	1.63048	2.2383	1.78451	1.07029e-06	7.69664e-07	1.37092e-06
f__Kallotenuaceae	0.21239	0.636807	2.16021	0.255067	0.641848	1.45662	0.928128	2.04856	1.43307	0.910379	1.06831e-06	7.81264e-07	1.35535e-06
f__Sigmoideomycetaceae	4.59139	1.00485	1.23087	0.884058	0.974859	0.064034	0	0.841103	0.057593	0.979939	1.06287e-06	1.73721e-06	3.88534e-07
f__Candidatus_Diapherotrites_noname	0.083056	4.71294	0.76551	0.148787	1.11038	0.467177	2.65317	0	0.51821	0.112995	1.05722e-06	1.36414e-06	7.50311e-07
f__Pucciniaceae	3.16269	0.647555	1.14773	1.56096	2.87604	0.252393	0	0.439912	0	0.39993	1.04872e-06	1.879e-06	2.18447e-07
f__Candidatus_Thermochlorobacteriaceae	0	0.025713	0.869675	4.78375	2.63954	0.499454	0.080927	0.372988	0.674318	0.439324	1.03857e-06	1.66373e-06	4.13402e-07
f__Clavicipitaceae	2.06015	1.33503	0.617884	1.79396	0.992134	0.781106	0.581881	1.03199	0.071445	1.10442	1.037e-06	1.35983e-06	7.1417e-07
f__Candidatus_Jorgensenbacteria_noname	0	1.72828	2.39552	0.199137	0	0.382481	1.04935	3.5328	0.567529	0.510076	1.03652e-06	8.64587e-07	1.20845e-06
f__Halobacteriovoraceae	0.386936	5.85362	0.846273	0.025215	0.675745	0.872669	0.139694	0.518641	0.977216	0.046022	1.0342e-06	1.55756e-06	5.10848e-07
f__Tubulinosematidae	0.18385	0.410165	0.961579	1.25586	5.86013	0.802638	0	0	0	0.82624	1.03005e-06	1.73432e-06	3.25776e-07
f__Ustilaginaceae	1.99167	1.19016	1.24142	1.5502	1.5237	0.997118	0.086124	1.30801	0.051446	0.219016	1.01589e-06	1.49943e-06	5.32344e-07
f__Roseiarcaceae	0.217523	2.40397	1.04766	0.197169	4.8225	0.426162	0.41454	0	0.436007	0.178409	1.01439e-06	1.73776e-06	2.91024e-07
f__Halobacteriales_noname	0.575114	0.479905	0.698717	1.43624	0.122618	2.37443	1.27422	2.15827	0.330958	0.675794	1.01263e-06	6.62519e-07	1.36273e-06
f__Ktedonosporobacteraceae	1.55055	0.534817	0.642508	0.366552	0.581881	0.706428	0.267502	0.382263	4.53014	0.533372	1.0096e-06	7.35261e-07	1.28394e-06
f__Pneumocystidaceae	3.64873	0.20971	0.074528	1.07288	0.458641	1.90324	0	0.66324	0.042518	2.01103	1.00845e-06	1.0929e-06	9.24006e-07
f__Motilibacteraceae	1.00705	1.0885	0.055607	0.448245	0.184884	0.567752	0.423813	4.57933	1.13592	0.545858	1.0037e-06	5.56858e-07	1.45053e-06
f__Methylothermaceae	0.470085	5.15199	0.039157	0.193355	0.042391	0.930333	1.7314	1.07252	0.126274	0.220682	9.97819e-07	1.1794e-06	8.16242e-07
f__Wallemiaceae	2.00003	1.14882	0.511522	1.96618	1.46661	0.189569	0.116082	0.260631	0.067262	2.17108	9.89778e-07	1.41863e-06	5.60925e-07
f__Tsukamurellaceae	1.40589	1.58538	0.308265	0.353289	0.595533	1.42849	1.12627	1.7326	0.644335	0.64065	9.82071e-07	8.49673e-07	1.11447e-06
f__Candidatus_Azambacteria_noname	0.487557	1.18801	1.29481	1.30784	2.13927	0.752353	0.198241	1.66126	0.555047	0.059304	9.64369e-07	1.2835e-06	6.4524e-07
f__Candidatus_Micrarchaeota_noname	0	1.27627	1.42038	0.200208	0.06877	0.228632	0.439824	2.46048	0.282712	3.19061	9.56789e-07	5.93126e-07	1.32045e-06
f__Chamaesiphonaceae	0.14686	0.07994	0.0485	1.15368	0.266208	2.09715	0.098286	4.39567	1.10395	0.11277	9.50301e-07	3.39037e-07	1.56156e-06
f__Dipodascaceae	0.497437	3.23425	0.644052	1.34165	2.51547	0.446733	0	0.113525	0.367454	0.335769	9.49634e-07	1.64657e-06	2.52696e-07
f__Drexlerviridae	0	0.034003	0	8.68859	0	0	0.75242	0	0	0	9.47501e-07	1.74452e-06	1.50484e-07
f__Candidatus_Hydrothermarchaeota_noname	0	3.27357	0	0	4.03915	0.04459	1.02682	0.388237	0	0.660026	9.4324e-07	1.46254e-06	4.23934e-07
f__Streptosporangiales_noname	0	0	0	0.674525	0	7.03733	1.53697	0.131059	0	0	9.37988e-07	1.34905e-07	1.74107e-06
f__Coriobacteriia_unclassified	0.251264	0	0	0.046937	0	0.638802	0.051036	0.289533	3.53628	4.54045	9.35431e-07	5.96402e-08	1.81122e-06
f__Bradymonadales_noname	0.058841	3.60192	0.257796	0.426331	0.358482	0.154213	0.684404	0.903772	1.99999	0.788921	9.23467e-07	9.40673e-07	9.0626e-07
f__Labilitrichaceae	0.184626	1.20623	0.047926	0.962369	2.67556	0.841066	1.31371	0.562681	1.30949	0.126747	9.23041e-07	1.01534e-06	8.3074e-07
f__Nakamurellaceae	0.626927	3.78021	0.147804	0.252827	0.454187	0.613948	0.741226	0.322742	1.71842	0.526537	9.18483e-07	1.05239e-06	7.84575e-07
f__Candidatus_Brennerbacteria_noname	7.76865	0.141105	0.679303	0.156097	0	0.16201	0	0.037557	0.106151	0.132807	9.18368e-07	1.74903e-06	8.7705e-08
f__Candidatus_Mcinerneyibacteriaceae	0.911708	0.027152	3.18238	0	0.041302	0.894428	1.44655	0.792627	1.38088	0.501428	9.17845e-07	8.32508e-07	1.00318e-06
f__Hypocreaceae	1.4204	0.870965	0.418677	1.43693	0.5396	0.644483	0.036433	0.665242	0.095018	3.00994	9.13768e-07	9.37314e-07	8.90222e-07
f__Chthonomonadaceae	1.04771	1.03637	2.08466	0.04513	0.450834	1.04679	0.522147	1.85873	0.542306	0.437877	9.07255e-07	9.32941e-07	8.81569e-07
f__Rhodocyclales_noname	0	0.499828	0.166989	1.02442	0	0.923184	0.132657	2.73595	0.652174	2.9155	9.05071e-07	3.38247e-07	1.47189e-06
f__Thermoflexaceae	0.482569	2.27622	1.4569	0	0.770663	0.895814	0.259112	0.803016	0.423155	1.67871	9.04615e-07	9.97269e-07	8.11961e-07
f__Tuberaceae	0.865204	1.5292	0.300682	1.73445	1.28579	0.85535	0	0.437914	1.59613	0.432227	9.03694e-07	1.14306e-06	6.64324e-07
f__Vampirovibrionales_noname	1.67922	0.838908	2.66219	0.188583	0.989485	0.228504	0	2.21793	0	0.21296	9.01779e-07	1.27168e-06	5.31879e-07
f__Notoacmeibacteraceae	2.34581	1.25527	0.119434	3.61017	0	1.41531	0	0.20958	0	0.05029	9.00587e-07	1.46614e-06	3.35035e-07
f__Euzebyaceae	2.58875	1.268	0.612151	3.58333	0.17145	0	0.476045	0	0.282636	0	8.98236e-07	1.64474e-06	1.51736e-07
f__candidate_division_LCP-89_noname	0	0.158847	0.462365	1.73344	0.576078	1.75037	3.67948	0.374702	0	0.181287	8.91657e-07	5.86145e-07	1.19717e-06
f__Candidatus_Abawacabacteria_noname	0.138007	1.42615	3.2202	0.178466	0.764085	0.936077	0.556709	0.892064	0.360495	0.399683	8.87194e-07	1.14538e-06	6.29006e-07
f__Candidatus_Midichloriaceae	0.268268	2.24968	1.91596	1.26877	2.42695	0.254057	0	0.14431	0	0.29061	8.81862e-07	1.62593e-06	1.37795e-07
f__Xylariales_noname	2.17142	1.50072	0.354862	0.904212	2.40287	1.34682	0	0	0.034437	0	8.71533e-07	1.46681e-06	2.76252e-07
f__Unikaryonidae	0.597402	1.14042	0.489156	2.19469	2.97673	0.690934	0.084585	0	0.134624	0.392694	8.70124e-07	1.47968e-06	2.60567e-07
f__Arthrodermataceae	2.52453	0.171007	1.74789	1.4509	0.736382	0.147745	0.748966	0.388201	0.029466	0.638197	8.58329e-07	1.32614e-06	3.90515e-07
f__Coriobacteriales_unclassified	0.56449	0.232977	0	0.06176	0	0.172045	0.640635	0.867112	5.55895	0.466721	8.56469e-07	1.71845e-07	1.54109e-06
f__Thermotogales_noname	7.16748	0	0	0	0.302471	0.267933	0.09699	0.049441	0.377851	0.273639	8.53581e-07	1.49399e-06	2.13171e-07
f__Candidatus_Fermentibacteraceae	0.009388	0.276756	0.132046	0.053957	0.125008	0.660306	4.7134	0.965752	0.159592	1.33992	8.43612e-07	1.19431e-07	1.56779e-06
f__Pseudonocardiales_noname	0.137713	0.098189	4.01572	0.631993	0	0	0.530145	0.597106	0	2.3932	8.40406e-07	9.76722e-07	7.0409e-07
f__Tilletiariaceae	1.07854	0.589845	0	4.20196	0.992675	0	0	0.673391	0.191304	0.587429	8.31514e-07	1.3726e-06	2.90425e-07
f__Acidithiobacillales_noname	2.02119	1.61098	0	0	1.59433	0.820691	0.854134	0	0.377704	0.909784	8.18881e-07	1.0453e-06	5.92463e-07
f__Ascosphaeraceae	5.57696	0.039765	0.066754	0.655731	0.150778	0	0.101548	0	0	1.55839	8.14992e-07	1.298e-06	3.31987e-07
f__Candidatus_Terrybacteria_noname	0.565143	3.16773	0	0	3.41819	0.055404	0.286839	0.130084	0.51914	0	8.14254e-07	1.43021e-06	1.98293e-07
f__Candidatus_Liptonbacteria_noname	0	2.27332	0.196935	0.135073	1.21649	0.962876	2.08035	0.298868	0.805846	0.096763	8.06652e-07	7.64364e-07	8.48941e-07
f__Candidatus_Edwardsbacteria_noname	0.605441	0.106171	0.96099	0.719551	0.315182	0.312014	3.43892	0.273962	1.12033	0.207188	8.05975e-07	5.41467e-07	1.07048e-06
f__Acidobacteriales_noname	0.124312	0.076721	0.251862	0.758291	4.15153	0.356157	0.280884	0.48861	0.082817	1.45479	8.02597e-07	1.07254e-06	5.32651e-07
f__Sandaracinaceae	0.02162	0.98384	0.194729	0.029456	0.199626	0.538507	1.4917	2.75811	0.718856	1.08898	8.02542e-07	2.85854e-07	1.31923e-06
f__Nitrosopumilaceae	0.034015	0.808592	0.269249	0.478851	2.01467	1.71429	1.39051	0.403193	0.427683	0.465573	8.00663e-07	7.21076e-07	8.80251e-07
f__Physalacriaceae	0.110075	0.730274	0.879406	0.757548	1.17188	1.01043	0.24286	2.04565	0.103376	0.851695	7.90319e-07	7.29836e-07	8.50803e-07
f__Pseudeurotiaceae	0	1.35931	0.192808	2.2839	1.22795	0.204546	0	0.814485	0.125511	1.6731	7.88161e-07	1.01279e-06	5.63528e-07
f__Argynnaceae	0	0.456629	0.978201	3.17164	2.66912	0.429727	0.032255	0	0.027844	0	7.76542e-07	1.45512e-06	9.79652e-08
f__candidate_division_WOR-3_noname	0.052804	0.782418	1.52153	0	0.484309	0.045603	0.558382	2.013	1.18678	1.09313	7.73797e-07	5.68212e-07	9.79381e-07
f__candidate_division_CPR3_noname	0.071982	0.081723	0.230075	0.510396	5.21852	0.976477	0	0.059695	0.024402	0.553821	7.72709e-07	1.22254e-06	3.22879e-07
f__Candidatus_Komeilibacteria_noname	0.063031	1.21942	0.391312	0	1.37162	0.537617	0.90158	0.663862	0.155136	2.3903	7.69389e-07	6.09078e-07	9.297e-07
f__Candidatus_Aureabacteria_noname	0.021354	0.425093	0.331889	0.486171	0.068277	0.016558	3.73313	0.960644	0.647487	0.990435	7.68104e-07	2.66557e-07	1.26965e-06
f__Thermomicrobia_noname	0	0	2.21145	0	0	4.3045	0	0.790157	0.345159	0	7.65127e-07	4.4229e-07	1.08796e-06
f__Tremellaceae	2.17652	0.682234	0.311704	0.730531	0.733284	0.103302	0	1.04793	0.032968	1.79873	7.6172e-07	9.26855e-07	5.96585e-07
f__Candidatus_Amesbacteria_noname	0.415675	1.71088	1.91839	0.071055	0.388826	0.714785	0	0.38672	1.12806	0.669364	7.40376e-07	9.00967e-07	5.79785e-07
f__Salinarimonadaceae	0.213524	3.40407	0.201869	0.821179	0.248698	0.828729	0.328921	0.440094	0.653095	0.253725	7.3939e-07	9.77867e-07	5.00913e-07
f__Thermogemmatisporaceae	0.012789	1.86498	0.496861	0	0.299718	0.686918	0.993604	0	0.796122	2.20748	7.35847e-07	5.34869e-07	9.36826e-07
f__Erysiphaceae	0.5479	0.297545	0.115468	1.45142	1.61892	0.253163	0	0.415452	0.564677	2.0845	7.34905e-07	8.06252e-07	6.63558e-07
f__Sclerotiniaceae	2.55213	0.556886	0.288702	1.09381	0.690064	0.705542	1.04645	0.125584	0.107375	0.148497	7.31505e-07	1.03632e-06	4.26691e-07
f__Gloeophyllales_noname	2.94032	3.10041	0	0.55287	0.040688	0.077172	0.298258	0.019451	0.027844	0.184956	7.24197e-07	1.32686e-06	1.21536e-07
f__Neolectaceae	0.513315	0	1.36151	3.63506	0.161791	0	0	0.393146	0	1.13412	7.19894e-07	1.13434e-06	3.05453e-07
f__Auriculariaceae	1.58659	4.07281	0.230594	0.54376	0.577472	0.020468	0	0	0	0.163963	7.19566e-07	1.40225e-06	3.68862e-08
f__Choanephoraceae	2.01433	0.282268	1.41427	0.625526	0.70752	0.020574	0	1.34419	0.008268	0.765836	7.18277e-07	1.00878e-06	4.27773e-07
f__Candidatus_Yonathbacteria_noname	0	1.56429	0.020768	0.201456	2.29157	0.254531	0.018713	0.508222	0.987565	1.32958	7.1767e-07	8.15618e-07	6.19722e-07
f__Agaricaceae	1.60231	0.646813	0.070749	1.35563	0	0.413294	0.037556	1.92143	0	1.10651	7.15429e-07	7.35102e-07	6.95757e-07
f__Phycomycetaceae	1.88041	0.426421	0	1.28459	0.616932	0.87059	0.087731	1.28286	0.204767	0.456901	7.1112e-07	8.4167e-07	5.8057e-07
f__Ajellomycetaceae	1.47951	1.18948	0.576761	0.964597	1.73803	0.867351	0	0.061812	0.025341	0.181663	7.08454e-07	1.18967e-06	2.27233e-07
f__Corynebacteriales_noname	1.22909	0.271518	0.180603	0.051027	0.065552	3.08626	1.03745	0.599938	0	0.521077	7.04252e-07	3.59558e-07	1.04895e-06
f__Chrysiogenales_noname	0	2.15764	0.626379	0.166978	0.18068	0.483918	1.13776	0.127123	0	2.09755	6.97802e-07	6.26335e-07	7.69269e-07
f__Candidatus_Poseidoniia_noname	0	0.369124	0	0.240477	0.133172	0.402934	0	1.36284	4.29922	0.141089	6.94886e-07	1.48555e-07	1.24122e-06
f__Methanothermaceae	0	1.35315	0	0.556906	0.675003	0.722624	0.855263	2.21491	0.222302	0.3453	6.94546e-07	5.17011e-07	8.72081e-07
f__Candidatus_Goldbacteria_noname	0.916417	2.304	0.582273	1.00395	0	1.0963	0	0.329026	0	0.671389	6.90336e-07	9.61329e-07	4.19343e-07
f__Egicoccaceae	0	0	0	3.10521	0	0	1.28031	0	2.04185	0.467901	6.89527e-07	6.21042e-07	7.58013e-07
f__Cyanothecaceae	0.735365	0.365824	2.3257	0	0.105328	0.181158	0.28723	1.52209	0.204203	1.05125	6.77814e-07	7.06443e-07	6.49185e-07
f__Tepidiformia_noname	0.294795	0.67175	0.110793	0	0	0.045095	0.25605	0.540042	4.79897	0	6.7175e-07	2.15468e-07	1.12803e-06
f__Candidatus_Wirthbacteria_noname	0.105608	5.79261	0.790439	0	0	0	0	0	0	0	6.68865e-07	1.33773e-06	0
f__Lipomycetaceae	1.12331	0.564209	0.104747	2.16263	0.589121	0.034678	0	0.732772	0	1.32275	6.63421e-07	9.08803e-07	4.18039e-07
f__Holophagae_noname	0.493265	0.511643	0.839368	0.69927	0	1.3723	0.033744	1.92514	0.0291	0.704828	6.60866e-07	5.08709e-07	8.13023e-07
f__Candidatus_Beckwithbacteria_noname	0	1.20599	0	0	0	0.843466	0.267502	0.978016	0.950504	2.32936	6.57484e-07	2.41199e-07	1.07377e-06
f__Porticoccaceae	0.393179	1.4355	0	0.044277	1.40019	0.915874	1.00227	0	0.323938	1.03594	6.55117e-07	6.54629e-07	6.55605e-07
f__Candidatus_Verstraetearchaeota_noname	0	0.354314	1.67643	0	0.35706	0.023565	1.72065	1.16513	0.460222	0.778852	6.53623e-07	4.77561e-07	8.29685e-07
f__Trichosporonaceae	1.01933	0.009188	0.252969	2.37568	0.600004	0.118345	0.841338	0.694955	0	0.60262	6.51443e-07	8.51435e-07	4.51452e-07
f__Dermatophilaceae	1.59204	0.768371	1.87504	0.187389	0	0	0.079207	1.38411	0	0.600608	6.48676e-07	8.84568e-07	4.12785e-07
f__Candidatus_Lloydbacteria_noname	0.383283	2.16126	0.803248	0.018172	2.80186	0.104371	0.045489	0	0.121178	0	6.43886e-07	1.23356e-06	5.42076e-08
f__Prochlorotrichaceae	0	0.139273	0	0.197424	0.318626	2.72207	0.168624	1.85855	0.63771	0.319411	6.36168e-07	1.31065e-07	1.14127e-06
f__Rhodothalassiaceae	0	2.08119	0	0.319236	1.33459	0.226494	0	0.228584	1.33368	0.804252	6.32803e-07	7.47003e-07	5.18602e-07
f__Hydnodontaceae	0	1.17644	1.44752	2.71853	0.036608	0.053294	0	0.799429	0	0	6.23182e-07	1.07582e-06	1.70545e-07
f__Thermodesulfobacteriales_noname	0	0.200182	2.54673	0	0.025282	0	0	0.076149	0.592531	2.7437	6.18458e-07	5.54439e-07	6.82476e-07
f__Schizophyllaceae	0.056841	0.246355	0.997589	1.47928	0.295723	0.220938	0.585065	1.34523	0	0.923696	6.15072e-07	6.15157e-07	6.14986e-07
f__Pyrinomonadaceae	0	0.271367	0	0.759527	0.060311	1.21627	0.491687	2.0463	0.764614	0.520064	6.13014e-07	2.18241e-07	1.00779e-06
f__Candidatus_Peribacterales_noname	0.495189	0.170907	0.45053	0.268168	0.278609	0.373696	1.58496	0	1.84739	0.646733	6.11618e-07	3.32681e-07	8.90555e-07
f__Candidatus_Harrisonbacteria_noname	0	2.07713	0.320696	0.392342	0	1.78976	1.10776	0.283736	0.071801	0	6.04322e-07	5.58034e-07	6.50611e-07
f__Nosematidae	0	1.04018	0.275878	1.06512	1.42234	0.180462	0	0.915676	0	1.12338	6.02303e-07	7.60702e-07	4.43904e-07
f__Minwuiaceae	0.902247	3.56642	0.498629	0.315685	0.116006	0.066455	0	0.093308	0.225494	0.168237	5.95248e-07	1.0798e-06	1.10699e-07
f__Candidatus_Methanollivieraceae	0.035744	0.422506	0	0.866468	0	1.16346	0.409537	1.00286	0.42757	1.51625	5.84439e-07	2.64944e-07	9.03935e-07
f__Mycosphaerellaceae	0.33288	0.035155	0.282443	2.07953	0.590399	0.502141	0.214481	0.389404	0.360598	1.04302	5.83004e-07	6.64081e-07	5.01928e-07
f__Candidatus_Lindowbacteria_noname	0.130373	0.156609	0.23711	0.071087	0.025414	0.83222	4.17863	0.114909	0.032285	0	5.77864e-07	1.24119e-07	1.03161e-06
f__Trigonopsidaceae	1.70024	0.168973	0	1.65804	0	0	0	1.71545	0	0.473471	5.71618e-07	7.05451e-07	4.37785e-07
f__Candidatus_Lambdaproteobacteria_noname	0	0.483336	0.125577	0.110452	0.467301	1.49763	0.839076	0.072051	1.88375	0.210925	5.6901e-07	2.37333e-07	9.00687e-07
f__Candidatus_Glassbacteria_noname	0.194659	3.15228	0.037153	0.761609	0.099067	0.106335	0.219215	0.499744	0.141186	0.441089	5.65234e-07	8.48953e-07	2.81514e-07
f__Chlamydiales_noname	0.872294	1.01649	0.042182	0.289426	1.43225	0.434592	0.189728	0.050778	0.379361	0.911967	5.61907e-07	7.30528e-07	3.93285e-07
f__Cryptosporangiaceae	1.17112	0.222648	0.190031	0.071055	1.57077	1.0858	0.104071	0	0.698702	0.495093	5.60928e-07	6.45124e-07	4.76732e-07
f__Alphaproteobacteria_unclassified	0	1.02976	0	0	0	0	0.459799	2.9185	1.12033	0	5.52839e-07	2.05952e-07	8.99726e-07
f__Beutenbergiaceae	0.112663	0.723395	0.188336	0.096781	0.23332	1.34198	0.868148	0.38283	1.00611	0.546677	5.50023e-07	2.70899e-07	8.29148e-07
f__candidate_division_KD3-62_noname	0	0	0	0	0.073142	0.132377	0.071963	1.50893	3.70453	0	5.49094e-07	1.46284e-08	1.08356e-06
f__Theionarchaea_noname	0	0.196154	0.021828	0.247871	2.05471	0.698276	0.324324	0.495361	1.32928	0.112494	5.4803e-07	5.04113e-07	5.91947e-07
f__Cortinariaceae	1.76737	0.31883	0.132228	0.038432	0.111933	0.032547	0	0	0.20624	2.79215	5.39973e-07	4.73758e-07	6.06187e-07
f__Thermoflexia_noname	0.297621	0.249534	0	0.479725	0	0.530189	0.661172	1.82642	0.067036	1.27699	5.38869e-07	2.05376e-07	8.72361e-07
f__Punctulariaceae	0	0	0	2.26589	0	0.825488	0.97008	1.32307	0	0	5.38453e-07	4.53179e-07	6.23728e-07
f__Candidatus_Magnetaquicoccaceae	0	1.60027	0	0.274131	3.0494	0.07389	0	0	0	0.378628	5.37632e-07	9.8476e-07	9.05036e-08
f__Conexibacteraceae	0	2.55944	0.043542	0	1.03523	0.504247	0	0.339747	0.624133	0.157204	5.26354e-07	7.27642e-07	3.25066e-07
f__Didymellaceae	1.17199	0.068638	0	1.72804	0.26178	1.21538	0.199752	0.090015	0	0.472476	5.20808e-07	6.46091e-07	3.95525e-07
f__Phaeomoniellaceae	0.77723	1.50143	0.899635	0.277012	0.852364	0.27283	0	0.07923	0	0.514351	5.17408e-07	8.61534e-07	1.73282e-07
f__Candidatus_Campbellbacteria_noname	0.149864	0.32444	0.981656	0.350026	1.87141	0.53589	0.210243	0.732724	0	0	5.15626e-07	7.3548e-07	2.95771e-07
f__Rhodothermaeota_noname	0.865847	0.040356	0.211489	0.744832	0	1.72204	0	0.187867	1.21114	0.103787	5.08736e-07	3.72505e-07	6.44968e-07
f__Fastidiosibacteraceae	0	2.81472	0	0.28116	0.629153	0.160342	0.375135	0	0.764105	0	5.02461e-07	7.45006e-07	2.59916e-07
f__Nitriliruptoraceae	0.872174	0.35818	0.070227	0.603444	0.031728	0.168504	0.4277	0.653277	1.46612	0.369551	5.02091e-07	3.87151e-07	6.17031e-07
f__Legionellales_noname	0.789747	0.839414	0.015397	0.533391	0.160726	0.827822	0.041638	1.20283	0.111662	0.463709	4.98633e-07	4.67735e-07	5.29532e-07
f__Balneatrichaceae	0.078115	0.111602	0.033205	2.46701	0.061112	0	0.607884	0.123782	1.20699	0.261276	4.95099e-07	5.5021e-07	4.39987e-07
f__Cyanobacteria_unclassified	0	0.576171	0	0	0.876885	0	1.41925	1.1122	0	0.956533	4.94104e-07	2.90611e-07	6.97597e-07
f__Patulibacteraceae	0	1.10382	0	0	0.053902	0.165056	0	1.32292	0.448456	1.77797	4.87212e-07	2.31544e-07	7.4288e-07
f__Micrococcales_noname	0	0	0	1.07666	1.36578	0.058273	0.052657	1.04027	0.62645	0.649977	4.87006e-07	4.88487e-07	4.85525e-07
f__Harpellaceae	3.42546	0.101698	0	0.278002	0.095578	0	0	0.83529	0	0.119574	4.8556e-07	7.80147e-07	1.90973e-07
f__Chroococcales_noname	0	0	0	3.76967	0.158819	0	0	0.870902	0.018923	0	4.81831e-07	7.85697e-07	1.77965e-07
f__Gomontiellaceae	0.244205	0.854419	0	0.040754	3.06461	0	0.414782	0	0.159612	0	4.77839e-07	8.40798e-07	1.14879e-07
f__Candidatus_Muirbacteria_noname	0.508738	1.05207	0.021314	1.64003	0.199931	0.198544	0	0.029093	0.820722	0.302514	4.77296e-07	6.84418e-07	2.70175e-07
f__Neisseriales_noname	0.047069	0.798342	1.15241	0.551743	0	0.520431	0.020497	1.1981	0.426049	0.023792	4.73844e-07	5.09913e-07	4.37774e-07
f__Pleistophoridae	0.864611	0.119243	0.05083	1.87401	0.754894	0.945267	0.103134	0	0	0	4.71199e-07	7.32717e-07	2.0968e-07
f__Candidatus_Collierbacteria_noname	0	0.912087	0.759256	0.866366	0	1.01294	0.078328	0.076149	0.854732	0.150366	4.71023e-07	5.07542e-07	4.34503e-07
f__Mixiaceae	1.12146	0.425336	0.02301	1.06167	1.37452	0.068066	0	0.452625	0.018031	0.159222	4.70394e-07	8.012e-07	1.39589e-07
f__Ceratocystidaceae	0.977021	1.44575	1.64836	0.520702	0	0.094471	0	0	0	0	4.6863e-07	9.18366e-07	1.88942e-08
f__Hypoxylaceae	1.59954	0.649573	0.119106	0.259091	1.86757	0.039302	0	0.136222	0	0	4.6704e-07	8.98975e-07	3.51048e-08
f__Catenulisporaceae	0	0.54837	0.061985	0.120249	0.09974	0.638992	0.440472	0.628144	0.73668	1.25964	4.53427e-07	1.66069e-07	7.40786e-07
f__Hyaloscyphaceae	0	1.4678	0	1.15739	1.77907	0	0	0.096226	0	0	4.50049e-07	8.80853e-07	1.92452e-08
f__Autographiviridae	0	0.077817	0	0	3.32223	0	0	0.896272	0.201699	0	4.49802e-07	6.8001e-07	2.19594e-07
f__Leotiomycetes_noname	0.932012	0.590536	0.149345	0.84452	0.430478	0	0.118763	0.402016	0	1.02217	4.48984e-07	5.89378e-07	3.0859e-07
f__Candidatus_Methanoliparaceae	1.40287	0.069525	1.55219	0	0	0.025616	0.070626	0.510408	0.120492	0.736675	4.4884e-07	6.04917e-07	2.92763e-07
f__Ancalomicrobiaceae	0	0.536864	0.225265	0	0.442942	0.100116	0.694696	0	1.85261	0.621563	4.47405e-07	2.41014e-07	6.53796e-07
f__Massarinaceae	0.05608	0.60335	0	0.438105	3.33812	0.008632	0	0	0	0	4.44428e-07	8.8713e-07	1.7264e-09
f__Longimicrobiaceae	0.076968	0.793766	1.49882	0	0	0.27171	0.223392	0.994783	0.191598	0.381671	4.43271e-07	4.73911e-07	4.12631e-07
f__Leucosporidiaceae	0.219403	0.493799	0.272236	1.45941	1.24227	0.23848	0	0.242735	0	0.19096	4.35929e-07	7.37424e-07	1.34435e-07
f__Schizoparmaceae	0.899632	0	1.84472	1.16077	0	0	0	0.357721	0	0.092044	4.35489e-07	7.81024e-07	8.9953e-08
f__Violaceomycetaceae	2.90679	0.036658	0	0.971145	0.074278	0.26108	0	0	0	0.084019	4.33397e-07	7.97775e-07	6.90198e-08
f__Ichthyobacteriaceae	0	0.129852	0.048781	0	3.48876	0	0.303565	0	0.33509	0	4.30605e-07	7.33478e-07	1.27731e-07
f__Ascobolaceae	1.0592	0.207598	0.3652	0.606957	1.47821	0	0	0	0	0.574068	4.29123e-07	7.43432e-07	1.14814e-07
f__Blattabacteriaceae	0.233219	0.169772	0.626158	1.93633	0.749097	0.11827	0	0	0	0.430456	4.2633e-07	7.42915e-07	1.09745e-07
f__Microstromatales_noname	0	0.226454	0.212299	1.16711	2.13695	0.099265	0	0.407991	0	0	4.25007e-07	7.48563e-07	1.01451e-07
f__Vicinamibacteraceae	1.20363	0.299071	0.38825	0.220391	0.076985	0.324373	0	1.00833	0.343136	0.378582	4.24275e-07	4.37665e-07	4.10885e-07
f__Candidatus_Blackburnbacteria_noname	0.57355	0.363674	0.615043	0	0.279374	0	2.09654	0	0.300016	0	4.2282e-07	3.66328e-07	4.79311e-07
f__Nanoarchaeota_noname	0	3.06839	0.181044	0.689782	0	0	0	0	0	0.277921	4.21713e-07	7.87842e-07	5.55842e-08
f__Pseudomonadales_unclassified	0	0.166679	3.00294	0	0	0	1.04002	0	0	0	4.20964e-07	6.33925e-07	2.08004e-07
f__Meruliaceae	0.353453	0	0.961883	1.59831	0.132559	0.096767	0	0.434644	0	0.596984	4.1746e-07	6.0924e-07	2.25679e-07
f__Circoviridae	0.908954	0.81738	0.152494	0.298582	1.21023	0.220256	0.099616	0.21704	0.241175	0	4.16573e-07	6.77529e-07	1.55617e-07
f__Candidatus_Parilichlamydiaceae	4.06295	0	0	0	0	0	0	0	0	0	4.06295e-07	8.1259e-07	0
f__Thermithiobacillaceae	0.026936	0.423726	0.227766	0.200621	2.82803	0.070906	0	0.161901	0	0.121572	4.06146e-07	7.41416e-07	7.08758e-08
f__Chlorogloeopsidaceae	0	0.999482	0	0	2.66561	0.100747	0	0	0.249341	0	4.01518e-07	7.33018e-07	7.00176e-08
f__Nitrosopumilales_noname	0.449619	0.143452	3.21752	0.024554	0	0	0.179725	0	0	0	4.01487e-07	7.67029e-07	3.5945e-08
f__Candidatus_Brocadiae_noname	0	0	0.132092	0.337521	0.283519	0.429479	1.02281	0.528475	1.21955	0.049205	4.00265e-07	1.50626e-07	6.49903e-07
f__Vulgatibacteraceae	0	0.148468	1.82327	1.40929	0.05669	0.135932	0	0.38325	0.032307	0	3.98921e-07	6.87544e-07	1.10298e-07
f__Arenicellaceae	0	0.487361	0	0	0.767107	0.396977	1.22731	0.662735	0.085	0.360374	3.98686e-07	2.50894e-07	5.46479e-07
f__Litoricolaceae	1.26741	0	0.49141	0.254935	0.070392	1.4775	0.06305	0.154502	0.029876	0.139698	3.94877e-07	4.16829e-07	3.72925e-07
f__Thiofilaceae	0.446255	0.072769	0.10872	0	0	0.204662	1.5417	0	1.25853	0.260819	3.89346e-07	1.25549e-07	6.53143e-07
f__Tricholomataceae	0.875316	0.365721	0.043781	2.57439	0.029665	0	0	0	0	0	3.88887e-07	7.77774e-07	0
f__Candidatus_Adlerbacteria_noname	0	0.948035	0	0.522967	0.270824	0.338826	1.49916	0.129373	0	0.14626	3.85545e-07	3.48365e-07	4.22724e-07
f__Ferroplasmaceae	0	1.45934	0.13912	0.324723	0	0.439491	0.102422	0.055521	0.479264	0.845776	3.84566e-07	3.84636e-07	3.84495e-07
f__Campylobacterales_noname	0.528882	0.015489	0	1.29141	0.584285	1.361	0	0	0.051686	0	3.83275e-07	4.84013e-07	2.82538e-07
f__Strophariaceae	0.133934	0.712858	0	1.00059	0.648516	0.293958	0.709792	0.327917	0	0	3.82757e-07	4.9918e-07	2.66333e-07
f__Thermomicrobiaceae	0.459542	1.09102	1.18884	0.054584	0.107804	0.054245	0	0.771007	0	0.057035	3.78408e-07	5.80358e-07	1.76457e-07
f__Sporocadaceae	0	0	1.13352	0.321536	0.756308	0	0	0.943568	0	0.605303	3.76024e-07	4.42273e-07	3.09774e-07
f__Archaeoglobi_noname	0.57928	0	0	0.169923	2.38802	0	0.193717	0.140511	0.05465	0.225805	3.7519e-07	6.27444e-07	1.22937e-07
f__Jaapiaceae	2.22365	0.052897	0.13601	0	0.185616	1.08192	0.068116	0	0	0	3.74821e-07	5.19635e-07	2.30007e-07
f__Bryobacteraceae	3.48174	0	0.264119	0	0	0	0	0	0	0	3.74586e-07	7.49172e-07	0
f__Pyrodictiaceae	0.434492	0.475658	0.119413	0	0.162861	0.965836	0.146444	0.018659	0.809743	0.602544	3.73565e-07	2.38485e-07	5.08645e-07
f__Crenarchaeota_noname	0	0.08456	0	0.12242	0	0.441651	0.022121	2.70718	0.054222	0.283971	3.71613e-07	4.1396e-08	7.01829e-07
f__Tulasnellaceae	0.474099	0.17535	0	2.78403	0	0	0	0.280586	0	0	3.71407e-07	6.86696e-07	5.61172e-08
f__Protomycetaceae	1.80644	0.259234	0.082643	0.505636	0.973617	0.027194	0	0	0.043045	0	3.69781e-07	7.25514e-07	1.40478e-08
f__Hericiaceae	1.45947	0.764474	0.13601	0.217556	0.442585	0.370922	0	0.055246	0.184591	0.060851	3.6917e-07	6.04019e-07	1.34322e-07
f__Actinopolysporaceae	0	0	1.25752	0.028955	0	1.07626	0.281723	0.235265	0.353345	0.436873	3.66994e-07	2.57295e-07	4.76693e-07
f__Gloeobacteraceae	0.041114	0.072844	0.066408	0.454441	0	0.37579	0.326526	0.399339	0.465083	1.44047	3.64201e-07	1.26961e-07	6.01441e-07
f__Trueperaceae	0.051462	0	1.06387	0	0.208906	0.462268	0.092676	1.0655	0.470473	0.225262	3.64042e-07	2.64848e-07	4.63237e-07
f__Candidatus_Sungbacteria_noname	0	0.283563	0	0	0.753676	1.40831	0.438093	0	0.722388	0	3.60603e-07	2.07448e-07	5.13759e-07
f__Pleosporales_noname	0	0.138001	0.991579	0.242271	0.934878	1.22097	0.037174	0	0	0	3.56487e-07	4.61346e-07	2.51628e-07
f__Sphaerobolaceae	0.42255	0.317589	0.175314	0.952216	1.30947	0.197926	0	0.088184	0	0.098301	3.56155e-07	6.35428e-07	7.68822e-08
f__Hydrococcaceae	0.037824	1.57682	0.029999	0.125911	0.17012	1.21722	0.204127	0.126817	0.046795	0	3.53563e-07	3.88134e-07	3.18991e-07
f__Lichenibacteriaceae	0	0.202225	0.80491	0.086864	0.092159	1.00912	0.084353	0.995857	0.133397	0.126173	3.53506e-07	2.37232e-07	4.69779e-07
f__Ascoideaceae	1.71188	0	0.034806	0.712247	0	0.020261	0	0.515995	0.199198	0.333291	3.52768e-07	4.91786e-07	2.13749e-07
f__Oculatellaceae	0	0.477315	0	3.03875	0	0	0	0	0	0	3.51607e-07	7.03213e-07	0
f__Coniochaetaceae	0.674996	0.147876	2.2784	0.053957	0.222452	0	0	0.086605	0.018766	0	3.48305e-07	6.75536e-07	2.10742e-08
f__Granulosicoccaceae	0.277394	0	0.522013	0	1.63122	0.329514	0	0.185719	0.534214	0	3.48008e-07	4.86126e-07	2.09889e-07
f__Immundisolibacteraceae	0	0.700069	0	0	0	0	1.98955	0.015297	0.013061	0.76169	3.47967e-07	1.40014e-07	5.5592e-07
f__Thermodesulfobiaceae	0.358132	1.18106	0	0	0.349233	0.343905	0	0	1.06373	0.157237	3.4533e-07	3.77685e-07	3.12974e-07
f__Candidatus_Eremiobacterales_noname	0	0.238315	0	0	0	0.146937	0	2.85088	0	0.161143	3.39728e-07	4.7663e-08	6.31793e-07
f__Amphiacanthidae	1.98604	0.603691	0.052924	0.319069	0.418463	0	0	0	0	0	3.38019e-07	6.76037e-07	0
f__Silvanigrellaceae	0	0	1.86653	1.2634	0	0.233091	0	0	0	0	3.36302e-07	6.25986e-07	4.66182e-08
f__Gloeophyllaceae	0.88488	0.204866	0.121906	1.6312	0.046178	0.082145	0	0.347477	0.026472	0	3.34513e-07	5.77807e-07	9.12188e-08
f__Sympoventuriaceae	0	0	0.309294	0.760038	0.315984	0.077172	0	1.48779	0.058532	0.325917	3.33473e-07	2.77063e-07	3.89882e-07
f__Dacryobolaceae	0	0.623934	0	0.539703	1.25586	0.12376	0.044931	0.50914	0.192346	0	3.28967e-07	4.83899e-07	1.74035e-07
f__Microascaceae	0.047499	0.061357	0.069242	1.45687	0.27455	0.031017	0.141562	0.76915	0.018218	0.369148	3.23862e-07	3.81905e-07	2.65819e-07
f__Fusobacteriales_noname	0.48033	1.06621	0	0.223438	0	0	0.606345	0.167778	0.249341	0.434473	3.22792e-07	3.53996e-07	2.91587e-07
f__Taphrinaceae	1.79266	0.108966	0	0.406587	0.676213	0.060154	0	0	0	0.177774	3.22235e-07	5.96884e-07	4.75856e-08
f__Candidatus_Geothermarchaeota_noname	0.667558	1.48103	0	0	1.06687	0	0	0	0	0	3.21546e-07	6.43092e-07	0
f__Thioalkalispiraceae	0.268057	0.372063	0.011063	1.45572	0.014976	0	0	0.073768	0.018031	0.912752	3.12643e-07	4.24377e-07	2.0091e-07
f__Didymosphaeriaceae	0.877816	0.656884	0.074647	0.717686	0.356221	0.018383	0	0.409933	0	0	3.11157e-07	5.36651e-07	8.56632e-08
f__Pyronemataceae	0.98184	0.769272	0.240238	0.603521	0.481391	0	0	0	0	0	3.07626e-07	6.15252e-07	0
f__Hymenochaetales_noname	0.075852	0.304324	0.122522	1.3712	0.083334	0.108775	0	0.962026	0.046812	0	3.07485e-07	3.91446e-07	2.23523e-07
f__Fomitopsidaceae	0.767756	0.180668	0	0.63174	0.465551	0	0	0.5426	0	0.481869	3.07018e-07	4.09143e-07	2.04894e-07
f__Ceraceosoraceae	0.529874	0.054663	0.095274	0.496203	1.8063	0	0	0	0.063509	0	3.04583e-07	5.96463e-07	1.27018e-08
f__Paxillaceae	1.67602	0.271121	0.137858	0.279462	0.244992	0.387067	0	0.03646	0	0	3.03298e-07	5.2189e-07	8.47054e-08
f__Botryosphaeriaceae	1.14373	0.076176	0.128331	0.40088	0.116391	0.17025	0.124621	0.371461	0	0.498352	3.03019e-07	3.73102e-07	2.32937e-07
f__Dermateaceae	0.719453	0	0	0	0	0.146076	0	2.00696	0	0.146064	3.01855e-07	1.43891e-07	4.5982e-07
f__Peniophoraceae	0	0.070609	0.038939	1.29297	0.399706	0.231778	0	0.475676	0	0.47618	2.98585e-07	3.60444e-07	2.36727e-07
f__Abitibacteriaceae	0	0	1.96503	0	0.166352	0	0.065144	0	0.789192	0	2.98572e-07	4.26276e-07	1.70867e-07
f__Tilletiaceae	0.056841	1.76954	0.321617	0.266716	0	0.357491	0	0.130316	0.018031	0.046515	2.96707e-07	4.82943e-07	1.10471e-07
f__Thermoanaerobaculaceae	0.073509	0.069945	0	0	2.0111	0.05754	0.61286	0	0.135184	0	2.96014e-07	4.30911e-07	1.61117e-07
f__Frankiales_noname	0	0.939974	0	0	0	0.217296	0.250315	0.188926	0.15449	1.19194	2.94294e-07	1.87995e-07	4.00593e-07
f__Culicosporidae	1.99478	0.08456	0	0	0.855957	0	0	0	0	0	2.9353e-07	5.8706e-07	0
f__Thioalkalibacteraceae	0.324393	0.202767	0.014158	0	0	0	0	0.027591	0.066965	2.27444	2.91032e-07	1.08264e-07	4.738e-07
f__Casimicrobiaceae	0	0	0	0	0	0	2.13621	0	0.298026	0.454916	2.88915e-07	0	5.7783e-07
f__Myxotrichaceae	0.377284	0.333161	0	0	0	0.325944	0	0	0.285927	1.56635	2.88867e-07	1.42089e-07	4.35644e-07
f__Candidatus_Parvarchaeota_noname	0.145381	0	2.09432	0.275935	0	0	0	0.322033	0	0	2.83767e-07	5.03127e-07	6.44066e-08
f__Candidatus_Colwellbacteria_noname	0	0.921055	0.126558	0	0	0	0.564564	0.814603	0	0.360719	2.7875e-07	2.09523e-07	3.47977e-07
f__Dubosqiidae	0.229905	0	0.168676	0.538388	0.581026	0.111335	0	1.07478	0.067222	0	2.77133e-07	3.03599e-07	2.50667e-07
f__Jonesiaceae	0	0.402233	0	0	1.09186	0	0	0.991928	0	0.242861	2.72889e-07	2.98819e-07	2.46958e-07
f__Calditrichales_noname	0.879568	0.053771	0	0	0	0.472936	0.89953	0.155327	0	0.252356	2.71349e-07	1.86668e-07	3.5603e-07
f__Lyophyllaceae	1.85802	0.082689	0.184647	0.127996	0.125804	0	0	0.134089	0.039408	0.112899	2.66555e-07	4.75831e-07	5.72792e-08
f__Cressdnaviricota_noname	0	0.762627	1.41466	0	0	0	0.469811	0	0	0	2.6471e-07	4.35457e-07	9.39622e-08
f__Candidatus_Dormibacteraeota_noname	0.623383	0.253223	0.231971	0.353296	0	0.383382	0.442286	0.218715	0.098737	0	2.60499e-07	2.92375e-07	2.28624e-07
f__Mycoplasmatales_noname	0.9646	0.638099	0.592622	0.013626	0.387122	0	0	0	0	0	2.59607e-07	5.19214e-07	0
f__Hypocreales_noname	0	0.350975	0.531929	0	0.131623	0	0	0	0	1.57656	2.59109e-07	2.02905e-07	3.15312e-07
f__Iamiaceae	0	0.675737	0.040905	0.050575	0.214626	0.314581	0.319306	0.712092	0.260491	0	2.58831e-07	1.96369e-07	3.21294e-07
f__Gaiellaceae	0	0	0.416598	0.195852	0.045412	0.791016	0.465399	0	0.61451	0.034626	2.56341e-07	1.31572e-07	3.8111e-07
f__Rivulariaceae	0	0.221594	0	0.423678	0.104712	0.227621	0.328196	0.544708	0.698847	0	2.54936e-07	1.49997e-07	3.59874e-07
f__Coniophoraceae	1.61489	0	0.108269	0.513692	0.295304	0	0	0	0	0	2.53215e-07	5.06431e-07	0
f__Baculoviridae	0	1.29583	0.04049	0.364462	0.178117	0.175131	0	0.338782	0.024004	0	2.41682e-07	3.75781e-07	1.07583e-07
f__Amanitaceae	1.58523	0.353598	0	0	0	0	0	0	0	0.454367	2.3932e-07	3.87766e-07	9.08734e-08
f__Pezizaceae	1.31936	0.082648	0.25507	0.168927	0.322914	0.022186	0.012676	0.103717	0	0.072622	2.36012e-07	4.29784e-07	4.22402e-08
f__Gloeomargaritaceae	0.233131	0	0	0	0.623398	0.167284	0	0	0	1.28893	2.31274e-07	1.71306e-07	2.91243e-07
f__Brachybasidiaceae	0.225783	0.224514	0.128981	0.114493	0.389691	0.193534	0	0.561172	0	0.47282	2.31099e-07	2.16692e-07	2.45505e-07
f__Nitrososphaeraceae	0	0.026752	0	1.02114	0.162754	0.029628	0.176701	0.03646	0.358357	0.477801	2.28959e-07	2.42129e-07	2.15789e-07
f__Candidatus_Odinarchaeota_noname	0	0.596675	1.67692	0	0	0	0	0	0	0	2.2736e-07	4.54719e-07	0
f__Marasmiaceae	0.358132	0.646813	0	0.507525	0.279012	0.381237	0.086263	0	0	0	2.25898e-07	3.58296e-07	9.35e-08
f__Elsinoaceae	0	1.27037	0.353664	0.196719	0.080688	0.039119	0	0	0.046766	0.267638	2.25496e-07	3.80287e-07	7.07046e-08
f__Botryobasidiaceae	0.056841	0.040408	0.045498	1.47528	0.396056	0	0	0	0	0.235279	2.24936e-07	4.02817e-07	4.70558e-08
f__Steccherinaceae	0.417905	0.034319	0.055436	0.195533	0.180079	0	0.046061	0	0	1.31694	2.24627e-07	1.76654e-07	2.726e-07
f__Entylomatales_noname	0.884509	1.09102	0	0	0	0	0	0.133513	0	0.107309	2.21635e-07	3.95106e-07	4.81644e-08
f__Melampsoraceae	0	0.638046	0.033195	0.808947	0.451108	0.03281	0	0.17846	0.025428	0.044874	2.21287e-07	3.86259e-07	5.63144e-08
f__Synechococcales_noname	0	0.163446	0	0	0.062504	0.013598	1.16311	0.152925	0.562915	0.087496	2.20599e-07	4.519e-08	3.96009e-07
f__Gaiellales_noname	0	1.91511	0.164075	0	0	0	0	0.126514	0	0	2.2057e-07	4.15838e-07	2.53028e-08
f__Fervidicoccaceae	0	0.759106	0.407698	0	0.040158	0	0	0	0.444451	0.54899	2.2004e-07	2.41392e-07	1.98688e-07
f__Demerecviridae	0	0	0	0.729823	0	0.473753	0	0.79597	0.192524	0	2.19207e-07	1.45965e-07	2.92449e-07
f__Cuniculiplasmataceae	2.18664	0	0	0	0	0	0	0	0	0	2.18664e-07	4.37328e-07	0
f__Pleurotaceae	0.508272	0.511052	0.098684	0.154486	0.133808	0.016684	0	0	0	0.76169	2.18468e-07	2.8126e-07	1.55675e-07
f__Coelosphaeriaceae	0	0	0.558522	0	0.299439	0	0.122747	0.448568	0.233152	0.512105	2.17453e-07	1.71592e-07	2.63314e-07
f__Lachnaceae	0.23054	0.040882	0.40138	0.940871	0.093029	0.067679	0	0.38924	0	0	2.16362e-07	3.4134e-07	9.13838e-08
f__Candidatus_Spechtbacteria_noname	0	0.0383	0	0.149677	0.249352	0.04224	0	0.538348	1.06774	0.060851	2.14651e-07	8.74658e-08	3.41836e-07
f__Tissierellia_unclassified	0	0.344644	0.008283	0	0.016619	0.253393	0.784762	0.526711	0.109256	0.100617	2.14429e-07	7.39092e-08	3.54948e-07
f__Agaricales_noname	0	0.056658	0.064139	0.888882	0.421263	0.127676	0	0	0	0.574068	2.13269e-07	2.86188e-07	1.40349e-07
f__Thermofilaceae	0	0	0	0	0.719464	0.693288	0	0.717304	0	0	2.13006e-07	1.43893e-07	2.82118e-07
f__Gelatoporiaceae	0	0.021403	0.299353	0.742879	0.55633	0.027382	0	0.224337	0	0.235279	2.10696e-07	3.23993e-07	9.73996e-08
f__Eremomycetaceae	0	0.425988	0.407229	0.738279	0.451911	0.073038	0	0	0	0	2.09645e-07	4.04681e-07	1.46076e-08
f__Brevinemataceae	0	0	0.933267	0	0.821021	0.307763	0	0	0	0	2.06205e-07	3.50858e-07	6.15526e-08
f__Bolbitiaceae	0.22122	0.25393	0.086782	0.458387	0.712105	0.052185	0	0	0	0.178206	1.96282e-07	3.46485e-07	4.60782e-08
f__Tepidiformaceae	0.20872	0.073752	0.153732	0.060179	0	0	0.800504	0.645402	0	0	1.94229e-07	9.92766e-08	2.89181e-07
f__Nostocales_unclassified	0	0	0	0	1.34239	0.222326	0.347224	0	0	0	1.91194e-07	2.68478e-07	1.1391e-07
f__Spraguidae	0.570542	0.118191	0	0.167556	0.768861	0.113436	0	0.141798	0	0	1.88038e-07	3.2503e-07	5.10468e-08
f__Rhabdochlamydiaceae	0	0.327565	0.099584	0.038781	0	0	0.717098	0.127168	0.078721	0.489658	1.87858e-07	9.3186e-08	2.82529e-07
f__Entophysalidaceae	0	0.214007	0.278916	0	0.04657	0	0.744521	0.003683	0.259801	0.303527	1.85103e-07	1.07899e-07	2.62306e-07
f__Pseudoperisporiaceae	0.414024	0	1.42877	0	0	0	0	0	0	0	1.84279e-07	3.68559e-07	0
f__Bondarzewiaceae	0	0.114954	0.106116	0.565698	0.168178	0.184193	0.074792	0.61985	0	0	1.83378e-07	1.90989e-07	1.75767e-07
f__Cyphellophoraceae	0.282672	0	0	0.150638	0.828529	0.031893	0	0.534104	0	0	1.82784e-07	2.52368e-07	1.13199e-07
f__Schizoporaceae	0.246502	0.308556	0.183645	0.616097	0.335022	0.066167	0.046074	0	0	0	1.80206e-07	3.37964e-07	2.24482e-08
f__Venturiaceae	0	0.343887	0.052938	0.070296	0.071776	0	0	0.441846	0	0.815911	1.79665e-07	1.07779e-07	2.51551e-07
f__Cuniculitremaceae	0.315167	0.309547	0.128974	0.217875	0.463464	0	0	0.34124	0.020175	0	1.79644e-07	2.87005e-07	7.2283e-08
f__Naemateliaceae	1.37855	0	0	0.166242	0.190738	0	0	0.056067	0	0	1.7916e-07	3.47106e-07	1.12134e-08
f__Lentitheciaceae	0.143964	0	0	0.513897	0	0	0	0.026237	0	1.09241	1.7765e-07	1.31572e-07	2.23729e-07
f__Pterulaceae	0	0	0	0.207222	1.39089	0	0	0.116487	0	0.036613	1.75121e-07	3.19622e-07	3.062e-08
f__Piedraiaceae	0.160153	0.214375	0.071676	0.438224	0.053529	0	0	0	0	0.810011	1.74797e-07	1.87591e-07	1.62002e-07
f__Rarobacteraceae	0	0.3918	0	0	0.126448	1.04726	0.097113	0	0	0	1.66262e-07	1.0365e-07	2.28874e-07
f__Helotiales_noname	0	0.713458	0.272004	0.282218	0	0.392997	0	0	0	0	1.66068e-07	2.53536e-07	7.85994e-08
f__Mrakiaceae	0	0	0.221907	1.02981	0.224348	0	0	0.169391	0	0	1.64545e-07	2.95212e-07	3.38782e-08
f__Candidatus_Niyogibacteria_noname	0	0	0.228158	0.471902	0	0.028158	0	0.076149	0.581773	0.240784	1.62692e-07	1.40012e-07	1.85373e-07
f__Stachybotryaceae	0	0.622014	0	0.304655	0.696901	0	0	0	0	0	1.62357e-07	3.24714e-07	0
f__Rutstroemiaceae	0	0.395979	0	0.369097	0	0.065458	0	0.746783	0.02991	0	1.60723e-07	1.53015e-07	1.6843e-07
f__Criblamydiaceae	0.178761	0.41639	0	0	0.162861	0.157252	0.097472	0.18203	0.104533	0.266213	1.56551e-07	1.51602e-07	1.615e-07
f__Rhizopogonaceae	0.353999	0.371104	0.039317	0.264071	0.502506	0	0	0	0.025836	0	1.55683e-07	3.06199e-07	5.1672e-09
f__Methanopyraceae	0.072993	0	0.653771	0.088897	0.142587	0.033142	0.353196	0.070398	0.103773	0.037912	1.55667e-07	1.9165e-07	1.19684e-07
f__Sordariales_noname	0	0	0	0.640557	0	0	0	0.100426	0	0.809356	1.55034e-07	1.28111e-07	1.81956e-07
f__Candidatus_Chisholmbacteria_noname	0	0.266884	0	0	0	0	0.606345	0	0	0.650277	1.52351e-07	5.33768e-08	2.51324e-07
f__Rhodobacterales_unclassified	0	0	0	0	0	1.50829	0	0	0	0	1.50829e-07	0	3.01658e-07
f__Onygenales_noname	0.21929	0.550472	0	0.046937	0.413034	0	0	0	0.133455	0.106431	1.46962e-07	2.45947e-07	4.79772e-08
f__Phaeotrichaceae	0.124327	0.333161	0	0.264671	0.429762	0.032541	0	0	0	0.275923	1.46039e-07	2.30384e-07	6.16928e-08
f__Morchellaceae	0	0.620823	0.232909	0.142989	0.341148	0.117006	0	0	0	0	1.45488e-07	2.67574e-07	2.34012e-08
f__Celerinatantimonadaceae	0	0.236054	0	0	0	0.294132	0	0.493833	0.398798	0	1.42282e-07	4.72108e-08	2.37353e-07
f__Delitschiaceae	0	0.970219	0	0.443085	0	0	0	0	0	0	1.4133e-07	2.82661e-07	0
f__Cladosporiaceae	0	0.019668	0	0.703209	0.275343	0.327263	0	0	0.077866	0	1.40335e-07	1.99644e-07	8.10258e-08
f__Lophiotremataceae	0	0.350098	0	0.173856	0.774531	0.097958	0	0	0	0	1.39644e-07	2.59697e-07	1.95916e-08
f__Segniliparaceae	0	0	0	0	0	0	0	0.340641	0	1.03975	1.38039e-07	0	2.76078e-07
f__Dothioraceae	0	0	0	0	0	0	0.389668	0	0.963884	0	1.35355e-07	0	2.7071e-07
f__Methanococcales_noname	0.046232	0	0.294524	0	0	0	0.564117	0	0	0.439658	1.34453e-07	6.81512e-08	2.00755e-07
f__Umbilicariaceae	0	0.68508	0.232702	0.385498	0	0	0	0	0	0	1.30328e-07	2.60656e-07	0
f__Planctomycetia_unclassified	0.452447	0.808456	0	0	0	0	0	0	0	0	1.2609e-07	2.52181e-07	0
f__Anthracoideaceae	0.100337	0.051732	0.134987	0.25384	0.662037	0.018998	0	0	0.030298	0	1.25223e-07	2.40587e-07	9.8592e-09
f__Candidatus_Eremiobacteraeota_noname	0	0	0	0	0	0.148401	0.182298	0.894348	0	0	1.22505e-07	0	2.45009e-07
f__Xylariaceae	0.650475	0.566328	0	0	0	0	0	0	0	0	1.2168e-07	2.43361e-07	0
f__Sclerodermataceae	0	0.201518	0	0.688956	0.228857	0	0	0	0.068022	0	1.18735e-07	2.23866e-07	1.36044e-08
f__Exidiaceae	0	0	0	0	0	0	0	1.18192	0	0	1.18192e-07	0	2.36384e-07
f__Atheliaceae	0.228608	0.053901	0.05192	0.355157	0.181777	0	0	0.051472	0	0.259085	1.18192e-07	1.74273e-07	6.21114e-08
f__Silvanigrellales_noname	0.095874	0.377591	0.343841	0.090792	0.05186	0.102462	0.11691	0	0	0	1.17933e-07	1.91992e-07	4.38744e-08
f__Ascodesmidaceae	0.284207	0.142754	0	0.32949	0.351172	0.071326	0	0	0	0	1.17895e-07	2.21525e-07	1.42652e-08
f__Cryptobasidiaceae	0.683931	0.071342	0	0.099607	0.144498	0.052588	0.071988	0	0.041654	0	1.16561e-07	1.99876e-07	3.3246e-08
f__Candidatus_Actinomarinales_noname	0	0	0	0.076793	0	0	0	0.238394	0.049671	0.77616	1.14102e-07	1.53586e-08	2.12845e-07
f__Fistulinaceae	0	0.171883	0.397452	0.236546	0	0	0	0.317592	0	0	1.12347e-07	1.61176e-07	6.35184e-08
f__Nanohaloarchaea_noname	0.354116	0.602668	0	0	0.032675	0.071326	0.04343	0	0	0	1.10422e-07	1.97892e-07	2.29512e-08
f__Lavidaviridae	0.829793	0	0	0	0	0	0	0.088074	0	0.179684	1.09755e-07	1.65959e-07	5.35516e-08
f__Lineolataceae	0	0.388817	0	0.087796	0.204619	0	0	0	0.155412	0.254634	1.09128e-07	1.36246e-07	8.20092e-08
f__Mollisiaceae	0	0.066849	0	0	0	0	0.16123	0.628332	0	0.224453	1.08086e-07	1.33698e-08	2.02803e-07
f__Corynesporascaceae	0	0.059389	0	0.158686	0.808485	0	0	0	0.051229	0	1.07779e-07	2.05312e-07	1.02458e-08
f__Smacoviridae	0	0	0	0	0	0	0	0.939274	0	0.129701	1.06898e-07	0	2.13795e-07
f__Pseudomassariaceae	0	0.447297	0	0	0	0	0	0	0	0.611062	1.05836e-07	8.94594e-08	1.22212e-07
f__Bionectriaceae	0.513315	0	0	0.251794	0.288182	0	0	0	0	0	1.05329e-07	2.10658e-07	0
f__Leptosphaeriaceae	0	0	0	0	0	0	1.04608	0	0	0	1.04608e-07	0	2.09216e-07
f__Olpidiaceae	0.240872	0.144112	0.120624	0.143402	0.132596	0.101812	0	0.09104	0.067778	0	1.04224e-07	1.56321e-07	5.2126e-08
f__Pleuroascaceae	0.350619	0	0	0.166638	0	0	0.018429	0.348714	0	0.150067	1.03447e-07	1.03451e-07	1.03442e-07
f__Rhizodiscinaceae	0	0.589845	0	0	0	0	0	0	0	0.441388	1.03123e-07	1.17969e-07	8.82776e-08
f__Amniculicolaceae	0	0	0	0	0	0.165192	0	0	0.495776	0.369567	1.03054e-07	0	2.06107e-07
f__Patellariaceae	0	0	0	0	0	0	0	0	0	1.02702	1.02702e-07	0	2.05404e-07
f__Tectiviridae	0	0	0	0	0	0	0	0	0	1.02594	1.02594e-07	0	2.05188e-07
f__Trimorphomycetaceae	0.337362	0	0.198272	0.101134	0.375724	0	0	0	0	0	1.01249e-07	2.02498e-07	0
f__Actinospicaceae	0	0	0	0	0	0.065923	0	0.076809	0.16858	0.664034	9.75346e-08	0	1.95069e-07
f__Candidatus_Veblenbacteria_noname	0	0.043803	0	0	0.26836	0.146937	0	0	0.304128	0.201159	9.64387e-08	6.24326e-08	1.30445e-07
f__Cryphonectriaceae	0.575438	0.106754	0	0	0	0	0	0.276229	0	0	9.58421e-08	1.36438e-07	5.52458e-08
f__Sordariaceae	0	0.082648	0.219743	0.250237	0.389152	0	0	0	0	0	9.4178e-08	1.88356e-07	0
f__Poxviridae	0.481173	0.457115	0	0	0	0	0	0	0	0	9.38288e-08	1.87658e-07	0
f__Pluteaceae	0.067959	0.083423	0	0.15632	0.629088	0	0	0	0	0	9.3679e-08	1.87358e-07	0
f__Microdochiaceae	0	0	0.130315	0.537548	0.265982	0	0	0	0	0	9.33845e-08	1.86769e-07	0
f__Aulographaceae	0	0.40417	0	0.332484	0.190738	0	0	0	0	0	9.27392e-08	1.85478e-07	0
f__Treboniaceae	0	0	0	0	0	0.293874	0	0	0.076032	0.522366	8.92272e-08	0	1.78454e-07
f__Lophiostomataceae	0.636264	0	0	0	0.154942	0	0	0	0.084647	0	8.75853e-08	1.58241e-07	1.69294e-08
f__Thermoleophilaceae	0	0	0.063152	0.343168	0.263246	0.18852	0	0	0	0	8.58086e-08	1.33913e-07	3.7704e-08
f__Capnodiaceae	0	0.529244	0	0.038463	0	0	0	0.151347	0	0.136327	8.55381e-08	1.13541e-07	5.75348e-08
f__Fungi_noname	0	0	0.373691	0	0.254799	0	0	0	0.095652	0.124478	8.4862e-08	1.25698e-07	4.4026e-08
f__Dothideomycetes_noname	0	0	0	0.744907	0	0	0	0	0	0.087951	8.32858e-08	1.48981e-07	1.75902e-08
f__Candidatus_Cerribacteria_noname	0	0	0	0	0.814949	0	0	0	0	0	8.14949e-08	1.6299e-07	0
f__Diademaceae	0	0	0	0.134059	0	0.443518	0	0	0	0.230521	8.08098e-08	2.68118e-08	1.34808e-07
f__Elaphomycetaceae	0	0.374584	0	0	0.392092	0	0	0	0	0	7.66676e-08	1.53335e-07	0
f__Methermicoccaceae	0	0.115967	0	0	0	0	0.445178	0	0.178513	0	7.39658e-08	2.31934e-08	1.24738e-07
f__Acrospermaceae	0	0.022186	0.23108	0.138123	0.257035	0	0	0.085384	0	0	7.33808e-08	1.29685e-07	1.70768e-08
f__Genomoviridae	0	0	0	0	0	0.063838	0	0.661807	0	0	7.25645e-08	0	1.45129e-07
f__Grifolaceae	0.373665	0	0	0.082061	0	0	0	0.127168	0	0.139132	7.22026e-08	9.11452e-08	5.326e-08
f__Candidatus_Nezhaarchaeota_noname	0	0	0	0	0	0.212157	0	0	0.39494	0.103102	7.10199e-08	0	1.4204e-07
f__Thermoplasmataceae	0	0.386337	0	0.04228	0	0	0	0	0.276886	0	7.05503e-08	8.57234e-08	5.53772e-08
f__Sporichthyaceae	0	0	0	0	0	0	0	0.265558	0.413452	0	6.7901e-08	0	1.35802e-07
f__Mytilinidiaceae	0	0.210401	0.035996	0.167502	0.195046	0.035452	0	0.032932	0	0	6.77329e-08	1.21789e-07	1.36768e-08
f__Diatrypaceae	0	0.037117	0.083495	0.09779	0.226759	0	0	0.22995	0	0	6.75111e-08	8.90322e-08	4.599e-08
f__Umbelopsidaceae	0	0	0	0	0	0	0	0	0	0.671537	6.71537e-08	0	1.34307e-07
f__Cylindrosympodiaceae	0.67099	0	0	0	0	0	0	0	0	0	6.7099e-08	1.34198e-07	0
f__Thorselliaceae	0	0.022186	0	0.028955	0	0.024509	0.044759	0.045741	0.155561	0.340838	6.62549e-08	1.02282e-08	1.22282e-07
f__Pasteuriaceae	0	0	0	0	0	0	0	0.661537	0	0	6.61537e-08	0	1.32307e-07
f__Monoblepharidaceae	0	0.165386	0	0.188689	0.094095	0.205371	0	0	0	0	6.53541e-08	8.9634e-08	4.10742e-08
f__Magnaporthaceae	0.493621	0	0	0.041131	0	0	0	0.016296	0	0.092935	6.43983e-08	1.0695e-07	2.18462e-08
f__Neocallimastigales_noname	0	0	0	0	0.054984	0.080188	0	0	0.040907	0.414335	5.90414e-08	1.09968e-08	1.07086e-07
f__Herpesviridae	0	0	0	0	0	0.589905	0	0	0	0	5.89905e-08	0	1.17981e-07
f__Candidatus_Andersenbacteria_noname	0	0	0	0	0	0	0	0	0.579756	0	5.79756e-08	0	1.15951e-07
f__Mitoviridae	0.574023	0	0	0	0	0	0	0	0	0	5.74023e-08	1.14805e-07	0
f__Adintoviridae	0.11264	0.386828	0	0	0.055196	0	0	0	0	0	5.54664e-08	1.10933e-07	0
f__Candidatus_Marsarchaeota_noname	0.017026	0.131864	0.309372	0	0.090293	0	0	0	0	0	5.48555e-08	1.09711e-07	0
f__Periconiaceae	0.116532	0.06167	0	0	0.031186	0	0	0	0	0.321363	5.30751e-08	4.18776e-08	6.42726e-08
f__Candidatus_Fraserbacteria_noname	0	0	0	0	0	0.15819	0.143186	0	0	0.22872	5.30096e-08	0	1.06019e-07
f__Lecanoraceae	0.521672	0	0	0	0	0	0	0	0	0	5.21672e-08	1.04334e-07	0
f__Dissoconiaceae	0	0.262347	0	0.092659	0.064776	0.094167	0	0	0	0	5.13949e-08	8.39564e-08	1.88334e-08
f__Sporormiaceae	0.265926	0.018012	0.020147	0.093792	0.081896	0	0	0	0	0	4.79773e-08	9.59546e-08	0
f__Gloniaceae	0	0	0	0	0	0	0	0.232478	0	0.24078	4.73258e-08	0	9.46516e-08
f__Mycenaceae	0	0.294783	0.12395	0	0	0	0	0	0.016327	0	4.3506e-08	8.37466e-08	3.2654e-09
f__Candidatus_Nanopelagicaceae	0	0.152316	0	0	0	0	0	0.282331	0	0	4.34647e-08	3.04632e-08	5.64662e-08
f__Russulaceae	0	0	0.132762	0	0.288431	0	0	0	0	0	4.21193e-08	8.42386e-08	0
f__Onygenaceae	0	0.12765	0.035838	0.041902	0.097276	0.106335	0	0	0	0	4.09001e-08	6.05332e-08	2.1267e-08
f__Fortieaceae	0	0	0	0.402645	0	0	0	0	0	0	4.02645e-08	8.0529e-08	0
f__Ordosporidae	0	0	0	0	0	0	0	0.366607	0	0	3.66607e-08	0	7.33214e-08
f__Parmeliaceae	0.279884	0.033072	0	0	0.050429	0	0	0	0	0	3.63385e-08	7.2677e-08	0
f__Aestuariirhabdaceae	0	0	0	0	0	0.356719	0	0	0	0	3.56719e-08	0	7.13438e-08
f__Amylocorticiaceae	0	0	0	0	0.354809	0	0	0	0	0	3.54809e-08	7.09618e-08	0
f__Candidatus_Huberarchaea_noname	0	0	0	0	0	0.344744	0	0	0	0	3.44744e-08	0	6.89488e-08
f__Candidatus_Tagabacteria_noname	0	0.343253	0	0	0	0	0	0	0	0	3.43253e-08	6.86506e-08	0
f__Sparassidaceae	0.112454	0	0.044993	0	0.183336	0	0	0	0	0	3.40783e-08	6.81566e-08	0
f__Trematosphaeriaceae	0	0.08456	0	0.114389	0.131623	0	0	0	0	0	3.30572e-08	6.61144e-08	0
f__Melanommataceae	0	0	0	0	0.316803	0	0	0	0	0	3.16803e-08	6.33606e-08	0
f__Nimaviridae	0.316407	0	0	0	0	0	0	0	0	0	3.16407e-08	6.32814e-08	0
f__Thiolinaceae	0	0.084563	0	0.223535	0	0	0	0	0	0	3.08098e-08	6.16196e-08	0
f__Salinibacteraceae	0	0	0	0	0	0	0	0.305805	0	0	3.05805e-08	0	6.1161e-08
f__Pleomassariaceae	0.287832	0	0	0	0	0	0	0	0	0	2.87832e-08	5.75664e-08	0
f__Acidilobaceae	0	0	0	0	0.274896	0	0	0	0	0	2.74896e-08	5.49792e-08	0
f__Polyporales_noname	0	0	0	0.149291	0	0	0	0	0	0.121431	2.70722e-08	2.98582e-08	2.42862e-08
f__Microthyriaceae	0	0	0.036484	0.127996	0	0.072178	0.032834	0	0	0	2.69492e-08	3.2896e-08	2.10024e-08
f__Laetiporaceae	0.13588	0.131721	0	0	0	0	0	0	0	0	2.67601e-08	5.35202e-08	0
f__Ventosimonadaceae	0	0.042777	0.048202	0	0	0	0.086674	0.088403	0	0	2.66056e-08	1.81958e-08	3.50154e-08
f__Methanonatronarchaeia_noname	0	0	0	0	0	0.238165	0	0	0	0	2.38165e-08	0	4.7633e-08
f__Leotiaceae	0	0	0.232702	0	0	0	0	0	0	0	2.32702e-08	4.65404e-08	0
f__Moniliellaceae	0.23054	0	0	0	0	0	0	0	0	0	2.3054e-08	4.6108e-08	0
f__Rhizobiales_unclassified	0	0.227189	0	0	0	0	0	0	0	0	2.27189e-08	4.54378e-08	0
f__Cucurbitariaceae	0	0	0.087091	0	0	0.077528	0	0	0	0.045582	2.10201e-08	1.74182e-08	2.4622e-08
f__Woeseiaceae	0	0	0	0	0	0.16822	0.030633	0	0	0	1.98853e-08	0	3.97706e-08
f__Stereaceae	0.05432	0	0	0	0.111082	0	0	0	0	0	1.65402e-08	3.30804e-08	0
f__Aplosporellaceae	0	0.136118	0	0	0	0	0	0	0	0	1.36118e-08	2.72236e-08	0
f__Iridoviridae	0	0	0.119086	0	0	0	0	0	0	0	1.19086e-08	2.38172e-08	0
f__Hymeneliaceae	0	0.102296	0	0	0	0	0	0	0	0	1.02296e-08	2.04592e-08	0

## Sheet: Genus
Genus	B1	B2	B3	B4	B5	NB1	NB2	NB3	NB4	NB5	Percentage in Total	Percentage in B	Percentage in NB
g__unclassified	240053	260946	247878	246836	244570	244866	246409	257981	243549	242608	0.24757	0.248057	0.247083
g__Prevotella	84878.7	62872.2	61328.2	78571	81593.8	48116.1	18423.4	103560	17561.7	105797	0.0662702	0.0738488	0.0586917
g__Muribaculaceae_noname	49184.9	52369.2	113150	66287.2	99745.9	61905.9	33881.4	60630.5	36708.7	41594.3	0.0615458	0.0761474	0.0469442
g__Bacteroides	92877	46458.9	62345.1	67042.9	70999.3	36555.3	18282.8	55449.2	19750.4	50250.8	0.0520012	0.0679446	0.0360577
g__Bacteria_noname	18563.4	54355.4	42477.6	26841.4	53744.8	64960.9	77894.6	52262.7	70797.3	56672.4	0.051857	0.0391965	0.0645176
g__Firmicutes_noname	21080	32348.2	40981.5	37712.9	22448.1	34966.9	43635.4	36144.9	47990.8	37499.7	0.0354808	0.0309141	0.0400475
g__Oscillibacter	7096.93	35942.8	24439.2	12441.2	12246.2	30567.4	56106.4	35985	44685.1	46895.4	0.0306406	0.0184333	0.0428478
g__Pseudoflavonifractor	8446.76	30114	24556.5	13551.2	14589.5	28728.5	44410.5	27308.7	53037	35806.7	0.0280549	0.0182516	0.0378583
g__Lachnospiraceae_noname	5329.1	22586.5	15690.4	10685.9	14565.6	55741.9	53427.6	23137.2	39197.7	24977.9	0.026534	0.0137715	0.0392965
g__Clostridium	17668.6	19026.3	22410.2	19949.9	21144	28705.8	27853.4	21503.2	26804.9	21307.9	0.0226374	0.0200398	0.025235
g__Ruminococcus	4324.13	15474.5	9739.13	13346.5	6568.95	38781.1	29460.5	18448	25899.3	20977.6	0.018302	0.00989064	0.0267133
g__Bacteroidales_noname	14054.8	14763.1	18123.4	15272.9	21595.5	14385.6	7064.49	15418.9	8470.87	13908.8	0.0143058	0.0167619	0.0118497
g__Flavonifractor	6122	12288.6	10479.9	7486.1	7394.16	13003.6	20268.2	13083.7	23864.3	16347.2	0.0130338	0.00875415	0.0173134
g__Alistipes	14200.1	10562	16354.7	12610.3	16402.2	8322.28	10934	7100.31	24553.6	6533.22	0.0127573	0.0140259	0.0114887
g__Colidextribacter	2361.91	12340.9	13244.1	6943.5	5881.54	11223.8	18052.6	10105	18016.5	12357.3	0.0110527	0.00815438	0.013951
g__Clostridiales_noname	7603.66	11714.2	9484.74	9609.99	7444.59	11294.3	12041.6	10530.1	13740.9	10425.1	0.0103889	0.00917144	0.0116064
g__Parabacteroides	22996.2	8311.29	11787	13244.5	15987.8	6168.2	2737.99	6816.93	3183.63	5536.11	0.00967695	0.0144653	0.00488857
g__Verrucomicrobia_noname	19949	24625.9	531.224	33968.9	1669.86	1162.28	326.362	1874.12	448.335	3217.06	0.0087773	0.016149	0.00140563
g__Bacteroidetes_noname	9065.66	16600.4	8351.47	8611.42	27274.9	2712.63	4547.82	4765.51	3011.57	2281.47	0.00872228	0.0139808	0.0034638
g__Duncaniella	6959.94	7003.28	13088.8	15837.1	9357.12	8744.83	4932.56	8557.71	4921.02	6381.85	0.00857842	0.0104492	0.00670759
g__Eubacterium	2495.06	8059.77	3471.32	4520.82	2983.34	11430.8	15574.8	9695.74	17704.3	8269.09	0.00842051	0.00430606	0.012535
g__Muribaculum	6736.86	7886.49	11240.4	9147.37	12267.4	8761.95	4044.42	8108.06	6015.27	5974.47	0.00801827	0.00945571	0.00658083
g__Phocaeicola	12157.3	6960.61	7313.89	9969.2	9897.23	5748.99	2420.31	9523.92	2582.47	8655.56	0.00752295	0.00925964	0.00578625
g__Ruminococcaceae_noname	3431.22	6539.35	4264.29	3902.29	3513.7	5766.61	7488.33	5523.99	16553.4	5651.38	0.00626346	0.00433017	0.00819675
g__Treponema	454.567	7698.13	379.768	3818.76	1685.05	1555.71	14508.9	10661	5405.5	11629.3	0.00577967	0.00280725	0.00875208
g__Paraprevotella	12808.2	4410.81	6894.25	4745.48	17051.1	2701.84	1990.22	2750.98	695.656	3400.59	0.00574491	0.00918197	0.00230786
g__Anaerotruncus	2232.3	5337.33	4136.65	3475.74	2961.75	6937.59	9406.86	5735.39	10030.2	6991.66	0.00572455	0.00362876	0.00782034
g__Clostridiales_unclassified	6132.13	4019.13	4790.88	5414.38	2693.29	5992.3	7713.77	5195.7	8620.43	5980.64	0.00565527	0.00460996	0.00670057
g__Bacteroidales_unclassified	6658.54	4047.21	5451.22	7387.25	4081.87	5265.19	2467.8	7411.3	2354.17	6637.86	0.00517624	0.00552522	0.00482726
g__Blautia	3003.76	4154.89	5053.22	4325.24	3323.7	6367.91	7863.31	4547.28	7118.03	5414.69	0.0051172	0.00397216	0.00626224
g__Intestinimonas	4566.94	4341.59	3655.15	2871.7	3682.1	4563.62	6342.97	4968.98	8242.09	5712.63	0.00489478	0.0038235	0.00596606
g__Bacteria_unclassified	5550.28	2121.68	3948.8	6943.84	2610.87	3834.02	3436.87	8360.44	3963.47	7730.38	0.00485007	0.00423509	0.00546504
g__Roseburia	1153.76	3982.63	2327.62	2605.2	2487.94	11217	8510.81	3422.27	6247.46	3994.73	0.00459495	0.00251143	0.00667846
g__Escherichia	8009.49	319.839	8671.49	14282.4	4948.6	274.641	186.626	1073.09	744.352	2831.9	0.00413424	0.00724636	0.00102212
g__Acetatifactor	571.757	2518.29	816.294	741.795	1236.08	10497.5	10937.4	2537.55	6236.48	3769.1	0.00398622	0.00117684	0.00679559
g__Barnesiella	3917.78	3913.56	6373.89	4517.66	6521.71	3837.08	1823.17	3416.24	2594.87	2636.24	0.00395522	0.00504892	0.00286152
g__Enterocloster	18271.9	1646.43	1994.81	2634.18	1227.75	2674.83	3517.25	2143.63	2918.95	2398.56	0.00394283	0.00515502	0.00273064
g__Faecalibacterium	2187.33	3476.07	3046.01	3953.67	2808.83	3794.5	4997.98	4286.15	5586.51	4865.07	0.00390021	0.00309438	0.00470604
g__Butyricicoccus	1660.7	3495.77	2852.61	2815.09	1783.78	4214.92	6186.17	3860.6	5926.99	4766.27	0.00375629	0.00252159	0.00499099
g__Lachnoclostridium	7130.91	2487.99	2438.64	2849.06	2082.71	4131.08	4737.19	2455.04	4722.4	2931.76	0.00359668	0.00339786	0.0037955
g__Acutalibacter	571.034	3699.22	2658.18	1399.47	2692.91	4001.62	5896.37	3128.18	7111.06	4256.48	0.00354145	0.00220416	0.00487874
g__Desulfovibrio	681.92	2908.04	1861.34	1553.07	1885.27	4532.38	9186.3	3160.78	5502.8	3060.01	0.00343319	0.00177793	0.00508845
g__Clostridia_noname	2495.58	4411.55	4747	2892.21	3535.91	1847.88	2767.37	3632.21	3472.53	2879.24	0.00326815	0.00361645	0.00291985
g__Campylobacter	16552.6	754.614	2143.93	606.373	1610.92	976.517	1150.63	1160	1383.67	1257.18	0.00275965	0.0043337	0.0011856
g__Fibrobacter	2161.39	3120.6	1971.53	4222.85	2706.94	8356.96	742.776	1011.39	1119.39	1095.47	0.00265093	0.00283666	0.0024652
g__Paludibacter	4341.85	2361.93	4303.25	4341.59	7113.09	470.103	318.223	324.083	501.656	310.145	0.00243859	0.00449234	0.000384842
g__Neglecta	670.306	2401.59	2480.83	1877.52	1449.37	2479.5	3279.29	1904.87	3653.58	2820	0.00230169	0.00177593	0.00282745
g__Akkermansia	7493.34	1355.23	551.975	2245.19	874.12	2084.45	234.269	6206.71	449.9	851.051	0.00223462	0.00250397	0.00196528
g__Butyrivibrio	938.099	2098.12	1202.26	1321.77	1240.22	3327.52	3518.63	1873.89	3357.91	2264.56	0.0021143	0.00136009	0.0028685
g__Paramuribaculum	2116.33	1743.05	3839.97	1831.08	2945.1	2086.16	1055.03	1831.21	1466	1267.82	0.00201817	0.00249511	0.00154124
g__Dorea	1832.13	1232.84	1741.02	2682.2	1053.92	2294.56	2819.11	1426.21	2123.22	1419.08	0.00186243	0.00170842	0.00201644
g__Enterobacteriaceae_unclassified	2815.71	1.4047	5044.12	6429.66	1856.74	14.6642	5.9741	162.841	98.9322	891.889	0.00173219	0.00322953	0.00023486
g__Candidatus_Amulumruptor	1433.7	1651.06	2807.5	1692.51	2778.9	1425.62	795.846	1595.03	1094.82	1292.8	0.00165678	0.00207273	0.00124082
g__Opitutae_noname	14551.4	18.0839	208.876	578.396	687.426	187.379	4.88365	14.7233	4.47266	8.649	0.00162643	0.00320883	4.40214e-05
g__Lentisphaerae_noname	1171.46	4405.75	297.879	7767.06	249.893	240.951	178.335	710.198	251.399	977.064	0.001625	0.00277841	0.000471589
g__Alloprevotella	2446.28	1697.36	3003.01	1030.47	4021.52	799.998	509.423	908.5	299.876	941.843	0.00156583	0.00243973	0.000691928
g__Subdoligranulum	1026.93	1316.11	1547.35	1382.41	1282	1400.97	2028.95	1425.12	2442.26	1528.22	0.00153803	0.00131096	0.0017651
g__Clostridioides	1016.1	888.877	1280.88	1347.19	824.07	1867.23	1952.87	1858.66	2239.64	1937.9	0.00152134	0.00107142	0.00197126
g__Proteobacteria_unclassified	2502.97	2.98532	3550.06	5795.21	2109.66	19.3934	4.81037	148.933	100.217	831.318	0.00150656	0.00279218	0.000220934
g__Oscillospiraceae_unclassified	490.82	1294.85	785.494	726.152	513.869	1462.99	2719.37	1866.47	2442.26	2552.82	0.00148551	0.000762236	0.00220878
g__Elusimicrobium	5649.99	1185.77	1192.59	2033.75	970.498	933.591	38.2637	72.7389	390.59	1376.54	0.00138443	0.00220652	0.000562345
g__Paenibacillus	1167.09	1262.43	1296.83	1219.84	980.852	1434.3	1799.95	1312.58	1702.86	1317.12	0.00134939	0.00118541	0.00151336
g__Porphyromonas	1602.18	1248.37	2029.97	1317.55	2991.36	792.498	533.36	1113.5	577.118	692.788	0.00128987	0.00183789	0.000741852
g__Phascolarctobacterium	3449.15	118.188	2223.79	3313.77	93.3413	1005.96	209.416	1129.78	231.429	1095.48	0.00128703	0.00183965	0.000734412
g__Hungatella	1546.1	958.079	1067.23	1361.84	693.233	1447.01	1867.04	998.463	1608.96	992.823	0.00125408	0.0011253	0.00138286
g__Candidatus_Saccharibacteria_noname	28.4696	3599.59	523.51	450.102	3554.24	542.063	677.386	727.909	1375.05	787.877	0.00122662	0.00163118	0.000822056
g__Prevotellaceae_noname	1700.73	1146.51	1134.52	1309.38	1786.85	823.897	398.916	1720.38	314.748	1825.39	0.00121613	0.0014156	0.00101667
g__Odoribacter	1218.6	2817.68	959.935	955.111	1962.22	563.008	783.385	733.51	927.734	674.912	0.00115961	0.00158271	0.00073651
g__Eisenbergiella	555.73	902.921	915.733	656.575	556.368	1701.76	2012.39	968.969	1937.88	1280.27	0.00114886	0.000717465	0.00158025
g__Schaedlerella	230.643	810.189	569.823	359.182	479.01	2444.14	2654.57	883.12	1861.12	935.927	0.00112277	0.000489769	0.00175578
g__Angelakisella	147.394	1980.53	350.832	327.285	662.053	952.113	2311.18	1296.27	1637.18	1554.19	0.0011219	0.00069362	0.00155019
g__Lachnospiraceae_unclassified	886.622	791.533	843.305	836.869	619.489	1518.06	1901.17	940.594	1750.8	1083.47	0.00111719	0.000795564	0.00143882
g__Butyricimonas	2191.4	1098.38	1231.39	1272	2032.06	588.905	432.092	888.812	402.442	787.855	0.00109253	0.00156505	0.000620021
g__Candidatus_Gastranaerophilales_noname	1642.75	1578.46	2615.27	568.024	1206.27	1222.33	154.679	703.404	485.123	570.953	0.00107473	0.00152215	0.000627297
g__Bacillus	1014.58	1256.67	920.25	1068.43	795.42	1142.72	1228.64	1037.26	1145.58	1012.32	0.00106219	0.00101107	0.0011133
g__Anaeromassilibacillus	652.458	1084.03	894.359	851.175	690.022	1211.03	1391.61	1059.09	1552.87	1230.74	0.00106174	0.000834409	0.00128907
g__Coprococcus	809.206	904.671	704.512	890.436	799.454	1551.5	1580.72	911.11	1479.89	951.488	0.0010583	0.000821656	0.00129494
g__Azospirillum	3220.13	990.569	1966.6	1081.31	1393.53	480.305	95.2732	435.644	137.434	411.28	0.00102121	0.00173043	0.000311987
g__Firmicutes_unclassified	797.123	661.783	1049.48	1087.4	549.388	1296.26	1320.51	1021.95	1214.24	1106.2	0.00101043	0.000829035	0.00119183
g__Gemmiger	340.485	856.877	623.473	715.872	496.062	1060.93	1536.37	1007.63	2378.9	1024.92	0.00100415	0.000606554	0.00140175
g__Anaerotignum	4006.01	888.986	482.748	1160.66	347.808	430.592	807.795	506.017	713.018	566.171	0.00099098	0.00137724	0.000604719
g__Lawsonibacter	613.977	801.41	816.961	702.335	468.023	950.624	1559.55	1008.14	1576.38	1205.48	0.000970288	0.000680541	0.00126003
g__Intestinibacillus	2080.67	671.998	969.417	1082.21	544.887	665.426	1020.01	611.642	1049.6	836.687	0.000953255	0.00106984	0.000836673
g__Ruminococcaceae_unclassified	529.903	869.07	1103.32	663.768	954.571	842.825	1318.18	785.849	1354.26	957.775	0.000937952	0.000824127	0.00105178
g__Mediterraneibacter	659.982	808.148	693.614	840.252	535.311	1442.63	1490.53	784.132	1164.86	894.613	0.000931407	0.000707462	0.00115535
g__Dysgonomonas	1425.43	974.654	1183.09	1165.69	1749.63	496.893	353.694	719.73	415.855	529.4	0.000901406	0.0012997	0.000503114
g__Evtepia	651.11	747.387	588.715	920.03	896.31	756.895	1133.47	831.22	1465.12	1021.85	0.00090121	0.00076071	0.00104171
g__Fusobacterium	2812.76	726.477	717.434	1455.4	932.907	413.377	335.115	389.149	432.344	641.018	0.000885598	0.001329	0.000442201
g__Methanomassiliicoccales_noname	2866.91	293.867	795.555	945.972	1270.04	1047.1	193.111	258.436	232.513	921.411	0.000882492	0.00123447	0.000530515
g__Klebsiella	476.233	757.708	867.281	983.066	838.999	884.357	1168.33	773.483	1097.39	923.421	0.000877027	0.000784658	0.000969396
g__Helicobacter	3847.4	528.31	676.964	1037.88	1221.28	831.809	105.125	121.734	280.003	95.9753	0.000874648	0.00146237	0.000286929
g__Streptococcus	505.067	672.19	589.201	1263.29	529.589	1013.28	1075.12	777.264	893.214	777.329	0.000809555	0.000711868	0.000907241
g__Tannerella	1163.15	990.412	905.994	795.309	1621.87	488.298	337.079	815.54	309.124	615.614	0.000804239	0.00109535	0.000513131
g__Proteobacteria_noname	1718.45	929.348	1510.51	882.718	2094.92	149.562	142.466	348.413	130.846	93.0153	0.000800025	0.00142719	0.00017286
g__Bacteroidaceae_noname	1126.81	720.457	993.861	1084.62	1064.37	542.523	315.604	813.752	321.293	767.094	0.000775039	0.000998024	0.000552053
g__Collinsella	322.057	732.636	623.557	557.859	545.762	744.329	1052.54	835.742	1190.08	1064.9	0.000766947	0.000556374	0.000977519
g__Marvinbryantia	1308.76	444.31	726.23	1029.91	538.959	704.744	826.263	472.305	811.609	477.633	0.000734072	0.000809634	0.000658511
g__Victivallis	1230.18	1288.95	322.974	3271.52	146.57	117.957	54.7618	258.334	90.467	381.769	0.000716348	0.00125204	0.000180658
g__Candidatus_Melainabacteria_noname	974.51	1422.59	1342.6	379.994	1143.34	291.611	95.8462	661.409	305.976	535.498	0.000715336	0.0010526	0.000378068
g__Acetobacter	3413.72	291.058	239.942	427.723	422.648	864.938	130.289	557.446	682.585	119.088	0.000714944	0.000959019	0.000470869
g__Enterococcus	806.595	581.185	616.594	573.946	712.385	700.331	803.62	605.179	763.464	627.313	0.000679061	0.000658141	0.000699981
g__Flintibacter	280.843	667.988	524.854	350.853	283.435	667.734	1160.09	636.098	1236.28	855.576	0.000666376	0.000421595	0.000911157
g__Methanobrevibacter	90.0454	1189.78	36.1604	345.354	486.985	934.447	647.79	1551.54	1258.84	62.495	0.000660344	0.000429666	0.000891022
g__Streptomyces	376.263	609.756	939.586	506.007	896.857	497.709	502.308	575.131	552.359	475.49	0.000593147	0.000665694	0.000520599
g__Oribacterium	246.111	596.923	420.765	339.845	372.251	784.606	911.475	523.348	949.661	624.516	0.00057695	0.000395179	0.000758721
g__Deltaproteobacteria_noname	683.53	939.573	396.649	1022.26	402.188	355.347	400.226	521.96	498.816	493.057	0.000571361	0.00068884	0.000453882
g__Clostridiaceae_noname	472.735	501.102	446.437	397.394	335.101	730.968	918.647	435.752	908.698	553.866	0.00057007	0.000430554	0.000709586
g__Anaerocolumna	470.027	422.809	432.414	430.508	432.279	878.817	878.008	369.471	905.535	466.857	0.000568673	0.000437608	0.000699737
g__Ruthenibacterium	355.411	428.675	830.02	619.088	688.516	420.291	576.808	458.739	726.929	534.3	0.000563878	0.000584342	0.000543413
g__Cellulosilyticum	3349.29	131.665	222.997	141.104	117.46	222.673	270.635	118.097	795.932	140.668	0.000551052	0.000792503	0.000309601
g__Methanomassiliicoccaceae_noname	1385.9	79.999	278.234	750.127	462.718	1205.83	42.2312	255.78	35.9123	963.979	0.000546072	0.000591396	0.000500747
g__Mediterranea	949.618	590.902	620.884	616.288	954.061	357.891	198.339	451.556	203.345	472.896	0.000541578	0.000746351	0.000336805
g__Emergencia	1069.51	519.317	915.317	788.744	236.865	367.948	418.928	263.208	459.218	298.203	0.000533726	0.000705951	0.000361501
g__Agathobaculum	387.177	456.163	411.83	420.417	277.792	511.927	754.535	535.265	839.142	671.518	0.000526577	0.000390676	0.000662478
g__Victivallales_noname	1017.42	763.305	170.082	2468.53	198.75	68.8906	23.0258	164.782	96.5382	239.717	0.000521104	0.000923617	0.000118591
g__Niameybacter	2635.35	129.888	29.8357	647.056	1398.3	88.7163	80.0526	32.765	93.1318	36.922	0.000517202	0.000968086	6.63175e-05
g__Flavobacterium	562.309	718.282	642.281	663.343	964.312	287.723	303.672	417.549	261.003	278.026	0.00050985	0.000710105	0.000309595
g__Shigella	608.332	18.4195	1286.57	1809.55	705.141	46.5689	29.8358	175.124	134.149	241.814	0.00050555	0.000885602	0.000125498
g__Frisingicoccus	1797.98	238.179	536.77	828.552	185.439	279.817	390.34	195.276	320.89	215.291	0.000498854	0.000717385	0.000280323
g__Acinetobacter	892.06	582.296	492.617	654.35	406.462	653.121	187.361	480.267	212.62	409.77	0.000497093	0.000605557	0.000388628
g__Opitutaceae_noname	3537.64	378.287	77.8904	606.872	201.761	63.4779	9.92645	32.6404	9.58099	52.0043	0.000497009	0.000960491	3.3526e-05
g__Mycoplasma	1191.37	596.123	238.624	750.658	408.933	302.741	169.98	578.971	240.531	463.522	0.000494145	0.000637142	0.000351149
g__Pseudomonas	471.202	595.758	505.016	671.427	395.694	399.797	453.331	442.432	509.164	490.173	0.000493399	0.000527819	0.000458979
g__Selenomonas	331.875	459.902	222.863	333.485	394.636	461.539	680.543	564.459	759.067	704.359	0.000491273	0.000348552	0.000633994
g__Porphyromonadaceae_noname	723.891	588.013	721.536	871.168	1325.59	122.448	106.243	191.223	95.2732	133.766	0.000487915	0.000846039	0.00012979
g__Planctomycetes_noname	884.172	974.112	142.353	1368.25	224.027	191.699	169.832	326.54	173.171	269.867	0.000472402	0.000718583	0.000226222
g__Coprobacter	466.397	516.679	499.489	686.198	939.31	334.066	252.197	372.291	241.453	314.064	0.000462214	0.000621614	0.000302814
g__Marinilabiliales_noname	345.856	786.266	341.768	240.125	1922.03	135.111	286.914	249.188	191.07	70.9832	0.000456931	0.000727208	0.000186653
g__Anaerostipes	409.956	342.067	350.11	417.383	285.438	637.511	663.364	369.367	587.759	421.673	0.000448463	0.000360991	0.000535935
g__Bifidobacterium	281.715	445.822	335.803	350.175	410.783	451.872	617.251	483.677	578.329	515.061	0.000447049	0.00036486	0.000529238
g__Coraliomargarita	3462.48	171.97	61.0395	430.443	180.009	61.2423	6.60987	18.818	6.83064	26.5849	0.000442603	0.000861188	2.40172e-05
g__Prevotellamassilia	621.621	366.316	1073.32	269.053	1076.09	226.095	119.269	256.356	105.466	237.622	0.00043512	0.000681279	0.000188962
g__Kineothrix	88.2756	310.674	328.071	151.138	186.261	769.934	760.092	369.344	816.113	536.981	0.000431688	0.000212884	0.000650493
g__Alphaproteobacteria_noname	1427.01	647.039	242.065	772.496	390.288	215.792	112.229	175.781	162.449	140.939	0.000428609	0.00069578	0.000161438
g__Faecalicatena	340.345	350.86	424.71	441.63	223.992	602.751	672.658	357.502	502.285	313.707	0.000423044	0.000356307	0.000489781
g__Puniceicoccaceae_noname	3468.38	135.924	54.5994	255.853	158.97	46.3135	2.81911	9.90292	1.11991	15.3879	0.000414928	0.000814746	1.51087e-05
g__Lacrimispora	422.702	372.027	343.842	326.649	270.126	492.243	623.215	376.393	526.206	376.217	0.000412962	0.000347069	0.000478855
g__Desulfovibrionaceae_noname	47.5492	101.498	507.027	894.999	189.415	561.745	486.344	572.573	199.115	534.592	0.000409486	0.000348098	0.000470874
g__Dysosmobacter	138.721	373.627	279.514	232.812	184.643	426.773	702.132	437.855	675.86	576.698	0.000402863	0.000241863	0.000563863
g__Pseudobutyrivibrio	117.648	389.978	259.963	231.861	236.737	632.932	685.393	386.291	601.824	449.198	0.000399182	0.000247237	0.000551128
g__Lachnotalea	238.874	325.753	305.903	345.829	221.91	640.42	665.104	291.776	601.937	340.939	0.000397845	0.000287654	0.000508035
g__Corallococcus	444.177	647.503	62.9106	658.436	145.055	270.267	1191.36	100.704	258.06	172.207	0.000395068	0.000391616	0.000398519
g__Coriobacteriia_noname	151.045	327.689	287.695	614.385	163.348	180.313	159.411	586.475	903.383	469.501	0.000384325	0.000308833	0.000459817
g__Methanocorpusculum	12.9215	23.5049	7.05012	730.278	4.49556	66.5491	6.30164	124.054	13.3942	2825.09	0.000381364	0.00015565	0.000607077
g__Muribaculaceae_unclassified	336.425	280.905	465.737	490.192	591.42	391.963	211.695	374.764	154.699	390.257	0.000368806	0.000432936	0.000304676
g__Sporobacter	226.587	385.638	227.308	172.195	222.599	321.921	636.955	320.498	813.994	353.043	0.000368074	0.000246865	0.000489282
g__Elusimicrobia_noname	1198.73	409.949	394.537	617.071	319.282	210.009	38.0713	58.624	96.7531	317.034	0.000366006	0.000587914	0.000144098
g__Coprobacillus	277.879	752.591	166.611	183.507	757.653	267.888	288.837	340.932	249.519	337.616	0.000362303	0.000427648	0.000296958
g__Eggerthella	192.494	328.557	282.993	286.141	191.278	334.837	406.805	413.087	701.244	473.565	0.0003611	0.000256292	0.000465907
g__Lachnospira	160.636	293.479	309.358	289.299	188.564	561.929	574.775	292.415	455.373	337.14	0.000346297	0.000248267	0.000444326
g__Bilophila	23.8129	129.211	611.286	187.833	990.022	242.109	469.453	183.757	364.698	190.227	0.000339241	0.000388433	0.000290049
g__Opitutales_noname	2953.88	3.62509	49.8093	115.08	142.226	33.1853	2.12919	0.455299	0.076207	0.587271	0.000330106	0.000652925	7.28665e-06
g__Massilimaliae	147.738	274.376	315.701	358.076	176.5	329.035	336.265	309.315	702.321	326.204	0.000327553	0.000254478	0.000400628
g__Erysipelatoclostridium	180.001	300.848	266.199	361.116	200.789	398.672	440.735	348.596	446.65	331.492	0.00032751	0.000261791	0.000393229
g__Staphylococcus	763.505	209.536	490.421	282.727	278.127	220.81	216.435	186.44	180.899	215.654	0.000304455	0.000404863	0.000204048
g__Johnsonella	465.73	382.151	132.502	474.759	172.749	276.27	287.62	180.284	292.966	267.238	0.000293227	0.000325578	0.000260876
g__Anaerofilum	105.359	253.876	230.688	289.049	140.932	273.069	400.977	325.409	556.762	337.446	0.000291357	0.000203981	0.000378733
g__Desulfosporosinus	246.287	331.74	175.008	218.85	133.051	343.43	392.099	199.733	528.105	214.66	0.000278296	0.000220987	0.000335605
g__Ruminiclostridium	175.406	282.868	246.874	268.199	228.488	347.483	338.508	245.442	385.629	238.309	0.000275721	0.000240367	0.000311074
g__Candidatus_Borkfalkia	686.153	118.527	73.5789	185.106	220.945	461.346	399.473	88.2642	432.366	74.7621	0.000274052	0.000256862	0.000291242
g__Myoviridae_noname	2066.58	72.2777	48.4064	57.2956	180.068	82.0821	66.6966	82.0237	26.665	33.3867	0.000271548	0.000484926	5.81708e-05
g__Megasphaera	145.063	250.038	152.794	176.145	127.871	302.129	428.57	395.893	355.956	355.529	0.000268999	0.000170382	0.000367616
g__Brachyspira	401.729	400.535	405.87	167.807	541.925	127.855	87.2862	211.519	144.625	174.928	0.000266408	0.000383573	0.000149243
g__Adlercreutzia	57.1855	284.865	97.971	365.987	57.2386	151.529	214.621	239.949	860.779	319.147	0.000264927	0.00017265	0.000357205
g__Bacteroidia_noname	343.567	300.195	262.87	248.834	773.337	163.187	176.005	138.174	131.656	108.327	0.000264615	0.000385761	0.00014347
g__Papillibacter	83.1667	278.982	177.094	98.9863	192.438	255.563	427.949	273.501	549.59	304.264	0.000264153	0.000166133	0.000362173
g__Spirochaetes_noname	227.242	375.364	188.096	368.117	247.505	163.558	304.387	227.638	221.843	282.54	0.000260629	0.000281265	0.000239993
g__Betaproteobacteria_noname	29.6772	927.955	23.0889	1162.24	56.8304	67.8804	54.2614	89.7903	58.3156	130.039	0.000260008	0.000439959	8.00573e-05
g__Acetivibrio	135.179	221.322	176.419	157.748	186.482	415.891	459.904	201.594	353.824	290.692	0.000259905	0.00017543	0.000344381
g__Lactonifactor	163.436	213.058	231.043	177.547	149.663	326.507	394.42	239.91	429.633	245.231	0.000257045	0.00018695	0.00032714
g__Capnocytophaga	425.453	363.87	309.522	188.491	453.98	106.032	100.15	368.425	74.71	171.166	0.00025618	0.000348263	0.000164097
g__Chlamydia	496.442	234.429	327.214	157.607	278.486	233.135	237.051	190.226	157.768	240.95	0.000255331	0.000298836	0.000211826
g__Holdemania	178.306	245.815	343.375	319.928	218.111	206.674	254.958	221.661	296.2	232.987	0.000251801	0.000261107	0.000242496
g__Drancourtella	115.905	175.779	162.873	123.18	153.051	432.788	454.678	225.434	359.537	275.507	0.000247873	0.000146158	0.000349589
g__Hungateiclostridium	109.639	251.668	173.944	232.707	131.026	313.265	335.112	246.807	404.899	263.707	0.000246277	0.000179797	0.000312758
g__Mycobacterium	139.267	218.073	207.835	203.958	126.096	256.744	327.143	200.118	462.395	286.025	0.000242765	0.000179046	0.000306485
g__Murimonas	299.623	206.637	176.092	181.337	161.446	275.352	318.53	200.578	322.496	265.659	0.000240775	0.000205027	0.000276523
g__Proteiniphilum	343.037	244.698	280.787	251.281	242.24	225.655	66.806	283.61	207.454	165.173	0.000231074	0.000272409	0.00018974
g__Clostridiales_Family_XIII._Incertae_Sedis_noname	153.789	233.041	254.505	289.044	139.071	214.698	303.25	221.524	285.749	191.009	0.000228568	0.00021389	0.000243246
g__Chloroflexi_noname	122.304	364.968	124.077	400.14	162.651	143.591	210.696	243.379	263.306	233.134	0.000226825	0.000234828	0.000218821
g__Lentimicrobium	144.098	362.204	172.295	161.644	782.966	73.5697	277.377	106.482	140.237	39.5864	0.000226046	0.000324641	0.00012745
g__Anaerosporobacter	179.46	179.196	169.054	158.82	131.899	404.363	339.705	165.773	326.151	167.744	0.000222217	0.000163686	0.000280747
g__Stenotrophomonas	170.988	267.454	195.803	292.084	201.435	182.167	233.706	184.404	280.747	203.927	0.000221272	0.000225553	0.00021699
g__Mycobacteroides	96.8395	220.359	164.527	135.782	138.306	263.8	322.224	250.91	330.914	288.266	0.000221193	0.000151163	0.000291223
g__Limosilactobacillus	165.707	588.818	574.851	165.955	365.681	72.9429	73.1357	65.5217	45.1454	63.296	0.000218106	0.000372203	6.40084e-05
g__Spirochaetaceae_noname	20.355	842.35	13.4832	364.811	33.7866	34.0811	643.821	58.3959	37.3416	94.3499	0.000214278	0.000254957	0.000173598
g__Herbinix	118.865	192.237	137.291	163.973	243.703	259.567	345.045	138.741	369.331	161.615	0.000213037	0.000171214	0.00025486
g__Caudovirales_noname	326.731	207.126	395.135	164.769	228.702	439.285	51.191	137.653	55.8287	91.9913	0.000209841	0.000264493	0.00015519
g__Erysipelotrichaceae_noname	134.488	145.174	221.238	214.244	128.403	244.166	249.678	255.325	267.127	236.952	0.00020968	0.00016871	0.00025065
g__Fusicatenibacter	183.085	145.847	160.58	197.762	120.024	260.56	351.872	177.204	255.212	200.323	0.000205247	0.00016146	0.000249034
g__Opitutus	1724.49	75.3642	28.0453	69.7565	91.479	28.1225	2.59932	6.52095	1.68813	10.5919	0.000203866	0.000397828	9.90455e-06
g__Christensenella	160.461	181.773	240.071	204.556	146.6	160.13	230.002	241.876	241.103	213.828	0.00020204	0.000186692	0.000217388
g__Pedobacter	221.05	273.093	242.151	177.103	388.845	130.384	162.528	156.365	137.28	130.569	0.000201937	0.000260448	0.000143425
g__Lactobacillus	205.19	288.911	241.45	120.419	149.396	110.049	560.054	114.462	119.487	103.586	0.0002013	0.000201073	0.000201528
g__Robinsoniella	170.122	147.399	144.512	186.121	118.216	283.863	317.099	202.078	244.81	186.232	0.000200045	0.000153274	0.000246817
g__Olsenella	85.5001	238.699	161.744	224.915	119.768	193.622	249.352	197.182	279.301	226.583	0.000197666	0.000166125	0.000229208
g__Chryseobacterium	234.844	267.779	248.561	296.562	341.382	115.394	107.26	157.47	79.8026	115.488	0.000196454	0.000277826	0.000115083
g__Bacilliculturomica	258.98	215.016	150.123	204.115	136.325	156.974	233.939	159.464	240.798	192.099	0.000194783	0.000192912	0.000196655
g__Hydrogenoanaerobacterium	88.2874	232.747	105.374	146.467	102.801	273.113	340.413	183.431	263.338	195.901	0.000193187	0.000135135	0.000251239
g__Tyzzerella	133.02	188.655	163.985	196.528	148.308	262.365	258.766	122.398	296.746	156.685	0.000192746	0.000166099	0.000219392
g__Desulfitobacterium	223.046	192.278	135.283	118.073	85.7662	228.404	304.776	163.575	244.025	180.649	0.000187588	0.000150889	0.000224286
g__Vibrio	232.794	215.166	147.055	171.86	265.979	178.303	172.624	150.442	182.86	135.913	0.0001853	0.000206571	0.000164028
g__Cuneatibacter	295.543	125.87	134.657	173.967	91.0767	210.447	237.167	151.453	246.026	167.423	0.000183363	0.000164223	0.000202503
g__Tenericutes_noname	292.146	211.856	221.868	214.312	259.935	101.623	210.735	68.257	125.438	68.5074	0.000177468	0.000240023	0.000114912
g__Acidaminococcus	196.24	191.91	78.6682	172.906	253.799	149.632	241.408	142.453	183.464	146.072	0.000175655	0.000178705	0.000172606
g__Pseudoclostridium	213.551	187.764	141.848	156.142	86.7545	194.52	200.616	125.524	267.979	161.377	0.000173608	0.000157212	0.000190003
g__Eubacteriaceae_noname	117.418	221.124	99.4219	123.177	84.9351	213.588	277.404	161.137	230.173	185.743	0.000171412	0.000129215	0.000213609
g__Phocea	260.43	209.154	103.128	145.609	84.1109	139.379	191.618	144.768	247.113	183.007	0.000170832	0.000160486	0.000181177
g__Chitinophaga	193.864	206.062	169.724	200.25	333.337	89.7096	130.898	174.313	103.293	97.6409	0.000169909	0.000220647	0.000119171
g__Negativibacillus	89.02	140.398	98.6969	107.896	105.909	187.828	234.553	190.098	320.836	198.792	0.000167403	0.000108384	0.000226421
g__Monoglobus	37.6144	109.549	235.806	65.0213	38.0038	114.862	294.079	102.902	495.842	172.883	0.000166656	9.71989e-05	0.000236114
g__Acidobacteria_noname	314.209	264.094	103.888	312.659	103.81	109.95	105.093	132.129	86.7412	132.811	0.000166538	0.000219732	0.000113345
g__Lentimonas	1481.99	2.7343	21.5759	55.3636	69.3897	18.4703	0.103745	10.6253	1.2987	0.549584	0.00016621	0.00032621	6.20952e-06
g__Peptococcaceae_noname	333.035	188.598	93.7463	119.208	79.0647	176.325	221.111	103.074	241.319	99.665	0.000165515	0.00016273	0.000168299
g__Bordetella	171.161	143.521	131.789	116.464	92.1704	176.416	214.957	145.758	214.685	218.372	0.000162529	0.000131021	0.000194038
g__Anaerobium	222.2	125.639	109.97	170.369	106.939	206.673	228.296	122.136	208.99	122.179	0.000162339	0.000147024	0.000177655
g__Gammaproteobacteria_noname	255.501	328.363	82.3651	295.926	249.829	88.2685	58.1838	94.2402	67.9191	98.3824	0.000161898	0.000242397	8.13988e-05
g__Caproiciproducens	224.831	132.703	124.305	157.392	145.181	132.847	167.689	135	211.45	161.897	0.00015933	0.000156883	0.000161777
g__Pygmaiobacter	62.1956	184.772	141.294	124.501	86.9386	142.615	231.318	149.222	282.955	183.317	0.000158913	0.00011994	0.000197885
g__Marasmitruncus	81.3042	159.277	100.067	124.305	80.3415	136.849	259.495	148.92	278.53	182.177	0.000155127	0.000109059	0.000201194
g__Veillonella	193.057	95.3873	143.354	178.136	200.705	167.739	130.845	141.198	138.617	150.717	0.000153976	0.000162128	0.000145823
g__Salmonella	390.095	74.2164	188.346	332.04	127.462	75.0146	68.5734	98.9801	78.5022	106.136	0.000153937	0.000222432	8.54412e-05
g__Ureaplasma	779.05	201.07	104.15	304.514	123.3	4.39379	2.3305	0	12.0366	0.068993	0.000153091	0.000302417	3.76598e-06
g__Cloacibacillus	388.695	163.179	73.4781	120.514	77.9961	141.597	139.728	182.471	124.104	117.116	0.000152888	0.000164772	0.000141003
g__Sphingobacterium	159.796	172.717	185.44	148.159	223.277	82.1111	88.7591	187.751	120.183	83.7954	0.000145199	0.000177878	0.00011252
g__Flavobacteriales_noname	231.304	170.767	162.906	122.569	326.064	67.3915	113.505	102.165	65.8395	60.6805	0.000142319	0.000202722	8.19162e-05
g__Anaerobutyricum	72.2794	101.536	114.447	129.737	122.129	195.312	224.524	105.415	214.894	141.009	0.000142128	0.000108026	0.000176231
g__Fournierella	48.2801	121.349	88.6742	93.4176	68.5124	144.105	222.861	136.487	376.365	119.306	0.000141936	8.40466e-05	0.000199825
g__Aminipila	103.118	117.63	172.885	202.671	83.0194	133.658	154.356	125.191	181.539	121.99	0.000139606	0.000135865	0.000143347
g__Viruses_noname	208.167	117.526	111.564	73.5601	117.182	156.13	119.774	189.114	112.359	159.253	0.000136463	0.0001256	0.000147326
g__Hespellia	75.5489	128.075	106.232	108.267	88.3823	208.973	231.208	112.489	186.771	117.606	0.000136355	0.000101301	0.000171409
g__Methanomicrobiales_noname	313.134	18.8776	54.2917	210.042	88.2169	421.597	24.2418	56.9619	18.4591	123.408	0.000132923	0.000136912	0.000128934
g__Acetobacterium	88.3185	115.221	111.672	95.9614	65.3061	168.291	228.302	114.002	209.565	130.058	0.00013267	9.52957e-05	0.000170044
g__Enterobacter	121.413	142.499	181.012	241.147	114.203	78.4757	98.3039	84.9454	113.458	146.355	0.000132181	0.000160055	0.000104308
g__Burkholderia	129.795	166.941	78.4383	164.061	169.646	101.465	110.515	113	159.544	114.605	0.000130801	0.000141776	0.000119826
g__Oxalobacter	63.2637	72.9423	92.4471	68.0993	52.9917	184.147	186.757	117.941	308.698	147.965	0.000129525	6.99488e-05	0.000189102
g__Acetanaerobacterium	49.4783	114.217	94.8286	102.25	57.1087	165.854	163.238	103.985	268.19	131.003	0.000125015	8.35766e-05	0.000166454
g__Pelotomaculum	108.661	138.878	98.9737	130.574	70.3734	154.048	131.577	111.387	163.82	120.356	0.000122865	0.000109492	0.000136238
g__Kiritimatiellaeota_noname	6.79074	439.997	1.35755	673.785	13.3051	11.0001	3.34631	27.2916	2.48689	40.916	0.000122028	0.000227047	1.70082e-05
g__Mucilaginibacter	170.031	167.893	117.326	134.095	239.483	81.5505	99.3739	88.9675	65.8586	49.2709	0.000121385	0.000165766	7.70043e-05
g__Mailhella	98.4394	39.5478	64.2294	225.812	52.1596	150.85	105.768	176.196	116.887	166.077	0.000119597	9.60376e-05	0.000143156
g__Candidatus_Soleaferrea	79.5791	114.021	102.212	115.756	53.169	132.007	168.911	93.9259	229.242	100.305	0.000118913	9.29475e-05	0.000144878
g__Dehalobacter	69.7152	94.9345	82.782	79.9835	59.6168	133.667	232.859	97.4973	200.049	137.915	0.000118902	7.74064e-05	0.000160398
g__Sarcina	57.6102	106	120.974	67.5965	51.9756	132.025	187.182	130.624	195.284	123.865	0.000117314	8.08314e-05	0.000153796
g__Bariatricus	84.5759	76.267	90.8977	106.25	62.6227	167.142	228.6	85.6502	153.974	107.764	0.000116374	8.41227e-05	0.000148626
g__Thermoclostridium	71.664	88.4149	97.304	123.236	73.1003	110.417	192.873	120.249	178.579	106.951	0.000116279	9.07438e-05	0.000141814
g__Ligilactobacillus	84.4755	89.0438	75.8034	91.1578	58.3603	160.83	163.49	108.965	193.15	132.756	0.000115803	7.97682e-05	0.000151838
g__Soehngenia	66.3563	116.088	78.6813	93.861	68.33	166.321	169.952	111.734	171.133	114.145	0.00011566	8.46634e-05	0.000146657
g__Kiritimatiellales_noname	17.428	418.483	17.114	469.497	17.3426	36.5428	16.4583	79.4297	13.6203	60.0777	0.000114599	0.000187973	4.12257e-05
g__Bittarella	67.8468	126.386	103.706	81.8445	59.1501	134.639	154.798	108.03	202.565	103.892	0.000114286	8.77867e-05	0.000140785
g__Sedimentibacter	82.5089	106.416	94.6664	95.1849	96.2113	111.215	151.228	110.025	200.518	87.5262	0.00011355	9.49976e-05	0.000132103
g__Anaerolineaceae_noname	41.6685	72.2161	110.195	116.271	81.2845	102.373	169.784	130.729	185.163	123.989	0.000113367	8.43271e-05	0.000142408
g__Acholeplasma	231.043	316.375	61.2811	51.8414	73.5227	58.6508	74.2559	89.0561	127.424	48.4003	0.000113185	0.000146813	7.95574e-05
g__Lachnoanaerobaculum	61.9997	94.0257	65.382	79.9491	100.579	169.676	171.132	123.518	149.608	115.564	0.000113143	8.03871e-05	0.000145899
g__Nocardia	111.718	225.148	137.805	31.9914	398.651	33.3732	25.935	95.6876	32.4855	36.6214	0.000112942	0.000181063	4.48205e-05
g__Siphoviridae_noname	27.1478	110.383	123.719	222.772	62.6294	127.796	125.606	129.933	80.465	117.927	0.000112838	0.00010933	0.000116346
g__Sanguibacteroides	82.0198	151.624	113.276	87.8835	339.607	60.4278	94.4263	68.9701	74.3982	48.5873	0.000112122	0.000154882	6.93619e-05
g__Cupriavidus	62.259	129.665	159.978	142.218	167.388	110.33	74.1558	85.8594	74.2493	97.4599	0.000110356	0.000132302	8.84108e-05
g__Sporomusa	81.6046	86.9846	98.2936	81.3168	73.6556	110.787	190.415	106.481	139.592	128.928	0.000109806	8.43711e-05	0.000135241
g__Sellimonas	75.3164	80.1075	78.6488	98.3925	66.8587	156.144	198.84	90.9414	124.937	114.385	0.000108457	7.98648e-05	0.00013705
g__Tissierella	51.9288	74.6992	120.998	80.7259	64.2244	163.73	177.813	78.1015	180.137	89.8015	0.000108216	7.85153e-05	0.000137917
g__Verrucomicrobiae_noname	849.728	43.9892	9.86315	67.8931	43.9274	23.9399	2.56304	23.6078	3.32805	11.0892	0.000107993	0.00020308	1.29056e-05
g__Faecalicoccus	52.881	76.6558	64.9096	135.411	163.138	129.971	60.3326	161.171	87.2662	134.709	0.000106644	9.8599e-05	0.00011469
g__Gordonibacter	213.751	42.7838	56.1466	56.4988	45.6691	71.5364	92.4245	106.066	222.926	144.4	0.00010522	8.29698e-05	0.000127471
g__Cohnella	85.3671	111.062	56.0804	73.8463	76.2444	96.8678	139.8	110.359	183.304	116.406	0.000104934	8.05201e-05	0.000129347
g__Mucinivorans	174.835	251.215	109.859	80.8724	214.445	38.0965	32.1293	39.9727	29.684	47.7369	0.000101885	0.000166245	3.75239e-05
g__Actinobacteria_noname	79.7212	166.828	93.8269	162.72	73.9896	73.1714	90.2029	75.1329	100.59	101.579	0.000101776	0.000115417	8.81354e-05
g__Verrucomicrobiaceae_noname	339.611	194.759	25.6426	225.884	48.5714	30.743	9.50334	87.55	14.4126	35.8342	0.000101251	0.000166893	3.56086e-05
g__Slackia	40.118	144.593	57.7812	92.3482	69.2757	70.4355	87.558	107.311	219.016	119.731	0.000100817	8.08232e-05	0.00012081
g__Paeniclostridium	207.611	46.8586	34.8746	73.1787	437.225	62.6306	50.5365	23.5761	30.7307	31.7392	9.98961e-05	0.00015995	3.98426e-05
g__Harryflintia	44.1482	99.1061	60.5812	53.9756	53.2181	113.892	202.989	85.9503	159.999	124.045	9.97904e-05	6.22058e-05	0.000137375
g__Desulfotomaculum	96.5857	108.302	60.5289	93.717	77.5689	121.67	126.629	89.3971	141.604	75.361	9.91363e-05	8.73406e-05	0.000110932
g__Sphaerochaeta	65.9243	180.457	89.5376	138.507	56.1872	60.6934	98.0049	86.8912	117.396	93.2432	9.86842e-05	0.000106123	9.12458e-05
g__Dielma	81.4913	103.313	69.2945	117.696	48.511	89.9082	115.606	110.994	114.776	127.065	9.78654e-05	8.40611e-05	0.00011167
g__Spirochaetia_noname	0.015779	198.898	0.541907	49.5306	25.7178	6.45799	212.419	166.625	54.4135	249.093	9.63712e-05	5.49409e-05	0.000137802
g__Geosporobacter	85.5568	65.2294	105.652	107.857	44.9642	76.9738	122.357	107.586	96.7551	143.72	9.56652e-05	8.18519e-05	0.000109478
g__Petrimonas	184.821	108.323	140.805	103.248	150.341	48.4159	40.5447	94.0397	36.0768	46.1994	9.52814e-05	0.000137507	5.30553e-05
g__Acidiphilium	178.19	98.327	31.3468	61.9481	112.121	97.6255	157.12	49.5606	116.068	46.9679	9.49276e-05	9.63866e-05	9.34685e-05
g__Candidatus_Omnitrophica_noname	127.018	223.874	48.9327	163.846	63.5207	48.0584	55.9592	53.3495	75.1762	75.8588	9.35593e-05	0.000125438	6.16804e-05
g__Aeromonas	144.157	220.636	44.6781	135.481	54.4592	58.6159	65.0128	57.2248	69.8984	77.5275	9.27691e-05	0.000119882	6.56559e-05
g__Lentisphaerales_noname	0.682026	297.454	0.12648	539.149	8.44145	13.9157	4.39824	24.0878	1.79286	37.6204	9.27668e-05	0.000169171	1.6363e-05
g__Pontibacter	139.369	162.125	103.709	107.95	203.337	39.5626	60.6104	46.1056	39.1093	24.8242	9.26702e-05	0.000143298	4.20424e-05
g__Ereboglobus	687.69	53.4732	15.242	93.9741	32.7417	13.5673	3.19795	9.52618	5.13263	11.4562	9.26001e-05	0.000176624	8.57606e-06
g__Leptolyngbya	81.899	68.3075	54.6153	33.8037	35.8948	133.353	153.176	77.5345	154.651	131.101	9.24335e-05	5.49041e-05	0.000129963
g__Anaerofustis	68.7667	69.0161	122.855	107.532	60.2443	126.582	104.714	78.6645	79.0011	97.608	9.14983e-05	8.56828e-05	9.73138e-05
g__Rhizobium	181.337	88.7418	61.9887	87.7616	71.5023	77.2363	71.2442	92.2369	62.6442	111.784	9.06478e-05	9.82663e-05	8.30292e-05
g__Sharpea	77.3912	112.813	72.253	68.1626	136.087	95.2273	125.592	76.8678	62.7188	76.7204	9.03833e-05	9.33414e-05	8.74253e-05
g__Massilioclostridium	53.7287	110.516	47.9536	58.2554	45.5767	127.836	143.115	91.2121	112.185	104.063	8.94441e-05	6.3206e-05	0.000115682
g__Anaeroplasma	103.352	135.08	93.6841	104.931	170.198	73.9434	83.6214	34.2419	55.8692	36.8134	8.91735e-05	0.000121449	5.68979e-05
g__Romboutsia	296.7	77.8981	59.6375	69.7455	83.7318	66.3066	65.7756	36.6492	75.3023	58.1337	8.8988e-05	0.000117543	6.04335e-05
g__Peptoniphilus	76.942	87.7325	75.9858	59.6936	50.9606	111.002	113.69	74.1642	143.1	82.7097	8.7598e-05	7.02629e-05	0.000104933
g__Neisseria	93.3862	99.0192	69.8151	101.515	81.3622	65.7607	79.628	102.396	88.5328	88.5509	8.69966e-05	8.90195e-05	8.49737e-05
g__Pyramidobacter	46.1375	78.6528	68.9876	71.8264	60.4675	86.6976	122.923	91.6725	143.01	97.3489	8.67725e-05	6.52144e-05	0.000108331
g__Candidatus_Symbiothrix	79.6631	117.006	99.6817	74.1684	249.11	48.2171	39.8724	70.9988	35.9651	45.3381	8.60021e-05	0.000123926	4.80783e-05
g__Candidatus_Galacturonibacter	44.9978	98.6054	76.8943	122.099	42.419	112.725	127.383	55.8176	116.663	49.8838	8.47489e-05	7.70032e-05	9.24945e-05
g__Alkaliphilus	136.488	66.4886	75.7019	74.2106	63.6653	89.6582	115.73	58.8664	92.0615	68.6484	8.41519e-05	8.33109e-05	8.49929e-05
g__Pseudoalteromonas	223.159	99.0147	65.0211	57.7265	60.615	42.22	23.124	158.872	37.3104	74.2042	8.41267e-05	0.000101107	6.71461e-05
g__Sphingobacteriales_noname	71.225	112.92	122.38	97.3145	165.174	37.2199	82.1316	47.9742	64.263	37.2929	8.37895e-05	0.000113803	5.37763e-05
g__Agathobacter	29.6549	59.9509	53.7244	48.0348	42.8718	152.747	161.947	46.9842	144.437	93.6525	8.34003e-05	4.68474e-05	0.000119953
g__Erysipelothrix	37.906	85.9478	62.9409	56.2111	83.5494	101.528	126.042	82.4491	111.098	84.0484	8.31722e-05	6.5311e-05	0.000101033
g__Millionella	182.669	74.8026	79.8349	74.8834	181.654	48.2137	41.1329	44.6443	79.376	17.6621	8.24873e-05	0.000118769	4.62058e-05
g__Prolixibacteraceae_noname	57.8352	143.56	89.3154	101.808	211.791	41.2234	34.569	70.8223	31.7504	37.9043	8.20579e-05	0.000120862	4.32539e-05
g__Candidatus_Hydrogenedentes_noname	144.073	81.7862	44.0129	101.63	36.6033	73.4869	73.8098	83.0212	75.4447	105.32	8.19188e-05	8.16211e-05	8.22166e-05
g__Mesorhizobium	60.2672	120.891	31.6772	231.105	52.3016	52.8889	48.9329	69.8346	61.6684	75.5691	8.05137e-05	9.92485e-05	6.17788e-05
g__Petroclostridium	55.0117	92.3552	51.084	88.2366	60.605	76.7731	130.457	80.0247	109.355	58.107	8.02009e-05	6.94585e-05	9.09433e-05
g__Armatimonadetes_noname	19.2685	221.755	13.1128	381.112	19.9235	21.4368	15.3627	37.147	18.576	42.219	7.89913e-05	0.000131034	2.69483e-05
g__Hymenobacter	81.4629	119.755	88.7942	46.4836	210.166	41.3174	54.2423	51.3225	56.1763	36.4907	7.86211e-05	0.000109332	4.79098e-05
g__Merdimonas	35.3756	40.4138	84.3582	109.233	52.886	109.281	110.691	61.8679	119.642	62.1335	7.85882e-05	6.44534e-05	9.27231e-05
g__Brevibacillus	60.8706	80.0605	61.3458	80.2092	74.9903	81.8208	113.246	68.1691	92.1368	68.4264	7.81275e-05	7.14953e-05	8.47597e-05
g__Candidatus_Methanomethylophilus	242.782	24.2229	59.3921	71.5551	116.692	99.1008	28.4797	28.6709	14.9862	90.307	7.76189e-05	0.000102929	5.23089e-05
g__Anaerobacterium	21.6642	61.794	62.8991	44.6232	29.4476	186.037	86.3785	55.2691	161.74	61.1722	7.71024e-05	4.40856e-05	0.000110119
g__Succiniclasticum	47.2186	93.8454	33.2283	101.879	44.7398	87.6328	83.867	94.1987	78.8316	80.57	7.46011e-05	6.41822e-05	8.502e-05
g__Saccharicrinis	188.968	115.588	66.5281	101.813	145.031	27.3143	16.7557	46.1083	16.3775	19.6963	7.4418e-05	0.000123586	2.52504e-05
g__Draconibacterium	72.5147	125.77	40.4175	96.4639	198.024	43.1181	37.8649	47.1382	29.8667	49.8485	7.41027e-05	0.000106638	4.15673e-05
g__Flavobacteriaceae_noname	69.7713	113.725	57.6253	95.7171	214.249	35.0742	33.042	54.5849	36.7698	26.2413	7.368e-05	0.000110218	3.71424e-05
g__Provencibacterium	25.2915	71.2476	36.945	29.8621	69.9919	68.5139	108.22	65.7482	167.36	86.9637	7.30144e-05	4.66676e-05	9.93612e-05
g__Anaerovibrio	34.3977	56.0507	52.4535	18.4956	40.6949	76.172	146.941	82.3455	118.265	101.972	7.27789e-05	4.04185e-05	0.000105139
g__Schwartzia	3.81427	54.0249	10.9012	48.1005	51.0136	34.6495	100.445	104.444	165.868	150.824	7.24085e-05	3.35709e-05	0.000111246
g__Mangrovibacterium	136.244	67.6128	92.601	39.6419	166.972	58.1423	41.5094	38.504	42.8933	39.9625	7.24084e-05	0.000100614	4.42023e-05
g__Magnetospirillum	365.977	87.7954	33.7755	34.6073	58.0188	39.6519	25.2399	20.7229	38.056	17.9061	7.21751e-05	0.000116035	2.83154e-05
g__Listeria	52.0967	52.5146	58.9153	87.241	57.2561	76.6586	97.4788	57.2446	109.729	70.1426	7.19277e-05	6.16048e-05	8.22507e-05
g__Lactococcus	40.0823	151.348	55.2507	95.4739	41.0008	57.4319	68.2029	52.1701	90.166	67.0685	7.18195e-05	7.66311e-05	6.70079e-05
g__Catenibacterium	73.2961	47.0023	61.1773	57.788	46.9997	84.6159	76.0973	72.8687	95.7499	93.0733	7.08668e-05	5.72527e-05	8.4481e-05
g__Nitrospirae_noname	114.397	160.862	34.6706	167.125	59.5482	39.403	29.417	30.0095	32.1799	37.6941	7.05306e-05	0.00010732	3.37407e-05
g__Dyadobacter	45.1251	67.663	72.0217	243.393	111.317	26.9569	28.2823	60.5242	22.8476	23.9139	7.02045e-05	0.000107904	3.2505e-05
g__Massilimicrobiota	33.4548	77.1713	73.2618	60.0663	72.1857	80.9943	103.419	61.0811	61.6851	73.3247	6.96645e-05	6.3228e-05	7.61009e-05
g__Macellibacteroides	77.0828	104.23	84.8983	81.6061	156.35	39.7569	20.5445	58.9929	28.7277	39.9822	6.92172e-05	0.000100834	3.76008e-05
g__Desulfobacteraceae_noname	109.962	147.777	17.8296	188.291	46.0799	34.0399	32.3838	48.1042	27.7757	37.5212	6.89764e-05	0.000101988	3.5965e-05
g__Selenomonadales_noname	49.8371	87.7108	43.1719	122.639	42.3526	61.1799	74.7824	62.8458	80.9674	62.6871	6.88175e-05	6.91424e-05	6.84925e-05
g__Anaerosacchariphilus	41.0411	58.4404	38.4503	88.9962	53.5273	138.742	98.6478	50.4608	68.833	49.5746	6.86713e-05	5.60911e-05	8.12516e-05
g__Arenibacter	23.2609	46.173	36.0524	176.009	46.2759	93.0261	75.9607	119.89	32.3573	28.3064	6.77312e-05	6.55543e-05	6.99082e-05
g__Extibacter	46.9142	35.8036	92.9064	100.738	33.7894	82.1557	105.86	54.2612	68.9411	53.626	6.74996e-05	6.20304e-05	7.29689e-05
g__Epulopiscium	74.8176	36.2877	66.9279	61.479	60.0682	84.4504	103.206	47.8857	82.8294	54.6075	6.7256e-05	5.99161e-05	7.45959e-05
g__Peptoanaerobacter	53.2906	50.6996	26.2497	67.8451	48.4062	95.1916	105.413	63.0085	78.9112	74.1492	6.63165e-05	4.92983e-05	8.33347e-05
g__Hungateiclostridiaceae_noname	10.5648	58.5378	42.1375	31.811	64.5964	79.9775	91.2306	66.2244	130.123	86.9527	6.62156e-05	4.15295e-05	9.09016e-05
g__Marinifilum	59.4229	70.1246	63.0166	147.276	192.518	18.1564	49.3769	21.6966	23.408	16.2568	6.61253e-05	0.000106472	2.5779e-05
g__Archaea_noname	82.404	117.471	36.0254	171.552	26.8162	36.6262	36.1943	57.1659	27.749	66.9827	6.58987e-05	8.68538e-05	4.49436e-05
g__Oleiharenicola	468.178	68.4943	7.58514	72.1318	21.0234	5.61936	0.366357	5.11478	4.71099	5.34441	6.58569e-05	0.000127483	4.23118e-06
g__Lutispora	40.7775	61.8177	54.5396	40.3464	38.9323	72.3972	112.782	57.6615	103.241	69.4324	6.51928e-05	4.72827e-05	8.31029e-05
g__Westiellopsis	43.7944	71.3569	85.4239	72.6619	56.9278	35.1933	84.2374	41.7447	94.9294	62.8339	6.49104e-05	6.6033e-05	6.37878e-05
g__Traorella	36.2696	59.7475	81.4219	63.768	45.5099	56.6523	73.4599	51.3433	111.986	63.3589	6.43517e-05	5.73434e-05	7.13601e-05
g__Neobittarella	55.1196	59.2	75.2437	54.0906	32.5311	48.3781	87.0663	84.724	75.7607	70.7523	6.42866e-05	5.5237e-05	7.33363e-05
g__Massilicoli	77.8157	52.9369	63.1321	64.0578	29.847	81.8434	90.8935	44.4588	74.5507	63.2902	6.42826e-05	5.75579e-05	7.10073e-05
g__Anaerovorax	65.0007	84.0231	46.2782	93.6634	34.7693	61.3123	92.65	33.1461	78.1724	51.6221	6.40638e-05	6.47469e-05	6.33806e-05
g__Catonella	82.0682	42.5351	60.2265	33.8821	47.813	119.109	94.8769	42.1139	80.1279	37.8607	6.40613e-05	5.3305e-05	7.48176e-05
g__Mobilisporobacter	68.4176	55.3929	62.9336	42.9456	54.0345	88.0853	73.7099	43.3876	117.104	33.8964	6.39907e-05	5.67449e-05	7.12366e-05
g__Syntrophus	36.3922	61.1616	48.3682	43.1444	67.283	62.4994	91.4128	63.1989	99.0828	66.0965	6.3864e-05	5.12699e-05	7.6458e-05
g__Rariglobus	564.704	1.26971	8.23857	17.8421	23.7193	7.11778	1.693	6.59913	1.00793	2.18543	6.34377e-05	0.000123155	3.72065e-06
g__Caldicoprobacter	84.4877	46.8076	75.4022	83.327	51.021	43.1929	50.0511	77.4877	60.9565	60.1029	6.32837e-05	6.82091e-05	5.83582e-05
g__Peptostreptococcus	53.2071	91.6423	49.5602	40.6783	35.7774	80.7364	76.4394	57.5708	83.9275	57.2811	6.26821e-05	5.41731e-05	7.1191e-05
g__Sphingomonas	88.2022	109.535	43.8447	99.7927	97.3806	50.6608	34.3992	31.5416	41.9345	28.8527	6.26144e-05	8.77512e-05	3.74777e-05
g__Shewanella	155.517	114.834	24.4002	217.493	19.6121	21.1847	16.0714	23.142	19.3904	14.323	6.25968e-05	0.000106371	1.88223e-05
g__Synergistetes_noname	35.5579	93.5039	36.5146	66.6463	55.2693	58.9446	83.8103	57.3836	74.6773	59.7039	6.22012e-05	5.74984e-05	6.69039e-05
g__Marinilabilia	89.6538	62.3328	57.8496	71.5521	132.084	35.7504	38.0946	54.2743	32.822	44.5017	6.18916e-05	8.26946e-05	4.10886e-05
g__Dialister	42.9725	62.8784	71.2693	44.7092	52.4351	82.2631	60.2099	53.3882	72.0516	76.5337	6.18711e-05	5.48529e-05	6.88893e-05
g__Chitinophagaceae_noname	56.5077	82.4964	47.8443	44.9275	155.412	42.2213	71.7499	43.4056	38.1062	31.8203	6.14492e-05	7.74377e-05	4.54606e-05
g__Actinomyces	27.638	86.5545	42.7824	95.9512	33.9267	54.7548	58.6545	56.9653	76.0546	71.7958	6.05078e-05	5.73705e-05	6.3645e-05
g__Prolixibacter	54.8211	77.5929	56.7448	73.5084	166.877	40.5856	43.5146	36.5416	38.265	16.5153	6.04967e-05	8.59089e-05	3.50844e-05
g__Caloramator	105.605	63.676	66.929	64.5507	57.559	52.0357	66.6317	40.1458	48.9446	37.7241	6.03802e-05	7.1664e-05	4.90964e-05
g__Massilistercora	28.2975	44.2411	49.4834	85.0618	30.0161	71.6489	92.8887	57.2605	94.8137	49.7424	6.03454e-05	4.742e-05	7.32708e-05
g__Cephaloticoccus	536.93	0.615075	8.14063	20.3622	27.0064	7.66182	0.066619	0.660292	0.242833	1.56758	6.03254e-05	0.000118611	2.03983e-06
g__Fulvivirga	78.7748	82.1399	54.4405	54.4741	108.069	6.35153	8.79689	168.957	12.0144	24.7846	5.98803e-05	7.55798e-05	4.41808e-05
g__Dysgonomonadaceae_noname	58.8648	102.238	66.0993	80.4182	136.003	51.3665	21.5693	37.767	29.3401	14.8896	5.98555e-05	8.87245e-05	3.09865e-05
g__Lysinibacillus	62.0982	63.4143	42.2001	50.0051	46.1687	73.1659	72.2812	53.3951	81.3036	53.0402	5.97072e-05	5.27773e-05	6.66372e-05
g__Euryarchaeota_noname	42.9026	55.9	32.311	95.9248	88.6697	45.2001	51.2189	44.8425	53.5201	85.4951	5.95985e-05	6.31416e-05	5.60553e-05
g__Culturomica	99.311	118.582	44.2156	44.2292	102.158	25.4961	39.0003	57.3877	45.401	19.8003	5.95581e-05	8.1699e-05	3.74171e-05
g__Caprobacter	17.6285	50.137	42.472	43.658	23.7766	94.9075	71.865	49.4515	146.872	54.5548	5.95323e-05	3.55344e-05	8.35301e-05
g__Ethanoligenens	18.1985	50.4925	36.6826	42.0317	31.7672	84.7988	92.7183	51.3331	105.436	69.7714	5.8323e-05	3.58345e-05	8.08116e-05
g__Catabacter	45.0546	48.484	57.0923	55.1245	33.6481	54.6493	85.0024	66.7395	81.754	53.0374	5.80586e-05	4.78807e-05	6.82365e-05
g__Anaerococcus	36.0753	113.001	36.7267	120.91	38.8317	42.4454	54.9997	35.6852	61.9937	39.0088	5.79677e-05	6.91089e-05	4.68266e-05
g__Rikenella	75.3423	53.5914	97.9817	56.0585	128.102	39.5751	43.0167	46.7539	21.0387	17.113	5.78574e-05	8.22153e-05	3.34995e-05
g__Microcystis	392.499	28.0402	22.9953	17.001	31.5578	18.7252	13.8397	23.9504	10.3822	16.042	5.75033e-05	9.84187e-05	1.65879e-05
g__Winogradskyella	33.6208	110.333	54.2872	163.162	78.6597	16.3613	18.6917	54.9886	15.8394	27.0633	5.73007e-05	8.80124e-05	2.65889e-05
g__Defluviitalea	43.8196	56.6991	45.4141	75.242	82.4665	58.2336	65.8713	33.9959	65.2162	41.7683	5.68727e-05	6.07283e-05	5.30171e-05
g__Corynebacterium	52.8278	104.178	50.202	83.7443	33.7942	53.4126	53.2256	44.9485	51.4658	39	5.66799e-05	6.49494e-05	4.84105e-05
g__Clostridiaceae_unclassified	80.5232	42.5023	30.7818	62.1615	39.5001	56.7783	84.3094	49.2875	77.2827	39.1884	5.62315e-05	5.10938e-05	6.13693e-05
g__Achromobacter	24.4963	78.3446	42.0643	143.668	48.7697	48.256	56.6846	35.5683	48.1832	34.9072	5.60943e-05	6.74687e-05	4.47199e-05
g__Acetitomaculum	7.54088	45.2756	33.9274	10.5886	23.8464	82.3928	140.655	55.5163	108.116	51.9109	5.59769e-05	2.42358e-05	8.77181e-05
g__Moorella	47.7228	61.298	45.269	34.9629	29.3884	53.4606	82.3258	71.5332	69.3764	64.1716	5.59509e-05	4.37282e-05	6.81735e-05
g__Enterobacterales_unclassified	89.8182	0.246402	136.531	239.182	52.707	2.84994	0.413433	8.86547	4.70575	21.4774	5.56797e-05	0.000103697	7.6624e-06
g__Succinimonas	14.4239	126.469	10.7373	183.208	11.1736	40.9569	48.0683	36.3215	51.1756	33.4825	5.56016e-05	6.92023e-05	4.2001e-05
g__Megamonas	48.9648	56.6944	47.9884	38.5799	48.3977	50.4389	62.8828	55.2043	77.7908	68.8649	5.55807e-05	4.8125e-05	6.30363e-05
g__Stigmatella	38.8291	50.8043	43.6057	44.9268	29.5515	54.7734	78.0664	55.6793	79.4987	71.7288	5.47464e-05	4.15435e-05	6.79493e-05
g__Absiella	24.7318	49.6965	45.3247	47.7542	27.4035	52.6112	87.6604	63.1449	82.5069	64.6466	5.4548e-05	3.89821e-05	7.0114e-05
g__Sutterella	61.667	45.5261	50.1391	40.6028	56.8173	58.314	50.5373	67.3834	54.2527	59.1764	5.44416e-05	5.09505e-05	5.79328e-05
g__Anaerolactibacter	16.1819	50.0294	31.7862	29.6356	35.5218	63.5895	77.4622	71.3197	87.9217	80.2965	5.43745e-05	3.2631e-05	7.61179e-05
g__Enterorhabdus	19.6568	24.5477	27.3375	20.9775	15.1865	27.9595	50.2199	59.2981	227.514	70.7562	5.43453e-05	2.15412e-05	8.71495e-05
g__Gammaproteobacteria_unclassified	92.4296	0.872759	121.335	226.368	42.1415	11.9702	5.72322	9.31651	4.17916	26.0784	5.40414e-05	9.66292e-05	1.14535e-05
g__Candidatus_Aminicenantes_noname	22.5486	191.79	29.7338	113.082	26.9425	24.7308	23.8574	29.0162	45.2546	32.0737	5.3903e-05	7.68194e-05	3.09866e-05
g__Desulfobulbus	73.88	127.61	18.1309	143.836	21.1741	13.9973	21.599	25.2793	57.9998	28.7389	5.32245e-05	7.6926e-05	2.95229e-05
g__Sunxiuqinia	38.3093	88.9078	35.488	113.967	124.254	18.2183	28.5723	37.2489	20.3214	25.3059	5.30593e-05	8.01853e-05	2.59334e-05
g__Mitsuokella	30.0645	56.072	23.0916	18.5487	34.6162	35.1495	81.1788	51.6158	109.692	86.3192	5.26348e-05	3.24786e-05	7.2791e-05
g__Verrucomicrobia_subdivision_3_noname	15.1329	236.971	1.25574	245.879	5.73285	2.35385	0.174998	2.38009	0.272553	15.039	5.25193e-05	0.000100994	4.04409e-06
g__Candidatus_Cloacimonetes_noname	50.5744	81.364	65.7728	79.088	75.2514	28.8739	34.5685	48.3198	30.0013	28.8864	5.227e-05	7.04101e-05	3.413e-05
g__Proteus	23.0695	29.7501	47.4366	46.9166	59.3836	47.03	55.82	22.7455	175.836	14.398	5.22386e-05	4.13113e-05	6.31658e-05
g__Haemophilus	21.6158	74.3659	19.9013	260.433	32.2513	11.4392	26.7949	22.7731	27.7762	22.4722	5.19823e-05	8.17134e-05	2.22511e-05
g__Bacteroidetes_unclassified	45.7766	6.40442	58.2819	45.7179	14.2477	89.0994	86.9084	47.8322	63.7396	60.684	5.18692e-05	3.40857e-05	6.96527e-05
g__Candidatus_Stoquefichus	16.8949	54.5215	43.9749	31.0525	20.8914	52.8396	91.0642	68.865	82.4422	53.5659	5.16112e-05	3.34671e-05	6.97554e-05
g__Pseudoruminococcus	49.3052	44.1727	57.2653	71.7718	27.1285	59.1334	54.4624	45.0058	53.0544	54.3263	5.15626e-05	4.99287e-05	5.31965e-05
g__Spirosoma	51.2311	77.3157	79.1611	84.9008	67.4157	29.0563	30.3241	34.4297	16.1158	40.6223	5.10573e-05	7.20049e-05	3.01097e-05
g__Mariniphaga	43.2741	49.2154	36.8726	52.2437	159.263	33.05	45.0285	27.109	41.7446	19.5318	5.07333e-05	6.81738e-05	3.32928e-05
g__Coriobacteriaceae_noname	31.9913	52.7419	38.9377	19.8162	33.4873	49.4007	61.4993	66.7706	82.0149	62.3942	4.99054e-05	3.53949e-05	6.44159e-05
g__Muricomes	29.7139	48.7661	29.4336	30.5213	23.3917	59.3224	91.7822	52.673	80.3668	49.542	4.95513e-05	3.23653e-05	6.67373e-05
g__Galactobacillus	28.4171	56.1961	39.2143	22.3869	33.6293	49.6643	67.1497	45.5589	88.0202	63.7903	4.94027e-05	3.59687e-05	6.28367e-05
g__Algoriphagus	40.3124	75.6418	70.0499	49.4494	110.319	21.0832	34.268	34.7594	29.8301	20.7036	4.86417e-05	6.91546e-05	2.81289e-05
g__Desulfuromonas	96.1883	99.8268	18.1924	121.246	59.1277	13.3848	20.1014	18.3934	14.8611	19.4331	4.80755e-05	7.89162e-05	1.72348e-05
g__Xanthomonas	55.9954	32.5685	49.8684	62.2325	49.0068	37.1608	39.378	51.1379	47.3186	55.1939	4.79861e-05	4.99343e-05	4.60378e-05
g__Mahella	30.3714	81.0635	49.0576	105.556	23.1469	31.3399	50.7177	41.0552	25.0291	41.926	4.79263e-05	5.7839e-05	3.80136e-05
g__Vallitalea	34.1806	44.6247	37.8973	41.5901	32.9858	69.1427	69.552	47.6527	58.5731	42.5574	4.78757e-05	3.82557e-05	5.74956e-05
g__Sporosarcina	27.5331	44.5534	35.4563	36.5075	51.8371	45.118	55.4431	44.5733	28.4018	108.431	4.77855e-05	3.91775e-05	5.63935e-05
g__Lacunisphaera	263.384	58.4581	8.55035	96.9454	20.2219	6.02987	5.25495	1.22348	10.1319	5.60467	4.75805e-05	8.95119e-05	5.64897e-06
g__Raoultibacter	35.9233	31.4735	32.8355	29.0252	19.4139	35.8492	63.9537	46.5371	118.128	61.8298	4.74969e-05	2.97342e-05	6.52595e-05
g__Dehalobacterium	17.1462	75.7238	24.3291	33.2074	22.7241	42.6496	100.579	26.491	94.7484	35.8261	4.73425e-05	3.46261e-05	6.00588e-05
g__Syntrophaceae_noname	35.0152	73.3727	23.2909	75.1607	23.4108	40.4402	48.9301	41.4182	60.0201	50.5611	4.7162e-05	4.605e-05	4.8274e-05
g__Massilibacteroides	63.8895	36.3102	84.2031	47.6046	89.7089	46.0156	23.7456	23.1785	34.1841	20.8936	4.69734e-05	6.43433e-05	2.96035e-05
g__Rhodospirillaceae_noname	251.002	63.776	9.7608	28.2895	43.7289	27.3584	5.49212	15.1354	17.667	6.85043	4.69061e-05	7.93115e-05	1.45007e-05
g__Anoxybacillus	36.856	61.6001	22.1217	19.6947	24.4422	54.0848	83.8449	42.9215	66.1094	56.5625	4.68238e-05	3.29429e-05	6.07046e-05
g__Kiritimatiella	5.45467	172.546	1.10252	195.982	4.26695	8.60253	1.43943	27.8146	2.52134	42.269	4.61999e-05	7.58704e-05	1.65294e-05
g__Nibricoccus	410.397	1.01616	6.05273	14.4909	17.3383	7.38519	0.140397	1.55405	0.006831	0.300573	4.58682e-05	8.98589e-05	1.87741e-06
g__Coriobacteriales_noname	25.0267	48.4739	28.2542	16.0424	25.7236	63.0983	61.2843	52.6665	79.7176	58.3926	4.5868e-05	2.87042e-05	6.30319e-05
g__Fusibacter	27.3539	33.4328	29.6361	31.7801	24.5774	63.8012	73.6627	36.5214	87.8579	46.0539	4.54677e-05	2.93561e-05	6.15794e-05
g__Youngiibacter	29.477	73.8163	38.9856	69.0141	18.6204	27.5872	42.0514	35.8781	68.7222	49.1191	4.53271e-05	4.59827e-05	4.46716e-05
g__Alkalibacterium	15.951	57.1011	32.3186	37.4668	13.8658	114.505	88.7229	29.2676	44.1075	19.7676	4.53074e-05	3.13406e-05	5.92741e-05
g__Peptostreptococcaceae_noname	37.0773	36.6644	34.8225	38.8923	44.832	43.9985	44.8619	46.7568	74.2442	44.5829	4.46733e-05	3.84577e-05	5.08889e-05
g__Parasporobacterium	31.9854	26.6924	24.4655	27.0218	39.944	57.6649	85.3712	37.438	77.887	37.1143	4.45585e-05	3.00218e-05	5.90951e-05
g__Cronobacter	32.7869	36.3407	35.7738	87.6911	25.0774	38.9613	36.3479	52.5327	54.1041	43.562	4.43178e-05	4.3534e-05	4.51016e-05
g__Thauera	43.5184	49.6458	25.2117	106.55	14.0601	33.8886	12.795	43.7326	12.9671	100.431	4.428e-05	4.77972e-05	4.07628e-05
g__Acetobacteroides	49.6161	93.5314	35.9708	21.926	114.732	15.353	47.6574	18.2697	30.8631	10.8621	4.38781e-05	6.31552e-05	2.46011e-05
g__Podoviridae_noname	22.0306	26.9432	115.135	12.4478	56.7487	30.5012	10.9291	44.9479	55.311	60.513	4.35508e-05	4.66611e-05	4.04405e-05
g__Candidatus_Accumulibacter	83.6445	58.2063	45.9668	35.2689	35.1505	30.3197	34.2212	28.6407	52.8721	30.8188	4.35109e-05	5.16474e-05	3.53745e-05
g__Geofilum	101.382	25.5407	18.557	62.6791	82.9147	23.7425	34.9608	22.8581	20.1085	42.001	4.34745e-05	5.82148e-05	2.87342e-05
g__Candidatus_Moanabacter	386.213	0.750077	7.30249	15.5517	17.6106	4.83084	0.313533	0.350176	0.654817	0.239973	4.33817e-05	8.54855e-05	1.27787e-06
g__Phycisphaerae_noname	18.488	144.209	3.94964	204.899	8.38574	8.00686	4.02728	12.7439	5.55134	20.0967	4.30357e-05	7.59862e-05	1.00852e-05
g__Dechloromonas	39.6158	21.0706	16.9323	42.1858	25.0179	30.8692	8.75049	127.712	14.1478	102.951	4.29254e-05	2.89645e-05	5.68862e-05
g__Pseudoramibacter	13.135	93.4141	32.5303	67.332	24.3928	42.5446	47.9046	29.5226	42.4164	32.5585	4.25751e-05	4.61608e-05	3.89894e-05
g__Ornithobacterium	48.526	20.4056	41.3227	68.6615	42.987	57.2671	32.6762	41.9901	40.1856	28.9909	4.23013e-05	4.43806e-05	4.0222e-05
g__Leptotrichia	32.2532	39.5038	23.9192	31.3103	24.4977	68.6209	57.226	57.4784	46.0667	41.6405	4.22517e-05	3.02969e-05	5.42065e-05
g__Rickettsiaceae_noname	108.029	161.598	2.6968	3.61835	92.3521	33.5677	4.85559	5.46266	6.05735	3.28505	4.21523e-05	7.36589e-05	1.06457e-05
g__Methylomonas	66.3352	126.982	37.4568	140.888	15.3904	4.65979	6.79862	5.41683	6.76713	8.96909	4.19664e-05	7.74104e-05	6.52229e-06
g__Ignavibacteriae_noname	35.0582	77.1101	43.5297	13.4241	138.619	24.3789	18.5175	15.2858	35.2318	16.9322	4.18087e-05	6.15483e-05	2.20692e-05
g__Geobacillus	43.6746	26.387	21.9517	37.3186	48.6067	69.0053	53.6158	21.2969	66.416	29.4949	4.17767e-05	3.55877e-05	4.79658e-05
g__Riemerella	94.8661	20.0889	7.83275	46.9707	34.3832	16.4267	7.77288	162.574	6.88553	19.7532	4.17554e-05	4.08283e-05	4.26825e-05
g__Aminicella	21.7402	38.0448	21.2337	32.8186	37.4715	38.9969	75.8801	43.9168	60.9321	43.5217	4.14556e-05	3.02618e-05	5.26495e-05
g__Thermoplasmata_noname	114.182	19.4911	27.4675	54.0657	53.2339	54.5353	14.5002	33.315	7.03162	35.6021	4.13425e-05	5.36881e-05	2.89969e-05
g__Clostridia_unclassified	40.4677	30.8948	30.683	35.5538	22.3341	36.8329	73.5146	33.1741	66.3474	42.5703	4.12373e-05	3.19867e-05	5.04879e-05
g__Ancylomarina	43.3191	50.4313	43.105	61.5918	143.905	10.7145	19.8478	20.722	9.54827	8.29223	4.11478e-05	6.84706e-05	1.3825e-05
g__Aerococcus	57.8849	37.9348	63.7561	23.8667	132.88	8.4078	21.9936	19.0148	27.2789	18.0819	4.111e-05	6.32645e-05	1.89554e-05
g__Synergistes	18.2893	71.0426	32.6297	37.9578	14.0387	39.8306	55.5675	36.728	38.2225	61.41	4.05717e-05	3.47916e-05	4.63517e-05
g__Rothia	30.7104	42.7306	42.6294	26.5392	35.0372	51.1805	39.5203	41.2058	45.4581	50.1114	4.05123e-05	3.55294e-05	4.54952e-05
g__Chthoniobacter	130.464	44.0716	17.5266	162.218	16.8026	11.1267	1.95367	11.8567	0.599101	6.85498	4.03474e-05	7.42165e-05	6.47822e-06
g__Dehalococcoides	20.0572	36.239	32.2569	47.1747	25.859	35.2742	41.6425	33.9748	71.8756	55.3546	3.99709e-05	3.23174e-05	4.76243e-05
g__Methanosarcina	42.1588	42.6872	19.7052	19.9662	39.5079	56.1021	58.7601	26.3099	43.0787	49.334	3.9761e-05	3.28051e-05	4.6717e-05
g__Shuttleworthia	15.6001	50.3999	27.8007	59.5223	18.0725	46.6847	59.5948	35.5433	46.4143	35.5655	3.95198e-05	3.42791e-05	4.47605e-05
g__Peptoclostridium	24.798	27.2673	26.6906	37.5887	24.336	27.8647	78.9608	45.9783	55.4263	46.1524	3.95063e-05	2.81361e-05	5.08765e-05
g__Vequintavirus	10.0944	0	0.020248	0	380.294	0	0	3.49562	0.247742	0.467815	3.9462e-05	7.80817e-05	8.42236e-07
g__Syntrophomonas	23.9191	39.9746	34.7936	27.4261	21.6939	58.6177	47.8618	36.8579	64.4673	38.1384	3.93751e-05	2.95615e-05	4.91886e-05
g__Rubritalea	195.068	66.0807	6.2634	53.3221	10.9445	19.092	1.50486	23.8471	4.01546	12.3976	3.92536e-05	6.63357e-05	1.21714e-05
g__Turicibacter	54.2926	32.8183	23.9386	34.6614	20.0052	65.4695	35.418	32.2149	48.7768	43.8327	3.91428e-05	3.31432e-05	4.51424e-05
g__Candidatus_Sumerlaeota_noname	31.466	38.3796	44.1837	47.4014	36.1872	31.8923	41.5484	33.1605	40.255	45.6121	3.90086e-05	3.95236e-05	3.84937e-05
g__Lachnobacterium	11.7312	50.7015	19.7339	17.0583	21.1584	75.8532	76.8748	33.4439	48.3826	34.2329	3.89171e-05	2.40767e-05	5.37575e-05
g__Marinilabiliaceae_noname	24.5104	47.915	25.4619	81.7848	156.065	11.7693	16.6254	7.64988	11.1017	4.53717	3.87421e-05	6.71474e-05	1.03367e-05
g__Tepidibacter	19.1694	38.0461	12.8095	17.3513	16.3066	85.4507	36.3813	19.7405	124.881	17.0578	3.87195e-05	2.07366e-05	5.67023e-05
g__Hydrogenispora	36.9774	48.3742	28.1118	48.8503	23.5718	36.4505	40.7433	41.6771	47.0555	33.2839	3.85096e-05	3.71771e-05	3.9842e-05
g__Agrobacterium	13.3464	36.9121	28.8899	32.9825	23.2463	37.9114	38.5959	87.3881	46.2138	39.1921	3.84679e-05	2.70754e-05	4.98603e-05
g__Rhodopirellula	21.1	120.412	2.29481	166.951	23.9047	12.3395	6.80278	9.42855	7.78496	13.1603	3.84178e-05	6.69324e-05	9.90322e-06
g__Bosea	8.53277	107.159	4.02419	193.851	9.36709	7.44798	8.49281	4.86615	20.618	19.0492	3.83408e-05	6.45868e-05	1.20948e-05
g__Persicobacter	45.1145	77.587	12.7916	78.5018	63.4595	2.06769	17.5303	65.1406	5.32642	14.7271	3.82247e-05	5.54909e-05	2.09584e-05
g__Terrisporobacter	37.2862	44.3009	26.7846	24.3566	32.932	33.43	54.0525	32.7341	57.8051	37.2974	3.80979e-05	3.31321e-05	4.30638e-05
g__Flammeovirga	36.6069	49.8356	35.7404	47.3289	72.6404	25.0757	31.899	30.1759	26.9967	24.6333	3.80933e-05	4.84304e-05	2.77561e-05
g__Cytophagales_noname	8.12277	96.9885	28.6894	138.962	27.7426	18.7217	16.4786	16.9977	16.0677	10.7275	3.79498e-05	6.0101e-05	1.57986e-05
g__Methanoculleus	69.9344	8.85894	16.0962	58.6012	32.6272	45.8951	7.79409	19.0421	7.39891	111.193	3.77441e-05	3.72236e-05	3.82647e-05
g__Holdemanella	18.7776	32.9124	29.0662	32.4434	23.3013	66.5766	50.0405	33.7951	45.8226	42.0092	3.74745e-05	2.73002e-05	4.76488e-05
g__Tenacibaculum	25.7727	47.5217	23.336	25.6099	107.416	25.3254	27.2946	36.8124	26.2978	25.9464	3.71333e-05	4.59312e-05	2.83353e-05
g__Faecalitalea	17.9261	40.0659	53.0356	42.0203	17.4012	33.5683	40.4888	30.4478	65.179	30.1476	3.70281e-05	3.40898e-05	3.99663e-05
g__Oxobacter	41.2679	34.8656	18.6927	20.8251	23.8951	29.4791	46.6931	37.5686	77.6964	37.4925	3.68476e-05	2.79093e-05	4.5786e-05
g__Serratia	47.9616	39.3096	37.1605	46.0702	32.462	26.3296	39.415	33.4538	30.9218	35.2195	3.68304e-05	4.05928e-05	3.30679e-05
g__Rufibacter	139.262	35.8395	32.8877	13.5807	69.8221	20.2926	15.6472	14.5499	12.2329	13.2099	3.67325e-05	5.82785e-05	1.51865e-05
g__Xylanivirga	35.4894	21.9888	45.4882	42.6994	21.3925	29.4992	32.7938	51.1167	43.2475	43.5476	3.67263e-05	3.34116e-05	4.0041e-05
g__Muricauda	29.8941	65.9662	42.8022	42.4913	109.578	13.0726	15.6423	13.7464	12.9471	20.206	3.66346e-05	5.81464e-05	1.51229e-05
g__Maribellus	38.6397	39.2655	53.24	29.8609	65.0301	25.9685	27.4118	36.3102	23.8461	26.1461	3.65719e-05	4.52072e-05	2.79365e-05
g__Alicyclobacillus	18.9907	60.3186	42.6862	83.5345	8.5969	31.5577	31.5772	35.015	20.4206	32.7141	3.65412e-05	4.28254e-05	3.02569e-05
g__Erysipelotrichaceae_unclassified	54.9684	30.886	59.3394	54.5263	42.1932	33.901	27.6231	16.288	18.8588	25.5694	3.64153e-05	4.83827e-05	2.4448e-05
g__Enorma	11.0889	36.5271	23.3753	23.5249	21.5798	34.0043	44.3923	39.6069	81.8404	48.1508	3.64091e-05	2.32192e-05	4.95989e-05
g__Proteiniborus	26.7047	23.2557	25.6657	27.6962	27.9969	36.9558	57.1741	38.5141	56.6089	42.9299	3.63502e-05	2.62638e-05	4.64365e-05
g__Candidatus_Altiarchaeales_noname	3.00089	124.895	3.00799	190.438	3.45717	12.9992	6.73564	3.68546	1.30236	12.6846	3.62206e-05	6.49598e-05	7.48146e-06
g__Turicimonas	28.8691	11.7117	64.3222	29.5826	35.2381	110.378	16.6086	16.3447	36.5168	12.2219	3.61794e-05	3.39447e-05	3.8414e-05
g__Micromonospora	11.7634	83.5571	14.694	106.92	13.9359	27.3291	24.7242	25.9516	22.3827	29.1756	3.60434e-05	4.61742e-05	2.59127e-05
g__Natranaerovirga	28.3209	23.8586	16.3082	45.9459	33.9934	49.2926	43.4232	21.5904	58.1829	35.3774	3.56294e-05	2.96854e-05	4.15733e-05
g__Eggerthellaceae_unclassified	7.95812	56.2218	10.4831	99.9669	5.01441	13.4518	18.2231	30.9542	75.9504	36.0862	3.5431e-05	3.59289e-05	3.49331e-05
g__Spirochaeta	16.8762	98.1616	16.6836	97.7636	27.9193	10.0124	25.4772	21.9551	15.595	23.5384	3.53982e-05	5.14809e-05	1.93156e-05
g__Legionella	31.8961	90.426	17.6051	73.317	53.8994	21.0831	13.3706	17.1945	21.3615	13.4972	3.53651e-05	5.34287e-05	1.73014e-05
g__Candidatus_Peregrinibacteria_noname	37.6139	84.9059	57.768	88.3489	43.1153	2.60862	8.85875	8.92323	5.69849	13.1036	3.50945e-05	6.23504e-05	7.83855e-06
g__Puteibacter	19.2026	60.6534	44.7415	60.3734	62.2752	9.31913	19.1478	47.9589	12.3623	12.287	3.48321e-05	4.94492e-05	2.0215e-05
g__Leptospira	167.674	16.9783	19.6891	19.6211	12.3456	24.6894	15.3113	30.2307	19.789	21.3343	3.47663e-05	4.72616e-05	2.22709e-05
g__Polaribacter	57.8724	22.2219	31.4539	52.7025	55.8243	25.0105	26.9313	36.5758	22.6726	15.3337	3.46599e-05	4.4015e-05	2.53048e-05
g__Fretibacterium	16.7863	24.6076	42.9112	32.96	18.0001	44.0339	40.062	27.9934	70.4222	28.1399	3.45917e-05	2.7053e-05	4.21303e-05
g__Labilibacter	23.9381	42.3701	47.3407	35.3167	103.479	17.3871	27.9848	19.1285	17.1938	10.6839	3.44823e-05	5.04889e-05	1.84756e-05
g__Amedibacillus	13.6687	25.2126	21.8557	17.2157	18.4693	82.7877	52.2949	24.356	51.7865	34.0371	3.41684e-05	1.92844e-05	4.90524e-05
g__Lawsonia	121.898	5.97196	45.3537	20.0389	89.9423	11.9387	11.0624	9.85374	12.4196	11.0546	3.39534e-05	5.6641e-05	1.12658e-05
g__Spongiibacteraceae_noname	305.262	2.29984	4.58545	5.32874	13.2762	3.70525	2.22797	1.84486	0.329796	0.400944	3.39261e-05	6.61505e-05	1.70176e-06
g__Algoriella	3.42837	12.0733	7.06769	13.1464	9.62923	8.02314	27.2834	144.869	12.3893	101.135	3.39044e-05	9.06899e-06	5.87399e-05
g__Desulfobacterales_noname	67.363	91.6649	6.91123	108.51	5.10025	11.5232	7.05867	9.96616	18.8209	11.5092	3.38428e-05	5.59099e-05	1.17756e-05
g__Thermoanaerobacter	39.9123	71.7799	19.5288	68.6584	15.4406	29.2992	20.8049	20.6622	24.7072	25.8571	3.36651e-05	4.3064e-05	2.42661e-05
g__Desulfallas	21.5956	36.4941	36.2741	33.2005	23.3951	28.2222	56.489	27.9232	46.8376	25.6986	3.3613e-05	3.01919e-05	3.70341e-05
g__Oceanobacillus	30.6376	52.2102	21.1381	68.3124	13.7034	32.9602	27.8961	26.7196	32.8155	29.7042	3.36097e-05	3.72003e-05	3.00191e-05
g__Anaerophaga	32.7881	40.8226	47.4964	25.7838	97.9604	17.7544	9.85479	23.0483	21.1308	19.3878	3.36027e-05	4.89702e-05	1.82352e-05
g__Thermoanaerobacterium	29.0671	28.9503	25.1094	30.7397	23.3776	46.4151	41.3475	35.2818	31.0618	44.2476	3.35598e-05	2.74488e-05	3.96708e-05
g__Caldanaerobius	87.1827	22.672	21.3278	35.0562	17.9025	30.2754	21.3412	24.4245	48.6663	24.0162	3.32865e-05	3.68282e-05	2.97447e-05
g__Desulfomicrobium	3.219	63.0984	17.6838	63.3367	31.876	11.359	16.7526	27.4852	65.334	31.8742	3.32019e-05	3.58428e-05	3.0561e-05
g__Calorimonas	18.8913	34.7612	23.7527	12.88	26.2454	47.8224	54.6195	27.4779	51.3341	32.5302	3.30315e-05	2.33061e-05	4.27568e-05
g__Bacteroidaceae_unclassified	69.5529	21.5148	16.1453	64.8065	21.8222	13.1563	7.27418	42.6886	4.88382	67.1974	3.29042e-05	3.87683e-05	2.70401e-05
g__Pedosphaera	99.3078	88.527	1.30912	112.917	6.83868	2.47065	0.491168	4.10704	0.334572	10.8861	3.27189e-05	6.17799e-05	3.65791e-06
g__Geobacter	25.9874	37.4061	26.4105	24.4368	51.0303	25.4074	30.6648	34.8102	36.3559	34.5327	3.27042e-05	3.30542e-05	3.23542e-05
g__Solobacterium	13.3588	38.1899	26.6629	13.4579	25.2728	32.8156	55.8908	35.6441	45.4498	39.7062	3.26449e-05	2.33885e-05	4.19013e-05
g__Tenuifilum	23.2984	33.1371	27.3606	25.3731	122.881	15.9865	43.6617	6.47312	23.2469	3.82904	3.25248e-05	4.64101e-05	1.86395e-05
g__Geminisphaera	141.062	71.3992	2.4833	89.3957	4.83474	2.90113	0.658152	3.3792	1.11407	7.21641	3.24444e-05	6.1835e-05	3.05379e-06
g__Candidatus_Fischerbacteria_noname	1.3388	270.152	20.9913	0.399292	2.78025	15.0585	2.07759	4.55373	0.94414	5.93712	3.24233e-05	5.91324e-05	5.71421e-06
g__Nitrosomonas	16.7288	55.0448	14.8741	63.373	15.7974	24.7464	32.3856	36.1594	35.8636	26.3392	3.21312e-05	3.31636e-05	3.10988e-05
g__Propionispora	24.4817	22.1654	23.8617	22.7227	12.0735	69.0138	46.4841	25.5649	47.3932	27.1306	3.20892e-05	2.1061e-05	4.31173e-05
g__Hathewaya	32.0923	26.4872	21.8568	25.2489	19.1692	45.9922	51.2903	32.7284	39.9847	25.6376	3.20488e-05	2.49709e-05	3.91267e-05
g__Atopobium	20.2429	45.5004	21.6135	29.5798	21.7793	43.1222	37.0596	34.419	36.9256	29.7554	3.19998e-05	2.77432e-05	3.62564e-05
g__Cetobacterium	166.939	17.2825	8.87454	36.0595	37.413	14.0605	7.99486	16.7431	6.00172	7.19314	3.18562e-05	5.33138e-05	1.03987e-05
g__Methanomassiliicoccus	72.0777	15.6349	23.4461	26.3718	46.7847	46.8731	12.8258	22.1865	13.0653	38.371	3.17637e-05	3.68631e-05	2.66644e-05
g__Alkalibaculum	23.6195	33.1503	23.469	24.6215	19.2347	38.8081	34.9903	33.9835	48.778	36.7177	3.17373e-05	2.4819e-05	3.86555e-05
g__Ignavibacteria_noname	111.314	32.414	32.7753	24.3627	28.5383	21.1117	18.4156	19.3847	14.9979	13.4227	3.16737e-05	4.58809e-05	1.74665e-05
g__Thermophagus	23.8157	62.7097	27.7636	22.5442	136.309	11.342	11.6818	5.24135	10.8417	3.07846	3.15328e-05	5.46285e-05	8.43708e-06
g__Candidatus_Riflebacteria_noname	160.306	8.6634	35.3867	11.3947	65.4089	5.76743	7.4183	8.09068	1.30301	9.08232	3.12822e-05	5.6232e-05	6.33235e-06
g__Trichococcus	16.4686	34.2758	27.0354	16.2934	21.876	38.3954	49.7642	32.0562	48.9078	27.6397	3.12712e-05	2.31898e-05	3.93527e-05
g__Prosthecobacter	257.93	2.17322	3.83979	9.35852	17.4471	6.13978	5.46693	5.89476	0.807383	2.76467	3.11822e-05	5.81497e-05	4.2147e-06
g__Massilia	104.626	20.5557	14.6798	14.5478	17.1249	27.0757	28.1665	20.6379	38.6797	25.4672	3.11561e-05	3.43068e-05	2.80054e-05
g__Gorillibacterium	24.4366	24.8544	16.5961	18.7814	13.4119	59.0406	50.9127	26.825	44.4319	31.8263	3.11117e-05	1.96161e-05	4.26073e-05
g__Chlorobium	65.4213	38.6627	18.3594	70.0168	50.3091	16.0661	13.2641	13.6056	3.30048	17.9576	3.06963e-05	4.85539e-05	1.28388e-05
g__Sporanaerobacter	15.6377	25.785	25.7915	21.7311	18.3286	20.2328	61.0082	30.227	54.8269	33.3333	3.06902e-05	2.14548e-05	3.99256e-05
g__Nocardioides	96.7943	39.9276	12.0243	40.2283	20.0398	17.5713	14.7513	19.7071	25.8267	19.0013	3.05872e-05	4.18029e-05	1.93715e-05
g__Planktothrix	13.6712	101.404	1.98094	157.613	1.6892	5.25504	3.58129	3.99016	7.83306	6.36969	3.03388e-05	5.52718e-05	5.40585e-06
g__Rhodococcus	21.4202	28.7602	20.6361	38.3814	22.8188	33.5911	35.1053	30.9743	37.814	33.3995	3.02901e-05	2.64034e-05	3.41769e-05
g__Synechococcus	74.5753	75.4253	3.87504	70.3588	12.5905	8.30345	21.9898	9.4761	13.31	12.7564	3.02661e-05	4.7365e-05	1.31672e-05
g__Anaerosporomusa	41.7068	37.2542	17.0241	33.5135	23.0882	28.3629	18.8187	39.0009	23.5619	38.9639	3.01295e-05	3.05174e-05	2.97417e-05
g__Citrobacter	70.855	6.80732	46.0253	74.7237	29.54	10.5074	13.1511	13.9552	13.9711	21.5368	3.01073e-05	4.55903e-05	1.46243e-05
g__Paludisphaera	5.72063	111.622	5.99585	159.407	1.99662	4.22975	1.06386	3.4588	0.769427	6.61476	3.00878e-05	5.69483e-05	3.22732e-06
g__Formosa	23.3565	51.81	21.0442	11.7515	133.583	16.3187	2.7582	13.7588	7.78874	18.2214	3.00391e-05	4.8309e-05	1.17692e-05
g__Candidatus_Fermentibacteria_noname	24.1534	65.5796	23.1419	74.1957	55.1533	5.99457	13.9759	8.12368	13.2915	16.2586	2.99868e-05	4.84448e-05	1.15289e-05
g__Candidatus_Latescibacteria_noname	84.7127	13.0859	6.32835	109.993	10.964	15.9347	16.2851	17.922	9.85023	12.6971	2.97773e-05	4.50168e-05	1.45378e-05
g__Neobacillus	27.1276	27.3598	6.87447	49.1002	14.0866	28.8531	36.9354	29.5015	52.216	25.3824	2.97437e-05	2.49098e-05	3.45777e-05
g__Candidatus_Rokubacteria_noname	27.7269	53.2369	26.4692	33.3011	22.3264	27.0983	21.0461	30.8013	35.4133	19.84	2.9726e-05	3.26121e-05	2.68398e-05
g__Alkalihalobacillus	28.6253	24.8279	24.6259	18.4502	24.834	30.0199	41.5878	27.953	44.4935	31.7309	2.97148e-05	2.42727e-05	3.5157e-05
g__Adhaeribacter	11.0204	38.6638	14.0616	47.9508	104.136	13.6816	20.6157	7.15864	14.917	24.8257	2.97032e-05	4.31666e-05	1.62397e-05
g__Paraburkholderia	49.2011	20.6292	21.7921	23.5704	20.0033	28.9641	38.4997	31.0906	34.0416	29.2134	2.97006e-05	2.70392e-05	3.23619e-05
g__Breznakibacter	33.6506	33.5197	30.2212	51.7557	78.8406	10.4128	23.704	15.2413	12.9895	4.79481	2.9513e-05	4.55976e-05	1.34285e-05
g__Caldicellulosiruptor	27.8705	23.6444	29.7966	42.6329	26.68	18.1399	46.4121	29.8409	17.9699	31.8482	2.94835e-05	3.01249e-05	2.88422e-05
g__Cytophagaceae_noname	126.227	25.9473	36.104	8.13402	46.0421	8.45507	10.9335	9.17094	10.882	12.6248	2.94521e-05	4.84909e-05	1.04133e-05
g__Caenispirillum	187.141	39.9268	4.26506	8.16115	31.3466	13.4511	0.814502	3.33009	4.09487	1.63584	2.94167e-05	5.41681e-05	4.66527e-06
g__Anaerosalibacter	38.5945	29.3374	27.2806	18.5703	50.6002	19.0174	27.1693	30.0459	33.1233	17.1819	2.90921e-05	3.28766e-05	2.53076e-05
g__Nostoc	30.0974	69.025	6.50215	90.9376	9.14141	17.3083	19.5126	12.1132	13.5235	22.1635	2.90325e-05	4.11407e-05	1.69242e-05
g__Alkaliflexus	105.572	29.0033	17.9629	20.6257	36.9009	8.23026	11.01	48.1601	4.59697	8.25407	2.90316e-05	4.20129e-05	1.60503e-05
g__Merdibacter	14.156	46.5338	12.419	63.7414	7.48093	31.6557	44.0093	14.3533	39.6992	15.9865	2.90035e-05	2.88662e-05	2.91408e-05
g__Halanaerobium	81.8774	14.2142	18.3314	22.7394	38.1677	21.5344	21.645	13.9668	29.5503	26.6252	2.88652e-05	3.5066e-05	2.26644e-05
g__Lactobacillales_noname	1.92545	52.2971	27.497	7.62319	15.8438	38.0918	53.6934	21.8037	46.4536	20.7331	2.85962e-05	2.10373e-05	3.61551e-05
g__Parasutterella	10.4969	17.094	69.5436	82.7682	19.0288	26.9955	17.8851	12.1752	18.789	9.37205	2.84148e-05	3.97863e-05	1.70434e-05
g__Kiritimatiellaceae_noname	0.90042	105.978	0.18132	151.371	1.9596	3.48835	1.13979	5.62875	0.971851	10.6019	2.82221e-05	5.20782e-05	4.36613e-06
g__Hydrogenophaga	23.3755	27.1243	31.4104	12.5737	22.3022	19.262	39.6553	27.2753	36.2265	42.7404	2.81946e-05	2.33572e-05	3.30319e-05
g__Microbacterium	15.0878	20.5742	20.1763	26.8109	51.9825	23.6337	38.5828	25.5087	25.9412	31.9001	2.80198e-05	2.69263e-05	2.91133e-05
g__Candidatus_Thorarchaeota_noname	58.9366	54.5847	7.54082	10.2484	61.6474	13.6088	19.1685	36.3921	5.84899	11.6259	2.79602e-05	3.85916e-05	1.73289e-05
g__Stomatobaculum	10.3413	31.0775	10.4648	22.0009	20.9825	39.9977	52.3156	31.4926	37.5364	22.8018	2.79011e-05	1.89734e-05	3.68288e-05
g__Gemmatimonadetes_noname	77.6267	41.0254	21.1404	29.7749	16.723	12.2679	18.4057	24.8131	14.2456	22.8528	2.78876e-05	3.72581e-05	1.8517e-05
g__Sulfurimonas	12.3664	78.4178	1.82157	143.636	15.4718	7.82977	4.40741	2.27502	5.45875	5.5007	2.77185e-05	5.03426e-05	5.09433e-06
g__Intestinibacter	18.3592	16.1707	46.3917	23.9557	32.5955	40.4594	29.8236	23.9899	24.3523	20.9308	2.77029e-05	2.74946e-05	2.79112e-05
g__Syntrophorhabdus	22.3004	23.4424	60.4267	16.012	30.448	19.4493	30.4337	18.5483	32.732	21.5178	2.75311e-05	3.05259e-05	2.45362e-05
g__Alkalitalea	29.8276	44.1929	42.0147	21.8475	85.6006	10.6799	7.16477	20.7929	6.37515	6.14394	2.7464e-05	4.46967e-05	1.02313e-05
g__Syntrophobotulus	14.7136	28.1047	22.4688	18.4761	11.8267	29.9207	80.4975	16.1636	21.2479	30.5082	2.73928e-05	1.9118e-05	3.56676e-05
g__Burkholderiales_noname	20.5505	54.0419	24.8915	58.4232	31.3558	24.3481	16.1695	17.9976	13.8205	12.1025	2.73701e-05	3.78526e-05	1.68876e-05
g__Verrucomicrobiales_noname	44.6997	49.7103	6.90625	65.7586	13.7617	14.9535	9.98892	36.0107	15.4094	16.2542	2.73453e-05	3.61673e-05	1.85234e-05
g__Emticicia	36.1629	27.8055	40.9972	47.7467	60.4502	9.69732	9.41062	20.0228	6.14395	14.4189	2.72856e-05	4.26325e-05	1.19387e-05
g__Brumimicrobium	21.5482	38.6224	24.4259	20.8102	109.729	9.97084	19.1638	11.8669	11.0279	4.92988	2.72095e-05	4.30271e-05	1.13919e-05
g__Labilibaculum	28.947	27.5915	35.9495	32.0313	39.6416	13.2224	15.0856	53.0712	10.1581	15.19	2.70888e-05	3.28322e-05	2.13455e-05
g__Thaumarchaeota_noname	0.420036	106.196	7.87649	129.277	3.96937	0.98378	1.7985	3.73408	6.12443	9.10535	2.69485e-05	4.95477e-05	4.34923e-06
g__Lacticaseibacillus	15.6895	32.5059	14.6149	16.913	23.2895	23.7142	30.8192	18.0925	51.6805	42.1481	2.69467e-05	2.06025e-05	3.32909e-05
g__Nonlabens	21.7799	39.0996	22.0741	54.3935	68.8135	12.3838	8.16293	16.206	7.13296	17.2686	2.67315e-05	4.12321e-05	1.22308e-05
g__Tepidanaerobacter	29.3727	28.8939	32.9717	19.4578	19.37	23.9275	39.0831	23.4032	29.8066	20.0696	2.66356e-05	2.60132e-05	2.7258e-05
g__Sediminispirochaeta	20.4337	38.0378	22.7904	20.259	16.3952	27.6918	38.2592	21.9819	31.3674	28.5827	2.65799e-05	2.35832e-05	2.95766e-05
g__Alcanivorax	18.7912	115.05	16.5102	34.3039	8.05924	8.56147	4.85941	39.227	12.1709	7.12334	2.64657e-05	3.8543e-05	1.43884e-05
g__Arthrobacter	8.26897	15.4417	29.2861	18.9365	28.0857	29.2891	37.9059	33.7168	25.773	36.3708	2.63075e-05	2.00038e-05	3.26111e-05
g__Methanosphaera	7.24132	44.5088	11.1004	23.6635	35.5395	37.8284	27.802	41.3737	21.9305	11.6639	2.62652e-05	2.44107e-05	2.81197e-05
g__Thalassospira	111.013	60.9497	1.2636	9.15937	35.5111	18.918	3.12556	8.31148	10.319	1.7519	2.60323e-05	4.35793e-05	8.48519e-06
g__Larkinella	37.1064	38.3852	34.3268	51.3899	23.0594	13.7438	10.4655	22.4755	9.61263	19.6308	2.60196e-05	3.68536e-05	1.51856e-05
g__Haloimpatiens	10.6165	41.6741	20.6635	16.884	37.2238	33.0743	28.393	22.4047	23.2382	25.0497	2.59222e-05	2.54124e-05	2.6432e-05
g__Paenibacillaceae_noname	16.9562	56.1638	9.06545	70.8411	9.41589	18.9082	27.2906	9.91098	25.9149	14.5743	2.59041e-05	3.24885e-05	1.93198e-05
g__Komagataeibacter	6.10506	30.1356	68.4632	56.1864	11.7647	15.0504	24.2084	10.85	15.8998	20.1318	2.58795e-05	3.4531e-05	1.72281e-05
g__Apibacter	17.6044	49.5596	11.8085	24.3674	52.7868	23.483	20.4338	12.1647	29.2134	16.839	2.58261e-05	3.12254e-05	2.04268e-05
g__Desulfitibacter	17.8627	59.3844	9.3052	93.7501	8.18663	7.56201	17.3063	17.3877	13.524	13.3405	2.5761e-05	3.76978e-05	1.38241e-05
g__Oceanospirillum	104.775	17.9425	6.63436	14.5675	45.1573	8.11324	41.6482	6.47645	6.46058	5.20741	2.56983e-05	3.78154e-05	1.35812e-05
g__Mobilibacterium	18.0903	31.9163	16.6463	20.0913	21.3553	22.5363	32.5993	28.7827	32.4821	31.8003	2.563e-05	2.16199e-05	2.96402e-05
g__Beduini	29.0478	25.0434	21.6304	19.0399	13.6312	34.6697	30.9575	21.3863	30.4137	30.1335	2.55953e-05	2.16785e-05	2.95121e-05
g__Ignavibacteriales_noname	27.6151	40.7936	59.9238	16.804	85.7484	5.64015	3.23447	9.1448	3.32481	2.81464	2.55044e-05	4.6177e-05	4.83177e-06
g__Calditrichaeota_noname	21.838	45.3986	18.0301	63.3632	26.4919	10.3532	14.2379	26.5143	11.4409	17.3435	2.55012e-05	3.50244e-05	1.5978e-05
g__Desulfofundulus	90.1414	12.4606	3.59502	8.25601	9.8147	14.9535	57.4456	26.6652	17.0868	13.6072	2.54026e-05	2.48536e-05	2.59517e-05
g__Piromyces	17.8914	34.8768	20.3631	20.9373	35.7637	28.6637	22.0605	27.9318	15.8383	27.7142	2.52041e-05	2.59665e-05	2.44417e-05
g__Candidatus_Methanoplasma	56.8545	4.40793	14.7411	14.2298	26.5944	29.7657	2.39412	13.7548	1.94499	86.603	2.5129e-05	2.33655e-05	2.68925e-05
g__Arcobacter	42.4334	27.5362	21.7792	24.7222	33.3023	25.8147	17.2208	11.8153	13.4655	29.4332	2.47523e-05	2.99547e-05	1.95499e-05
g__Aequorivita	27.4079	50.6942	36.5743	9.55617	75.3103	7.99499	13.5742	15.092	6.6551	4.33059	2.4719e-05	3.99086e-05	9.52937e-06
g__Taibaiella	27.2877	24.1808	23.3014	57.4994	69.5192	13.6836	10.3204	11.6518	4.48471	5.22352	2.47153e-05	4.03577e-05	9.0728e-06
g__Porphyromonadaceae_unclassified	51.4603	23.8174	3.32536	12.5932	121.624	20.918	5.2601	2.2373	2.32733	3.14733	2.46711e-05	4.25641e-05	6.778e-06
g__Runella	37.4919	18.7828	26.6287	35.2438	38.3406	22.2055	13.329	9.89317	25.6848	17.8861	2.45486e-05	3.12976e-05	1.77997e-05
g__Candidatus_Saccharimonas	4.54126	52.6724	13.2549	15.6139	90.9048	10.6879	10.6681	14.2456	20.0896	12.1	2.44779e-05	3.53975e-05	1.35583e-05
g__Anaerohalosphaera	63.2676	62.3329	3.05787	86.3179	9.98617	7.22119	0.512574	4.16542	0.978364	6.18559	2.44026e-05	4.49925e-05	3.81263e-06
g__Schleiferia	18.8591	52.7121	19.5413	11.4515	113.899	7.72807	6.04457	0.309047	12.6474	0.239508	2.43431e-05	4.32925e-05	5.39372e-06
g__Gracilibacillus	22.8149	19.7397	14.6557	9.22395	13.2127	37.4055	37.205	25.768	39.9333	21.4104	2.41369e-05	1.59294e-05	3.23445e-05
g__Herbaspirillum	21.4853	13.025	15.6772	12.9908	9.4458	30.4247	29.7564	18.9723	60.535	29.0038	2.41316e-05	1.45248e-05	3.37385e-05
g__Bradyrhizobium	32.754	26.3198	22.4345	20.7729	31.7342	21.0284	16.9521	28.6748	18.3564	22.0676	2.41095e-05	2.68031e-05	2.14159e-05
g__Virgibacillus	17.4488	28.1559	32.0323	25.6095	14.2398	24.9641	22.2633	29.8175	26.8125	19.4128	2.40757e-05	2.34973e-05	2.46541e-05
g__Propionispira	14.8143	21.8933	12.2008	13.6011	20.8492	31.5867	37.4006	30.4925	34.2625	23.6458	2.40747e-05	1.66717e-05	3.14776e-05
g__Pseudobacteroides	13.5029	46.9567	13.0314	15.3091	19.3631	31.7069	28.282	25.4046	20.6233	25.9903	2.4017e-05	2.16326e-05	2.64014e-05
g__Fluviicola	20.3763	38.6405	22.102	32.8347	61.9421	10.9396	20.8262	15.6739	12.3051	3.72178	2.39362e-05	3.51791e-05	1.26933e-05
g__Halomonas	25.1071	19.1255	26.3949	38.1889	25.8668	22.3877	20.0496	11.4457	25.5336	24.8658	2.38966e-05	2.69366e-05	2.08565e-05
g__Planctomycetaceae_noname	34.3479	57.0229	5.11078	68.4768	6.95639	7.19733	6.82502	22.3433	8.9549	20.4698	2.37705e-05	3.43829e-05	1.31581e-05
g__Macrococcus	11.5497	9.02183	30.4328	25.4904	6.88487	31.6721	29.6677	27.6702	28.9563	36.2216	2.37568e-05	1.66759e-05	3.08376e-05
g__Longibaculum	14.4391	17.6516	10.6895	14.7128	13.67	35.2967	30.8555	21.8767	52.3181	25.9384	2.37448e-05	1.42326e-05	3.32571e-05
g__Mogibacterium	20.5173	21.2274	9.03056	18.6595	10.9968	21.0194	46.4332	20.4805	53.5309	15.3772	2.37273e-05	1.60863e-05	3.13682e-05
g__Carnobacterium	13.6771	20.0894	11.8784	9.26864	10.1339	43.8315	28.6647	17.2279	64.5439	17.8704	2.37186e-05	1.30095e-05	3.44277e-05
g__Zhaonella	36.6492	20.8281	9.6851	22.1667	15.8933	14.3645	34.1868	9.74249	60.4403	13.0631	2.3702e-05	2.10445e-05	2.63595e-05
g__Niabella	35.9961	21.807	35.6666	25.6313	42.5902	13.8007	7.58594	19.6465	9.75326	24.0174	2.36495e-05	3.23382e-05	1.49608e-05
g__Thermosulfidibacter	2.0285	75.5001	0.846764	143.563	1.6842	1.18672	0.750944	2.06323	3.09635	5.61015	2.3633e-05	4.47245e-05	2.54148e-06
g__Anaeromyxobacter	1.77274	76.9257	1.97823	126.975	3.8548	2.15403	2.13627	3.63473	2.78568	11.7234	2.3394e-05	4.23012e-05	4.48683e-06
g__Ralstonia	10.8881	58.3023	18.3791	58.8322	12.7403	13.9817	12.3285	10.2146	29.1507	8.92754	2.33745e-05	3.18284e-05	1.49206e-05
g__Myroides	17.9052	16.6709	18.8614	58.6933	19.7876	21.8405	14.9161	29.0551	23.923	10.3148	2.31968e-05	2.63837e-05	2.00099e-05
g__Criibacterium	6.19384	21.6011	34.5466	23.5451	18.0683	30.629	23.9825	17.5173	33.7601	19.1136	2.28958e-05	2.0791e-05	2.50005e-05
g__Synergistaceae_unclassified	13.1122	27.9935	14.9644	18.0981	7.17347	23.703	29.1186	32.3982	24.4633	36.9058	2.27931e-05	1.62683e-05	2.93178e-05
g__Gudongella	9.18905	18.3998	12.6571	7.1688	9.67983	16.0828	24.8088	8.72124	107.39	13.5828	2.2768e-05	1.14189e-05	3.41171e-05
g__Gramella	19.5496	28.6116	36.2171	19.1729	74.4316	15.0753	12.6865	9.87331	5.96326	5.9507	2.27532e-05	3.55966e-05	9.9098e-06
g__Duganella	16.3074	17.4239	31.9815	10.853	9.82051	20.6759	31.1827	25.7097	34.4006	29.1285	2.27484e-05	1.72773e-05	2.82195e-05
g__Rhodospirillales_noname	74.5902	37.9591	8.77799	29.3969	35.9453	19.5328	3.5457	5.36887	8.53213	3.20776	2.26857e-05	3.73339e-05	8.03745e-06
g__Anaerovirgula	27.0866	25.9382	13.7392	14.4968	13.0656	33.0204	29.456	13.8071	36.5456	17.5971	2.24752e-05	1.88653e-05	2.60852e-05
g__Candidatus_Saccharibacteria_unclassified	0	53.9739	6.83837	8.20003	81.8585	12.8542	11.1318	8.25386	30.0625	10.8445	2.24018e-05	3.01742e-05	1.46294e-05
g__Limisphaera	0.74907	95.4312	0.44342	111.869	2.07628	1.7391	0.812193	0.678211	0.546767	8.52395	2.22869e-05	4.21137e-05	2.46004e-06
g__Parapedobacter	24.6929	26.7627	26.206	23.7008	30.3964	18.1427	20.0793	19.8135	17.5659	14.9255	2.22286e-05	2.63518e-05	1.81054e-05
g__Kandleria	7.90608	28.1313	8.24118	10.5687	16.4603	48.6025	19.2802	20.2194	49.6511	12.4443	2.21505e-05	1.42615e-05	3.00395e-05
g__Endozoicomonas	134.905	10.7013	3.31807	9.05862	5.62927	21.6788	11.4016	11.9423	9.64335	2.93176	2.2121e-05	3.27224e-05	1.15196e-05
g__Sporolactobacillus	14.35	35.4411	11.4864	12.8423	13.9549	23.8421	23.1447	22.5174	40.8493	22.7786	2.21207e-05	1.76149e-05	2.66264e-05
g__Fermentimonas	28.5947	21.1428	44.0628	24.6667	19.4122	23.6059	14.6348	26.664	12.3911	5.81481	2.2099e-05	2.75758e-05	1.66221e-05
g__Faecalimonas	13.0972	13.646	31.1073	21.7451	11.7711	43.339	31.1389	14.2532	24.7729	15.7673	2.20638e-05	1.82733e-05	2.58543e-05
g__Caloranaerobacter	24.3798	21.442	13.6496	18.1789	22.2554	15.6564	30.1259	25.3251	36.295	13.2499	2.20558e-05	1.99811e-05	2.41305e-05
g__Pelosinus	16.2083	17.787	15.7919	18.8345	21.0645	22.8282	21.2192	31.1407	31.3637	24.2567	2.20495e-05	1.79372e-05	2.61617e-05
g__Neochlamydia	3.62586	17.4538	7.27566	29.5279	10.5388	43.054	51.0872	18.401	10.6013	28.7684	2.20334e-05	1.36844e-05	3.03824e-05
g__Candidatus_Marinimicrobia_noname	103.916	16.0779	8.07112	14.7832	28.6572	5.27491	17.1839	6.34915	11.6567	7.71868	2.19688e-05	3.4301e-05	9.63665e-06
g__Lutibacter	18.7551	41.7567	33.5458	37.4306	34.1764	9.6208	12.4595	16.5985	7.92168	7.3453	2.1961e-05	3.31329e-05	1.07891e-05
[truncated: 3,575 more rows]

## Sheet: Species
Species	B1	B2	B3	B4	B5	NB1	NB2	NB3	NB4	NB5	Percentage in Total	Percentage in B	Percentage in NB
[truncated: 26,612 more rows]
