# Supplementary material for: Seasonal Changes in the Structure and Function of Gut Microbiota in the Muskrat (Ondatra zibethicus)
Source: Metabolites. 2023 Feb 9;13(2):248. doi: 10.3390/metabo13020248 (PMC9966595; doi:10.3390/metabo13020248)
Supplement: Supplementary file 1 [file metabolites-13-00248-s001.zip › Supplementary Materials/Table S3.xlsx]

## Sheet: Sheet1
ORFs NO.	7414843
integrity:start	1361327(18.36%)
integrity:end	2440021(32.91%)
integrity:all	2889274(38.97%)
integrity:none	724221(9.77%)
Total Len.(Mbp)	4411.77
Average Len.(bp)	594.99
GC percent	0.5287
