# Supplementary material for: Seasonal Changes in the Structure and Function of Gut Microbiota in the Muskrat (Ondatra zibethicus)
Source: Metabolites. 2023 Feb 9;13(2):248. doi: 10.3390/metabo13020248 (PMC9966595; doi:10.3390/metabo13020248)
Supplement: Supplementary file 1 [file metabolites-13-00248-s001.zip › Supplementary Materials/Table S2.xlsx]

## Sheet: Sheet1
Statistics without reference	B1.contigs	B2.contigs	B3.contigs	B4.contigs	B5.contigs	NB1.contigs	NB2.contigs	NB3.contigs	NB4.contigs	NB5.contigs	mix.contigs
# contigs	211491	386416	281458	264298	220577	412121	492874	379459	466697	369524	1944649
# contigs (>= 0 bp)	211491	386416	281458	264298	220577	412121	492874	379459	466697	369524	1944649
# contigs (>= 1000 bp)	75963	127055	94093	91487	75153	124952	168962	133325	151201	116312	399112
# contigs (>= 5000 bp)	9619	13071	9671	9461	7525	13146	16030	13600	13514	11090	2564
# contigs (>= 10000 bp)	4242	5463	4682	4082	3390	5909	5871	5863	5434	4798	298
# contigs (>= 25000 bp)	1530	1523	1641	1333	1098	1834	1396	1713	1567	1324	14
# contigs (>= 50000 bp)	567	479	582	505	408	656	422	492	485	350	0
Largest contig	434487	337178	585984	456895	326990	509256	319246	301677	371962	256454	43855
Total length	376209554	568026690	446944941	416203695	343218945	599683837	700213110	579870651	649372255	511949686	1639530181
Total length (>= 0 bp)	376209554	568026690	446944941	416203695	343218945	599683837	700213110	579870651	649372255	511949686	1639530181
Total length (>= 1000 bp)	284572816	393389509	319896158	299182597	244750558	406465235	480602223	412924094	436262836	341045118	602574496
Total length (>= 5000 bp)	160633771	186154066	170910139	150427611	124167255	209076071	203169359	195963054	190783937	155827234	18875734
Total length (>= 10000 bp)	123959230	134084431	136542954	113524479	95713937	159132192	134006396	143220916	135664692	112361506	4291485
Total length (>= 25000 bp)	82629568	74638690	89922102	71748011	60891465	97693041	68290125	79869319	77352899	59955909	433794
Total length (>= 50000 bp)	49339515	38907056	53411778	43009450	36866617	57118909	35252642	37918330	40770860	26925959	0
N50	3239	1993	2300	2276	2170	1931	1813	2107	1729	1708	831
N75	1023	853	905	912	899	825	848	898	821	812	629
L50	16538	46164	26060	27423	22903	44721	68993	44439	63852	49250	638562
L75	73575	162497	110212	105084	88530	172809	217475	156534	207429	164155	1210193
GC (%)	49.3	51.2	50.82	50.61	51.28	50.67	52.82	52.62	53.74	53.3	51.59
N50: N50 is the contig length such that using longer or equal length contigs produces half (50%) of the bases of the assembly. Usually there is no value that produces exactly 50%, so the technical definition is the maximum length x such that using contigs of length at least x accounts for at least 50% of the total assembly length. N75: N75 is the contig length such that using longer or equal leng…
